# Supplementary material for: Analysis of scintillation light intensity by microscopic radiation transport calculation and Förster quenching model
Source: PLoS One. 2018 Aug 29;13(8):e0202011. doi: 10.1371/journal.pone.0202011 (PMC6114513; doi:10.1371/journal.pone.0202011)
Supplement: S1 Table — (XLSX) [file pone.0202011.s001.xlsx]

## Sheet: Track-structure_Method
	H-1	Raw		Random							He-4	Raw		Random					Li-6	Raw		Random					C-12	Raw		Random					S-32	Raw		Random					Br-81	Raw		Random
	0.2	316893	9979.65	11392	358.759					564.1	10	0	0	1715	69635.4	6963.54		1846	10	0	0	4170	26567.7	2656.77		7935	10	0	0	608	8924.32	892.432		24370	10	0	0	201	889.994	88.9994		19860	10	0	0	195	350.877	35.0877
	0.5	200774	24748	19730	1810.04					325.7	20	0	0	6972	188911	9445.57		1156	20	0	0	4809	77802.4	3890.12		5796	20	0	0	2203	29535.9	1476.79		28960	20	0	0	829	4283.55	214.178		34050	20	0	0	310	714.979	35.7489
	1	62278	49243.9	12114	6574.86					235.2	30	0	0	32114	337554	11251.8		836.4	30	0	0	13994	146442	4881.42		3853	40	0	0	5672	93390.5	2334.76		26810	40	0	0	2494	25478.3	636.958		49140	40	0	0	2408	3730.88	93.2721
164.3	2	7803	98191.4	2354	21341.3	10670.6				186.3	40	0	0	30613	504419	12610.5		663.8	40	0	0	23134	232258	5806.44		2921	60	0	0	4503	162344	2705.74		23540	60	0	0	3405	56920.8	948.679		56320	60	0	0	3642	12247.6	204.127
121	3	27261	146971	10209	39608.7	13202.9				133.8	60	0	0	24592	900407	15006.8		478.1	60	0	0	44485	457999	7633.31		2016	100	0	0	8996	364180	3641.8		19510	100	0	0	3946	145053	1450.53		60830	100	0	0	1108	50851	508.51
81.14	5	17608	244342	7717	82283.4	16456.7												378.1	80	0	0	40429	722834	9035.43		1745	120	0	0	10301	487780	4064.83		17950	120	0	0	8468	242350	2019.58		61140	120	0	0	1386	74995.3	624.961
62.07	7	14618	341510	6733	127039	18148.4
50.71	9	11949	439130	5610	172870	19207.8
46.57	10	10730	487260	5109	195788	19578.8
26.48	20	120475	972707	63019	449719	22485.9
19.03	30	95991	1.45462e+06	50431	702904	23430.1
	50	27979	2.42769e+06	15450	1.24023e+06
	150	11368	7.24809e+06	6626	4.04987e+06
	E (MeV)	LET(RITRACKS)	E loss (keV)	x factor	Raw		1000個	規格化イベント数		規格化発光(MeVee)	E (MeV)	LET(SPAR)	E loss (keV)	x factor					E (MeV)		E loss (keV)	x factor					E (MeV)		E loss (keV)	x factor					E (MeV)		E loss (keV)	x factor					E (MeV)	LET	E loss (keV)	x factor			1000個
	150	0.471662	235.831	424.032	11368		6626	2.80964e+06	4.04987e+06	104.198	60	133.8	1242.06	16.1023		24592	14645.1		80	378.1	3053.14	6.55064		40429	19798		120	1745	1666.83	11.9989		10301	5212.46		120	17950	1740.64	11.49		8468	2072.39		120	61140	1148.1	17.4201		1386	1324
	50	1.15014	575.069	34.7784	27979		15450	537327	1.24023e+06	31.9095	40	186.3	1834.6	5.45079		30613	16040.3		60	478.1	3941.24	5.07454		44485	20318.4		100	2016	1782.84	22.4361		8996	4578.94		100	19510	1790.96	22.3345		3946	1634.35		100	60830	1148.09	34.8406		1108	1097
	30	1.99186	1991.86	5.02043	95991		50431	253185	702904	18.0848	30	235.2	2160.48	4.6286		32114	15566.9		40	663.8	2695.79	3.70948		23134	10252.1		60	2921	1306.09	15.3129		4503	2216.07		60	23540	2165.86	9.23419		3405	1267.59		60	56320	8552.58	2.33848		3642	3778
	20	2.48174	2481.73	4.02944	120475		63019	253931	449719	11.5707	20	325.7	584.527	17.1079		6972	2984.28		30	836.4	2038.75	4.90497		13994	6036.79		40	3853	1776.53	11.2579		5672	2498.44		40	26810	2353.41	8.49831		2494	745.297		40	49140	15968.7	1.25245		2408	2392
	10	4.45869	222.935	4.48562	10730		5109	22917	195788	5.03736	10	564.1	246.283	40.6037		1715	613.664		20	1156	938.623	10.6539		4809	2048.67		20	5796	1068.82	9.35614		2203	739.785		20	28960	2442.86	4.09356		829	179.935		20	34050	8514.1	1.17452		310	237
	9	4.89617	244.809	8.16965	11949		5610	45831.7	172870	4.44773	0								10	1846	1569.57	6.37116		4170	1470.77		10	7935	681.285	14.6782		608	143.546		10	24370	2258.44	4.42783		201	32.1853		10	19860	5557.51	1.79937		195	99
	7	6.01761	300.881	6.64716	14618		6733	44755.3	127039	3.26854									0								0								0								0
	5	7.23331	361.666	5.52997	17608		7717	42674.8	82283.4	2.11705
	3	11.1773	558.865	1.78934	27261		10209	18267.4	39608.7	1.01908
	2	15.9416	159.416	6.27291	7803		2354	14766.4	21341.3	0.549083
	1	25.4238	1271.19	0.393332	62278		12114	4764.82	6574.86	0.169163
	0.5	40.7847	4078.47	0.073557	200774		19730	1451.28	1810.04	0.0465699
	0.2	63.5078	6350.78	0.0314922	316893		11392	358.759	358.759	0.0092304
rf = 30A	H-1			Random	規格化イベント数		規格化発光(MeVee)
	150			7317	3.10264e+06	4.4914e+06	115.558
	50			17035	592451	1.38876e+06	35.7309
	30			56174	282018	796307	20.4879
	20			70266	283133	514290	13.232
	10			5788	25962.8	231157	5.94737
	9			6432	52547.2	205194	5.27938
	7			7748	51502.2	152647	3.92741
	5			9032	49946.7	101145	2.60232
	3			12408	22202.1	51198.2	1.31726
	2			3019	18937.9	28996	0.74603
	1			17409	6847.52	10058.1	0.258783
	0.5			33345	2452.76	3210.62	0.0826049
	0.2			24065	757.859	757.859	0.0194987
rf = 50A	H-1			Random	規格化イベント数		規格化発光(MeVee)
	150			6655	2.82193e+06	4.0007e+06	102.933		1.12265
	50			15117	525746	1.17877e+06	30.3282		1.17814
	30			48688	244435	653025	16.8015		1.21941
	20			59991	241730	408590	10.5125		1.25869
	10			4677	20979.3	166860	4.2931		1.38533
	9			5060	41338.4	145881	3.75333		1.40659
	7			5911	39291.3	104543	2.68974		1.46014
	5			6574	36354	65251.3	1.67883		1.55008
	3			8072	14443.6	28897.2	0.743488		1.77173
	2			1708	10714.1	14453.7	0.371874		2.00613
	1			7432	2923.24	3739.56	0.096214		2.68966
	0.5			9452	695.26	816.316	0.0210027		3.93305
	0.2			3844	121.056	121.056	0.00311461		6.26041

## Sheet: Fig6
Br			Ne			Electron
0.1	5.44032		0.1	6.11828		0.1	3.93987
0.2	5.60399		0.2	6.28109		0.2	4.10401
0.3	4.87068		0.3	5.54746		0.3	3.36568
0.4	2.23045		0.4	2.91908		0.4	0.845098
0.5	4.38751		0.5	5.06422		0.5	2.8791
0.6	4.47999		0.6	5.15946		0.6	2.98989
0.7	2.95809		0.7	3.64296		0.7	1.23045
0.8	0.90309		0.8	1.44716		0.8	0
0.9	2.55871		0.9	3.26881		0.9	1.04139
1	3.25648		1	3.92947		1	1.86332
1.1	2.89873		1.1	3.58172		1.1	1.41497
1.2	1.51851		1.2	2.13033		1.2	0
1.3	0		1.3	0		1.3	0
1.4	0		1.4	0		1.4	0
1.5	0		1.5	0		1.5	0
1.6	0		1.6	0		1.6	0
1.7	0		1.7	0		1.7	0
1.8	0		1.8	0		1.8	0
1.9	0		1.9	0		1.9	0
2	0		2	0		2	0
2.1	0		2.1	0		2.1	0
2.2	0		2.2	0		2.2	0
2.3	0		2.3	0		2.3	0
2.4	0		2.4	0		2.4	0
2.5	0		2.5	0		2.5	0
2.6	0		2.6	0		2.6	0
2.7	0		2.7	0		2.7	0
2.8	0		2.8	0		2.8	0
2.9	0		2.9	0		2.9	0
3	0		3	0		3	0
3.1	0		3.1	0		3.1	0
3.2	0		3.2	0		3.2	0
3.3	0		3.3	0		3.3	0
3.4	0		3.4	0		3.4	0
3.5	0		3.5	0		3.5	0
3.6	0		3.6	0		3.6	0
3.7	0		3.7	0		3.7	0
3.8	0		3.8	0		3.8	0
3.9	0		3.9	0		3.9	0
4	0		4	0		4	0
4.1	0		4.1	0		4.1	0
4.2	0		4.2	0		4.2	0
4.3	0		4.3	0		4.3	0
4.4	0		4.4	0		4.4	0
4.5	0		4.5	0		4.5	0
4.6	0		4.6	0		4.6	0
4.7	0		4.7	0		4.7	0
4.8	0		4.8	0		4.8	0
4.9	0		4.9	0		4.9	0
5	0		5	0		5	0
5.1	0		5.1	0		5.1	0
5.2	0		5.2	0		5.2	0
5.3	0		5.3	0		5.3	0
5.4	0		5.4	0		5.4	0
5.5	0		5.5	0		5.5	0
5.6	0		5.6	0		5.6	0
5.7	0		5.7	0		5.7	0
5.8	0		5.8	0		5.8	0
5.9	0		5.9	0		5.9	0
6	0		6	0		6	0
6.1	0		6.1	0		6.1	0
6.2	0		6.2	0		6.2	0
6.3	0		6.3	0		6.3	0
6.4	0		6.4	0		6.4	0
6.5	0		6.5	0		6.5	0
6.6	0		6.6	0		6.6	0
6.7	0		6.7	0		6.7	0
6.8	0		6.8	0		6.8	0
6.9	2.20412		6.9	2.87506		6.9	0.778151
7	2.15229		7	2.88536		7	0.90309
7.1	2.30103		7.1	2.97081		7.1	0.69897
7.2	2.38382		7.2	3.02325		7.2	0.90309
7.3	2.33041		7.3	3.07591		7.3	0.69897
7.4	2.47857		7.4	3.13481		7.4	1.04139
7.5	2.5092		7.5	3.18837		7.5	1.07918
7.6	2.5682		7.6	3.26435		7.6	1.04139
7.7	2.61172		7.7	3.30707		7.7	1.11394
7.8	2.68753		7.8	3.34203		7.8	1.23045
7.9	2.68485		7.9	3.39724		7.9	1.25527
8	2.72997		8	3.40226		8	1.32222
8.1	2.75967		8.1	3.40671		8.1	1.23045
8.2	2.77232		8.2	3.43265		8.2	1.25527
8.3	2.73878		8.3	3.42846		8.3	1.36173
8.4	2.75967		8.4	3.43056		8.4	1.36173
8.5	2.7839		8.5	3.42275		8.5	1.23045
8.6	2.72916		8.6	3.40858		8.6	1.20412
8.7	2.71096		8.7	3.40466		8.7	1.20412
8.8	5.2068		8.8	5.87557		8.8	3.66464
8.9	2.71767		8.9	3.31952		8.9	0.90309
9	2.63043		9	3.29688		9	1.07918
9.1	2.57054		9.1	3.26928		9.1	1.17609
9.2	2.4609		9.2	3.19976		9.2	0.954243
9.3	2.49969		9.3	3.1329		9.3	0.90309
9.4	2.44716		9.4	3.09482		9.4	0.778151
9.5	2.36549		9.5	3.05385		9.5	1.07918
9.6	2.25042		9.6	2.96567		9.6	0.90309
9.7	2.25042		9.7	2.94645		9.7	0.778151
9.8	2.21219		9.8	2.91855		9.8	0.69897
9.9	2.21748		9.9	2.85974		9.9	0.69897
10	2.18184		10	2.8451		10	0.60206
10.1	2.13672		10.1	2.78746		10.1	0.60206
10.2	2.10037		10.2	2.77085		10.2	0.477121
10.3	1.95904		10.3	2.75587		10.3	0.477121
10.4	2.01703		10.4	2.69285		10.4	0.60206
10.5	2		10.5	2.67302		10.5	0.778151
10.6	2.04532		10.6	2.61172		10.6	0.60206
10.7	1.91908		10.7	2.55871		10.7	0.30103
10.8	1.85733		10.8	2.53529		10.8	0.30103
10.9	1.92428		10.9	2.55145		10.9	0.477121
11	1.716		11	2.49554		11	0
11.1	1.74819		11.1	2.46389		11.1	0.477121
11.2	1.6902		11.2	2.42651		11.2	0.477121
11.3	1.68124		11.3	2.39094		11.3	0.30103
11.4	1.5563		11.4	2.30535		11.4	0
11.5	1.68124		11.5	2.27875		11.5	0.30103
11.6	1.57978		11.6	2.22789		11.6	0
11.7	1.61278		11.7	2.20683		11.7	0
11.8	1.51851		11.8	2.13354		11.8	0
11.9	1.41497		11.9	2.13033		11.9	0.30103
12	1.41497		12	2.0569		12	0
12.1	1.39794		12.1	2.05308		12.1	0
12.2	4.86094		12.2	5.5939		12.2	3.42765
12.3	1.30103		12.3	1.95424		12.3	0
12.4	1.36173		12.4	1.82607		12.4	0
12.5	1.20412		12.5	1.78533		12.5	0
12.6	1.04139		12.6	1.79239		12.6	0.30103
12.7	0.90309		12.7	1.64345		12.7	0
12.8	0.954243		12.8	1.62325		12.8	0
12.9	0.845098		12.9	1.65321		12.9	0
13	0.90309		13	1.53148		13	0
13.1	1.04139		13.1	1.32222		13.1	0
13.2	0.30103		13.2	1.38021		13.2	0
13.3	0.477121		13.3	1.20412		13.3	0
13.4	0.60206		13.4	1.34242		13.4	0
13.5	0		13.5	1.11394		13.5	0
13.6	0		13.6	1		13.6	0
13.7	0		13.7	0.954243		13.7	0
13.8	0		13.8	0		13.8	0
13.9	0		13.9	0		13.9	0
14	0		14	0		14	0
14.1	0		14.1	0		14.1	0
14.2	0		14.2	0		14.2	0
14.3	0		14.3	0		14.3	0
14.4	0		14.4	0		14.4	0
14.5	0		14.5	0		14.5	0
14.6	0		14.6	0		14.6	0
14.7	0		14.7	0		14.7	0
14.8	0		14.8	0		14.8	0
14.9	0		14.9	0		14.9	0
15	0		15	0		15	0
15.1	0		15.1	0		15.1	0
15.2	0		15.2	0		15.2	0
15.3	0		15.3	0		15.3	0
15.4	0		15.4	0		15.4	0
15.5	0		15.5	0		15.5	0
15.6	0		15.6	0		15.6	0
15.7	0		15.7	0		15.7	0
15.8	0		15.8	0		15.8	0
15.9	0		15.9	0		15.9	0
16	0		16	0		16	0
16.1	0		16.1	0		16.1	0
16.2	0		16.2	0		16.2	0
16.3	0		16.3	0		16.3	0
16.4	0		16.4	0		16.4	0
16.5	0		16.5	0		16.5	0
16.6	0		16.6	0		16.6	0
16.7	0		16.7	0		16.7	0
16.8	0		16.8	0		16.8	0
16.9	4.53753		16.9	5.36173		16.9	3.19451
17	0		17	0		17	0
17.1	0		17.1	0		17.1	0
17.2	0		17.2	0		17.2	0
17.3	0		17.3	0		17.3	0
17.4	0		17.4	0		17.4	0
17.5	0		17.5	0		17.5	0
17.6	0		17.6	0		17.6	0
17.7	0		17.7	0		17.7	0
17.8	0		17.8	0		17.8	0
17.9	0		17.9	0		17.9	0
18	0		18	0		18	0
18.1	0		18.1	0		18.1	0
18.2	0		18.2	0		18.2	0
18.3	0		18.3	0		18.3	0
18.4	0		18.4	0		18.4	0
18.5	0		18.5	0		18.5	0
18.6	0		18.6	0		18.6	0
18.7	0		18.7	0		18.7	0
18.8	0		18.8	0		18.8	0
18.9	0		18.9	0		18.9	0
19	0		19	0		19	0
19.1	0		19.1	0		19.1	0
19.2	0		19.2	0		19.2	0
19.3	0		19.3	0		19.3	0
19.4	0		19.4	0		19.4	0
19.5	0		19.5	0		19.5	0
19.6	0		19.6	0		19.6	0
19.7	0		19.7	0		19.7	0
19.8	0		19.8	0		19.8	0
19.9	0		19.9	0		19.9	0
20	0		20	0		20	0
20.1	0		20.1	0		20.1	0
20.2	0		20.2	0		20.2	0
20.3	0		20.3	0		20.3	0
20.4	0		20.4	0		20.4	0
20.5	0		20.5	0		20.5	0
20.6	0		20.6	0		20.6	0
20.7	0		20.7	0		20.7	0
20.8	0		20.8	0		20.8	0
20.9	0		20.9	0		20.9	0
21	0		21	0		21	0
21.1	0		21.1	0		21.1	0
21.2	0		21.2	0		21.2	0
21.3	0		21.3	0		21.3	0
21.4	0		21.4	0		21.4	0
21.5	0		21.5	0		21.5	0
21.6	0		21.6	0		21.6	0
21.7	0		21.7	0		21.7	0
21.8	0		21.8	0		21.8	0
21.9	0		21.9	0		21.9	0
22	0		22	0		22	0
22.1	0		22.1	0		22.1	0
22.2	0		22.2	0		22.2	0
22.3	0		22.3	0		22.3	0
22.4	0		22.4	0		22.4	0
22.5	0		22.5	0		22.5	0
22.6	0		22.6	0		22.6	0
22.7	0		22.7	0		22.7	0
22.8	0		22.8	0		22.8	0
22.9	0		22.9	0		22.9	0
23	0		23	0		23	0
23.1	0		23.1	0		23.1	0
23.2	0		23.2	0		23.2	0
23.3	0		23.3	0		23.3	0
23.4	0		23.4	0		23.4	0
23.5	0		23.5	0		23.5	0
23.6	0		23.6	0		23.6	0
23.7	0		23.7	0		23.7	0
23.8	0		23.8	0		23.8	0
23.9	0		23.9	0		23.9	0
24	0		24	0		24	0
24.1	0		24.1	0		24.1	0
24.2	0		24.2	0		24.2	0
24.3	0		24.3	0		24.3	0
24.4	0		24.4	0		24.4	0
24.5	0		24.5	0		24.5	0
24.6	0		24.6	0		24.6	0
24.7	0		24.7	0		24.7	0
24.8	0		24.8	0		24.8	0
24.9	0		24.9	0		24.9	0
25	0		25	0		25	0
25.1	0		25.1	0		25.1	0
25.2	0		25.2	0		25.2	0
25.3	0		25.3	0		25.3	0
25.4	0		25.4	0		25.4	0
25.5	0		25.5	0		25.5	0
25.6	0		25.6	0		25.6	0
25.7	0		25.7	0		25.7	0
25.8	0		25.8	0		25.8	0
25.9	0		25.9	0		25.9	0
26	0		26	0		26	0
26.1	0		26.1	0		26.1	0
26.2	0		26.2	0		26.2	0
26.3	0		26.3	0		26.3	0
26.4	0		26.4	0		26.4	0
26.5	0		26.5	0		26.5	0
26.6	0		26.6	0		26.6	0
26.7	0		26.7	0		26.7	0
26.8	0		26.8	0		26.8	0
26.9	0		26.9	0		26.9	0
27	0		27	0		27	0
27.1	0		27.1	0		27.1	0
27.2	0		27.2	0		27.2	0
27.3	0		27.3	0		27.3	0
27.4	0		27.4	0		27.4	0
27.5	0		27.5	0		27.5	0
27.6	0		27.6	0		27.6	0
27.7	0		27.7	0		27.7	0
27.8	0		27.8	0		27.8	0
27.9	0		27.9	0		27.9	0
28	0		28	0		28	0
28.1	0		28.1	0		28.1	0
28.2	0		28.2	0		28.2	0
28.3	0		28.3	0		28.3	0
28.4	0		28.4	0		28.4	0
28.5	0		28.5	0		28.5	0
28.6	0		28.6	0		28.6	0
28.7	0		28.7	0		28.7	0
28.8	0		28.8	0		28.8	0
28.9	0		28.9	0		28.9	0
29	0		29	0		29	0
29.1	0		29.1	0		29.1	0
29.2	0		29.2	0		29.2	0
29.3	0		29.3	0		29.3	0
29.4	0		29.4	0		29.4	0
29.5	0		29.5	0		29.5	0
29.6	0		29.6	0		29.6	0
29.7	0		29.7	0		29.7	0
29.8	0		29.8	0		29.8	0
29.9	0		29.9	0		29.9	0
30	0		30	0		30	0
30.1	0		30.1	0		30.1	0
30.2	0		30.2	0		30.2	0
30.3	0		30.3	0		30.3	0
30.4	0		30.4	0		30.4	0
30.5	0		30.5	0		30.5	0
30.6	0		30.6	0		30.6	0
30.7	0		30.7	0		30.7	0
30.8	0		30.8	0		30.8	0
30.9	0		30.9	0		30.9	0
31	0		31	0		31	0
31.1	0		31.1	0		31.1	0
31.2	0		31.2	0		31.2	0
31.3	0		31.3	0		31.3	0
31.4	0		31.4	0		31.4	0
31.5	0		31.5	0		31.5	0
31.6	0		31.6	0		31.6	0
31.7	0		31.7	0		31.7	0
31.8	0		31.8	0		31.8	0
31.9	0		31.9	0		31.9	0
32	0		32	0		32	0
32.1	0		32.1	0		32.1	0
32.2	0		32.2	0		32.2	0
32.3	4.03113		32.3	5.04036		32.3	2.90526
32.4	0		32.4	0		32.4	0
32.5	0		32.5	0		32.5	0
32.6	0		32.6	0		32.6	0
32.7	0		32.7	0		32.7	0
32.8	0		32.8	0		32.8	0
32.9	0		32.9	0		32.9	0
33	0		33	0		33	0
33.1	0		33.1	0		33.1	0
33.2	0		33.2	0		33.2	0
33.3	0		33.3	0		33.3	0
33.4	0		33.4	0		33.4	0
33.5	0		33.5	0		33.5	0
33.6	0		33.6	0		33.6	0
33.7	0		33.7	0		33.7	0
33.8	0		33.8	0		33.8	0
33.9	0		33.9	0		33.9	0
34	0		34	0		34	0
34.1	0		34.1	0		34.1	0
34.2	0		34.2	0		34.2	0
34.3	0		34.3	0		34.3	0
34.4	0		34.4	0		34.4	0
34.5	0		34.5	0		34.5	0
34.6	0		34.6	0		34.6	0
34.7	0		34.7	0		34.7	0
34.8	0		34.8	0		34.8	0
34.9	0		34.9	0		34.9	0
35	0		35	0		35	0
35.1	0		35.1	0		35.1	0
35.2	0		35.2	0		35.2	0
35.3	0		35.3	0		35.3	0
35.4	0		35.4	0		35.4	0
35.5	0		35.5	0		35.5	0
35.6	0		35.6	0		35.6	0
35.7	0		35.7	0		35.7	0
35.8	0		35.8	0		35.8	0
35.9	0		35.9	0		35.9	0
36	0		36	0		36	0
36.1	0		36.1	0		36.1	0
36.2	0		36.2	0		36.2	0
36.3	0		36.3	0		36.3	0
36.4	0		36.4	0		36.4	0
36.5	0		36.5	0		36.5	0
36.6	0		36.6	0		36.6	0
36.7	0		36.7	0		36.7	0
36.8	0		36.8	0		36.8	0
36.9	0		36.9	0		36.9	0
37	0		37	0		37	0
37.1	0		37.1	0		37.1	0
37.2	0		37.2	0		37.2	0
37.3	0		37.3	0		37.3	0
37.4	0		37.4	0		37.4	0
37.5	0		37.5	0		37.5	0
37.6	0		37.6	0		37.6	0
37.7	0		37.7	0		37.7	0
37.8	0		37.8	0		37.8	0
37.9	0		37.9	0		37.9	0
38	0		38	0		38	0
38.1	0		38.1	0		38.1	0
38.2	0		38.2	0		38.2	0
38.3	0		38.3	0		38.3	0
38.4	0		38.4	0		38.4	0
38.5	0		38.5	0		38.5	0
38.6	0		38.6	0		38.6	0
38.7	0		38.7	0		38.7	0
38.8	0		38.8	0		38.8	0
38.9	0		38.9	0		38.9	0
39	0		39	0		39	0
39.1	0		39.1	0		39.1	0
39.2	0		39.2	0		39.2	0
39.3	0		39.3	0		39.3	0
39.4	0		39.4	0		39.4	0
39.5	0		39.5	0		39.5	0
39.6	0		39.6	0		39.6	0
39.7	0		39.7	0		39.7	0
39.8	0		39.8	0		39.8	0
39.9	0		39.9	0		39.9	0
40	0		40	0		40	0
40.1	0.477121		40.1	3.49582		40.1	1.36173
