# Supplementary material for: Analysis of scintillation light intensity by microscopic radiation transport calculation and Förster quenching model
Source: PLoS One. 2018 Aug 29;13(8):e0202011. doi: 10.1371/journal.pone.0202011 (PMC6114513; doi:10.1371/journal.pone.0202011)
Supplement: S2 Table — (XLSX) [file pone.0202011.s002.xlsx]

## Sheet: Sheet1
	g/mol	g/cm^3	mass 割合	mol/cm^3		分子/nm^3	分子/10^3 nm^3
p-TP	230	1.023	0.03	0.000133435		0.0803277	80.3277
POPOP	364		0.0005	1.40522e-06		0.000845942	0.845942
PVT	118		0.9695	0.00840507		5.05985	5059.85

## Sheet: Fig.8_p+e(G.V O’Rielly)
	#REF!			0.1 MeV e					0.2 MeV e					0.5 MeV e					0.7 MeV e					1 MeV e						0.2 MeV p					0.5 MeV p						0.7 MeV p					1 MeV proton
	exciton数	有効exciton		10nm		/source	(有効exiton/source)		10nm		/source	有効exciton/source		10nm		/source	有効exciton/source		10nm		/source	有効exciton/source		10nm		/source	有効exciton/source			10nm		/source	有効exciton/source		10nm		/source	(有効exiton/source)			10nm		/source	有効exciton/source		10nm		/source	有効exciton/source
1e-08	#REF!	0		1.208e-07	0	0	0		2.4923e-07	0	0	0		6.3783e-07	0	0	0		9.019e-07	0	0	0		1.2946e-06	0	0	0			1.287e-07	0	0	0		3.2273e-07	0	0	0			4.5209e-07	0	0	0		6.4613e-07	0.0002	0	0
1.0209e-08	#REF!	0		1.2333e-07	0	0	0		2.5444e-07	0	0	0		6.5119e-07	0	0	0		9.2079e-07	0	0	0		1.3217e-06	0	0	0			1.314e-07	0	0	0		3.2949e-07	0	0	0			4.6155e-07	0	0	0		6.5966e-07	0.0002	0	0
1.0423e-08	#REF!	0		1.2591e-07	0	0	0		2.5977e-07	0	0	0		6.6483e-07	0	0	0		9.4007e-07	0	0	0		1.3494e-06	0	0	0			1.3415e-07	0	0	0		3.3639e-07	0	0	0			4.7122e-07	0	0	0		6.7348e-07	0.0002	0	0
1.0641e-08	#REF!	0		1.2855e-07	0	0	0		2.6521e-07	0	0	0		6.7875e-07	0	0	0		9.5975e-07	0	0	0		1.3776e-06	0	0	0			1.3696e-07	0	0	0		3.4343e-07	0	0	0			4.8109e-07	0	0	0		6.8758e-07	0.0002	0	0
1.0864e-08	#REF!	0		1.3124e-07	0	0	0		2.7077e-07	0	0	0		6.9296e-07	0	0	0		9.7985e-07	0	0	0		1.4065e-06	0	0	0			1.3982e-07	0	0	0		3.5062e-07	0	0	0			4.9116e-07	0	0	0		7.0197e-07	0.0002	0	0
1.1092e-08	#REF!	0		1.3399e-07	0	0	0		2.7644e-07	0	0	0		7.0747e-07	0	0	0		1.0004e-06	0	0	0		1.4359e-06	0	0	0			1.4275e-07	0	0	0		3.5796e-07	0	0	0			5.0144e-07	0	0	0		7.1667e-07	0.0002	0	0
1.1324e-08	#REF!	0		1.3679e-07	0	0	0		2.8222e-07	0	0	0		7.2228e-07	0	0	0		1.0213e-06	0	0	0		1.466e-06	0	0	0			1.4574e-07	0	0	0		3.6546e-07	0	0	0			5.1194e-07	0	0	0		7.3168e-07	0.0002	0	0
1.1561e-08	#REF!	0		1.3966e-07	0	0	0		2.8813e-07	0	0	0		7.3741e-07	0	0	0		1.0427e-06	0	0	0		1.4967e-06	0	0	0			1.4879e-07	0	0	0		3.7311e-07	0	0	0			5.2266e-07	0	0	0		7.47e-07	0.0002	0	0
1.1803e-08	#REF!	0		1.4258e-07	0	0	0		2.9417e-07	0	0	0		7.5285e-07	0	0	0		1.0645e-06	0	0	0		1.528e-06	0	0	0			1.5191e-07	0	0	0		3.8092e-07	0	0	0			5.3361e-07	0	0	0		7.6264e-07	0.0002	0	0
1.205e-08	#REF!	0		1.4557e-07	0	0	0		3.0033e-07	0	0	0		7.6861e-07	0	0	0		1.0868e-06	0	0	0		1.56e-06	0	0	0			1.5509e-07	0	0	0		3.889e-07	0	0	0			5.4478e-07	0	0	0		7.7861e-07	0.0002	0	0
1.2303e-08	#REF!	0		1.4862e-07	0	0	0		3.0661e-07	0	0	0		7.8471e-07	0	0	0		1.1096e-06	0	0	0		1.5927e-06	0	0	0			1.5834e-07	0	0	0		3.9704e-07	0	0	0			5.5619e-07	0	0	0		7.9492e-07	0.0002	0	0
1.256e-08	#REF!	0		1.5173e-07	0	0	0		3.1304e-07	0	0	0		8.0114e-07	0	0	0		1.1328e-06	0	0	0		1.626e-06	0	0	0			1.6165e-07	0	0	0		4.0536e-07	0	0	0			5.6784e-07	0	0	0		8.1156e-07	0.0002	0	0
1.2823e-08	#REF!	0		1.5491e-07	0	0	0		3.1959e-07	0	0	0		8.1791e-07	0	0	0		1.1565e-06	0	0	0		1.6601e-06	0	0	0			1.6504e-07	0	0	0		4.1385e-07	0	0	0			5.7973e-07	0	0	0		8.2856e-07	0.0002	0	0
1.3092e-08	#REF!	0		1.5815e-07	0	0	0		3.2628e-07	0	0	0		8.3504e-07	0	0	0		1.1808e-06	0	0	0		1.6949e-06	0	0	0			1.6849e-07	0	0	0		4.2251e-07	0	0	0			5.9187e-07	0	0	0		8.459e-07	0.0002	0	0
1.3366e-08	#REF!	0		1.6146e-07	0	0	0		3.3311e-07	0	0	0		8.5253e-07	0	0	0		1.2055e-06	0	0	0		1.7303e-06	0	0	0			1.7202e-07	0	0	0		4.3136e-07	0	0	0			6.0426e-07	0	0	0		8.6362e-07	0.0002	0	0
1.3646e-08	#REF!	0		1.6484e-07	0	0	0		3.4009e-07	0	0	0		8.7038e-07	0	0	0		1.2307e-06	0	0	0		1.7666e-06	0	0	0			1.7562e-07	0	0	0		4.4039e-07	0	0	0			6.1691e-07	0	0	0		8.817e-07	0.0002	0	0
1.3932e-08	#REF!	0		1.6829e-07	0	0	0		3.4721e-07	0	0	0		8.886e-07	0	0	0		1.2565e-06	0	0	0		1.8036e-06	0	0	0			1.793e-07	0	0	0		4.4961e-07	0	0	0			6.2983e-07	0	0	0		9.0016e-07	0.0002	0	0
1.4223e-08	#REF!	0		1.7182e-07	0	0	0		3.5448e-07	0	0	0		9.0721e-07	0	0	0		1.2828e-06	0	0	0		1.8413e-06	0	0	0			1.8305e-07	0	0	0		4.5903e-07	0	0	0			6.4302e-07	0	0	0		9.1901e-07	0.0002	0	0
1.4521e-08	#REF!	0		1.7542e-07	0	0	0		3.619e-07	0	0	0		9.2621e-07	0	0	0		1.3097e-06	0	0	0		1.8799e-06	0	0	0			1.8689e-07	0	0	0		4.6864e-07	0	0	0			6.5648e-07	0	0	0		9.3826e-07	0.0002	0	0
1.4825e-08	#REF!	0		1.7909e-07	0	0	0		3.6948e-07	0	0	0		9.456e-07	0	0	0		1.3371e-06	0	0	0		1.9193e-06	0	0	0			1.908e-07	0	0	0		4.7845e-07	0	0	0			6.7023e-07	0	0	0		9.579e-07	0.0002	0	0
1.5136e-08	#REF!	0		1.8284e-07	0	0	0		3.7722e-07	0	0	0		9.654e-07	0	0	0		1.3651e-06	0	0	0		1.9594e-06	0	0	0			1.948e-07	0	0	0		4.8847e-07	0	0	0			6.8426e-07	0	0	0		9.7796e-07	0.0002	0	0
1.5453e-08	#REF!	0		1.8667e-07	0	0	0		3.8512e-07	0	0	0		9.8562e-07	0	0	0		1.3937e-06	0	0	0		2.0005e-06	0	0	0			1.9888e-07	0	0	0		4.987e-07	0	0	0			6.9859e-07	0	0	0		9.9844e-07	0.0002	0	0
1.5776e-08	#REF!	0		1.9058e-07	0	0	0		3.9318e-07	0	0	0		1.0063e-06	0	0	0		1.4228e-06	0	0	0		2.0424e-06	0	0	0			2.0304e-07	0	0	0		5.0914e-07	0	0	0			7.1322e-07	0	0	0		1.0193e-06	0.0002	0	0
1.6106e-08	#REF!	0		1.9457e-07	0	0	0		4.0141e-07	0	0	0		1.0273e-06	0	0	0		1.4526e-06	0	0	0		2.0851e-06	0	0	0			2.0729e-07	0	0	0		5.198e-07	0	0	0			7.2815e-07	0	0	0		1.0407e-06	0.0002	0	0
1.6444e-08	#REF!	0		1.9864e-07	0	0	0		4.0982e-07	0	0	0		1.0488e-06	0	0	0		1.4831e-06	0	0	0		2.1288e-06	0	0	0			2.1163e-07	0	0	0		5.3069e-07	0	0	0			7.434e-07	0	0	0		1.0625e-06	0.0002	0	0
1.6788e-08	#REF!	0		2.028e-07	0	0	0		4.184e-07	0	0	0		1.0708e-06	0	0	0		1.5141e-06	0	0	0		2.1734e-06	0	0	0			2.1606e-07	0	0	0		5.418e-07	0	0	0			7.5897e-07	0	0	0		1.0847e-06	0.0002	0	0
1.714e-08	#REF!	0		2.0705e-07	0	0	0		4.2716e-07	0	0	0		1.0932e-06	0	0	0		1.5458e-06	0	0	0		2.2189e-06	0	0	0			2.2059e-07	0	0	0		5.5315e-07	0	0	0			7.7486e-07	0	0	0		1.1074e-06	0.0002	0	0
1.7498e-08	#REF!	0		2.1138e-07	0	0	0		4.3611e-07	0	0	0		1.1161e-06	0	0	0		1.5782e-06	0	0	0		2.2653e-06	0	0	0			2.2521e-07	0	0	0		5.6473e-07	0	0	0			7.9108e-07	0	0	0		1.1306e-06	0.0002	0	0
1.7865e-08	#REF!	0		2.1581e-07	0	0	0		4.4524e-07	0	0	0		1.1395e-06	0	0	0		1.6112e-06	0	0	0		2.3128e-06	0	0	0			2.2992e-07	0	0	0		5.7655e-07	0	0	0			8.0765e-07	0	0	0		1.1543e-06	0.0002	0	0
1.8239e-08	#REF!	0		2.2033e-07	0	0	0		4.5456e-07	0	0	0		1.1633e-06	0	0	0		1.645e-06	0	0	0		2.3612e-06	0	0	0			2.3474e-07	0	0	0		5.8863e-07	0	0	0			8.2456e-07	0	0	0		1.1785e-06	0.0002	0	0
1.8621e-08	#REF!	0		2.2494e-07	0	0	0		4.6408e-07	0	0	0		1.1877e-06	0	0	0		1.6794e-06	0	0	0		2.4106e-06	0	0	0			2.3965e-07	0	0	0		6.0095e-07	0	0	0			8.4183e-07	0	0	0		1.2032e-06	0.0002	0	0
1.9011e-08	#REF!	0		2.2965e-07	0	0	0		4.738e-07	0	0	0		1.2126e-06	0	0	0		1.7146e-06	0	0	0		2.4611e-06	0	0	0			2.4467e-07	0	0	0		6.1353e-07	0	0	0			8.5945e-07	0	0	0		1.2283e-06	0.0002	0	0
1.9409e-08	#REF!	0		2.3446e-07	0	0	0		4.8372e-07	0	0	0		1.238e-06	0	0	0		1.7505e-06	0	0	0		2.5126e-06	0	0	0			2.4979e-07	0	0	0		6.2638e-07	0	0	0			8.7745e-07	0	0	0		1.2541e-06	0.0002	0	0
1.9815e-08	#REF!	0		2.3937e-07	0	0	0		4.9385e-07	0	0	0		1.2639e-06	0	0	0		1.7871e-06	0	0	0		2.5653e-06	0	0	0			2.5502e-07	0	0	0		6.395e-07	0	0	0			8.9582e-07	0	0	0		1.2803e-06	0.0002	0	0
2.023e-08	#REF!	0		2.4438e-07	0	0	0		5.0419e-07	0	0	0		1.2903e-06	0	0	0		1.8246e-06	0	0	0		2.619e-06	0	0	0			2.6036e-07	0	0	0		6.5289e-07	0	0	0			9.1458e-07	0	0	0		1.3071e-06	0.0002	0	0
2.0654e-08	#REF!	0		2.495e-07	0	0	0		5.1475e-07	0	0	0		1.3174e-06	0	0	0		1.8628e-06	0	0	0		2.6738e-06	0	0	0			2.6582e-07	0	0	0		6.6656e-07	0	0	0			9.3373e-07	0	0	0		1.3345e-06	0.0002	0	0
2.1086e-08	#REF!	0		2.5472e-07	0	0	0		5.2552e-07	0	0	0		1.345e-06	0	0	0		1.9018e-06	0	0	0		2.7298e-06	0	0	0			2.7138e-07	0	0	0		6.8052e-07	0	0	0			9.5329e-07	0	0	0		1.3625e-06	0.0002	0	0
2.1528e-08	#REF!	0		2.6006e-07	0	0	0		5.3653e-07	0	0	0		1.3731e-06	0	0	0		1.9416e-06	0	0	0		2.787e-06	0	0	0			2.7706e-07	0	0	0		6.9477e-07	0	0	0			9.7325e-07	0	0	0		1.391e-06	0.0002	0	0
2.1979e-08	#REF!	0		2.655e-07	0	0	0		5.4776e-07	0	0	0		1.4019e-06	0	0	0		1.9823e-06	0	0	0		2.8453e-06	0	0	0			2.8287e-07	0	0	0		7.0932e-07	0	0	0			9.9363e-07	0	0	0		1.4201e-06	0.0002	0	0
2.2439e-08	#REF!	0		2.7106e-07	0	0	0		5.5923e-07	0	0	0		1.4312e-06	0	0	0		2.0238e-06	0	0	0		2.9049e-06	0	0	0			2.8879e-07	0	0	0		7.2417e-07	0	0	0			1.0144e-06	0	0	0		1.4498e-06	0.0002	0	0
2.2909e-08	#REF!	0		2.7674e-07	0	0	0		5.7094e-07	0	0	0		1.4612e-06	0	0	0		2.0661e-06	0	0	0		2.9657e-06	0	0	0			2.9484e-07	0	0	0		7.3933e-07	0	0	0			1.0357e-06	0	0	0		1.4802e-06	0.0002	0	0
2.3388e-08	#REF!	0		2.8253e-07	0	0	0		5.829e-07	0	0	0		1.4918e-06	0	0	0		2.1094e-06	0	0	0		3.0278e-06	0	0	0			3.0101e-07	0	0	0		7.5481e-07	0	0	0			1.0574e-06	0	0	0		1.5112e-06	0.0002	0	0
2.3878e-08	#REF!	0		2.8845e-07	0	0	0		5.951e-07	0	0	0		1.523e-06	0	0	0		2.1536e-06	0	0	0		3.0912e-06	0	0	0			3.0731e-07	0	0	0		7.7062e-07	0	0	0			1.0795e-06	0	0	0		1.5428e-06	0.0002	0	0
2.4378e-08	#REF!	0		2.9449e-07	0	0	0		6.0757e-07	0	0	0		1.5549e-06	0	0	0		2.1987e-06	0	0	0		3.156e-06	0	0	0			3.1375e-07	0	0	0		7.8675e-07	0	0	0			1.1021e-06	0	0	0		1.5751e-06	0.0002	0	0
2.4889e-08	#REF!	0		3.0066e-07	0	0	0		6.2029e-07	0	0	0		1.5875e-06	0	0	0		2.2447e-06	0	0	0		3.222e-06	0	0	0			3.2032e-07	0	0	0		8.0323e-07	0	0	0			1.1252e-06	0	0	0		1.6081e-06	0.0002	0	0
2.541e-08	#REF!	0		3.0695e-07	0	0	0		6.3328e-07	0	0	0		1.6207e-06	0	0	0		2.2917e-06	0	0	0		3.2895e-06	0	0	0			3.2702e-07	0	0	0		8.2005e-07	0	0	0			1.1487e-06	0	0	0		1.6418e-06	0.0002	0	0
2.5942e-08	#REF!	0		3.1338e-07	0	0	0		6.4654e-07	0	0	0		1.6547e-06	0	0	0		2.3397e-06	0	0	0		3.3584e-06	0	0	0			3.3387e-07	0	0	0		8.3722e-07	0	0	0			1.1728e-06	0	0	0		1.6762e-06	0.0002	0	0
2.6485e-08	#REF!	0		3.1994e-07	0	0	0		6.6008e-07	0	0	0		1.6893e-06	0	0	0		2.3887e-06	0	0	0		3.4287e-06	0	0	0			3.4086e-07	0	0	0		8.5475e-07	0	0	0			1.1974e-06	0	0	0		1.7113e-06	0.0002	0	0
2.704e-08	#REF!	0		3.2664e-07	0	0	0		6.739e-07	0	0	0		1.7247e-06	0	0	0		2.4387e-06	0	0	0		3.5005e-06	0	0	0			3.48e-07	0	0	0		8.7265e-07	0	0	0			1.2224e-06	0	0	0		1.7471e-06	0.0002	0	0
2.7606e-08	#REF!	0		3.3348e-07	0	0	0		6.8801e-07	0	0	0		1.7608e-06	0	0	0		2.4898e-06	0	0	0		3.5738e-06	0	0	0			3.5529e-07	0	0	0		8.9092e-07	0	0	0			1.248e-06	0	0	0		1.7837e-06	0.0002	0	0
2.8184e-08	#REF!	0		3.4046e-07	0	0	0		7.0241e-07	0	0	0		1.7977e-06	0	0	0		2.5419e-06	0	0	0		3.6486e-06	0	0	0			3.6273e-07	0	0	0		9.0958e-07	0	0	0			1.2742e-06	0	0	0		1.821e-06	0.0002	0	0
2.8774e-08	#REF!	0		3.4759e-07	0	0	0		7.1712e-07	0	0	0		1.8353e-06	0	0	0		2.5951e-06	0	0	0		3.725e-06	0	0	0			3.7032e-07	0	0	0		9.2862e-07	0	0	0			1.3008e-06	0	0	0		1.8592e-06	0.0002	0	0
2.9376e-08	#REF!	0		3.5487e-07	0	0	0		7.3214e-07	0	0	0		1.8737e-06	0	0	0		2.6495e-06	0	0	0		3.803e-06	0	0	0			3.7808e-07	0	0	0		9.4807e-07	0	0	0			1.3281e-06	0	0	0		1.8981e-06	0.0002	0	0
2.9992e-08	#REF!	0		3.623e-07	0	0	0		7.4747e-07	0	0	0		1.913e-06	0	0	0		2.7049e-06	0	0	0		3.8827e-06	0	0	0			3.8599e-07	0	0	0		9.6792e-07	0	0	0			1.3559e-06	0	0	0		1.9379e-06	0.0002	0	0
3.062e-08	#REF!	0		3.6989e-07	0	0	0		7.6312e-07	0	0	0		1.953e-06	0	0	0		2.7616e-06	0	0	0		3.964e-06	0	0	0			3.9408e-07	0	0	0		9.8819e-07	0	0	0			1.3843e-06	0	0	0		1.9784e-06	0.0002	0	0
3.1261e-08	#REF!	0		3.7763e-07	0	0	0		7.791e-07	0	0	0		1.9939e-06	0	0	0		2.8194e-06	0	0	0		4.047e-06	0	0	0			4.0233e-07	0	0	0		1.0089e-06	0	0	0			1.4133e-06	0	0	0		2.0199e-06	0.0002	0	0
3.1915e-08	#REF!	0		3.8554e-07	0	0	0		7.9541e-07	0	0	0		2.0357e-06	0	0	0		2.8785e-06	0	0	0		4.1317e-06	0	0	0			4.1075e-07	0	0	0		1.03e-06	0	0	0			1.4429e-06	0	0	0		2.0622e-06	0.0002	0	0
3.2584e-08	#REF!	0		3.9361e-07	0	0	0		8.1207e-07	0	0	0		2.0783e-06	0	0	0		2.9387e-06	0	0	0		4.2182e-06	0	0	0			4.1935e-07	0	0	0		1.0516e-06	0	0	0			1.4731e-06	0	0	0		2.1053e-06	0.0002	0	0
3.3266e-08	#REF!	0		4.0186e-07	0	0	0		8.2907e-07	0	0	0		2.1218e-06	0	0	0		3.0003e-06	0	0	0		4.3066e-06	0	0	0			4.2813e-07	0	0	0		1.0736e-06	0	0	0			1.5039e-06	0	0	0		2.1494e-06	0.0002	0	0
3.3963e-08	#REF!	0		4.1027e-07	0	0	0		8.4643e-07	0	0	0		2.1662e-06	0	0	0		3.0631e-06	0	0	0		4.3968e-06	0	0	0			4.371e-07	0	0	0		1.0961e-06	0	0	0			1.5354e-06	0	0	0		2.1944e-06	0.0002	0	0
3.4674e-08	#REF!	0		4.1886e-07	0	0	0		8.6416e-07	0	0	0		2.2116e-06	0	0	0		3.1272e-06	0	0	0		4.4888e-06	0	0	0			4.4625e-07	0	0	0		1.119e-06	0	0	0			1.5676e-06	0	0	0		2.2404e-06	0.0002	0	0
3.54e-08	#REF!	0		4.2763e-07	0	0	0		8.8225e-07	0	0	0		2.2579e-06	0	0	0		3.1927e-06	0	0	0		4.5828e-06	0	0	0			4.556e-07	0	0	0		1.1425e-06	0	0	0			1.6004e-06	0	0	0		2.2873e-06	0.0002	0	0
3.6141e-08	#REF!	0		4.3659e-07	0	0	0		9.0073e-07	0	0	0		2.3052e-06	0	0	0		3.2596e-06	0	0	0		4.6788e-06	0	0	0			4.6514e-07	0	0	0		1.1664e-06	0	0	0			1.6339e-06	0	0	0		2.3352e-06	0.0002	0	0
3.6898e-08	#REF!	0		4.4573e-07	0	0	0		9.1959e-07	0	0	0		2.3535e-06	0	0	0		3.3278e-06	0	0	0		4.7767e-06	0	0	0			4.7488e-07	0	0	0		1.1908e-06	0	0	0			1.6681e-06	0	0	0		2.3841e-06	0.0002	0	0
3.767e-08	#REF!	0		4.5506e-07	0	0	0		9.3884e-07	0	0	0		2.4027e-06	0	0	0		3.3975e-06	0	0	0		4.8768e-06	0	0	0			4.8482e-07	0	0	0		1.2157e-06	0	0	0			1.703e-06	0	0	0		2.434e-06	0.0002	0	0
3.8459e-08	#REF!	0		4.6459e-07	0	0	0		9.585e-07	0	0	0		2.4531e-06	0	0	0		3.4686e-06	0	0	0		4.9789e-06	0	0	0			4.9497e-07	0	0	0		1.2412e-06	0	0	0			1.7387e-06	0	0	0		2.485e-06	0.0002	0	0
3.9264e-08	#REF!	0		4.7432e-07	0	0	0		9.7857e-07	0	0	0		2.5044e-06	0	0	0		3.5413e-06	0	0	0		5.0831e-06	0	0	0			5.0534e-07	0	0	0		1.2672e-06	0	0	0			1.7751e-06	0	0	0		2.537e-06	0.0002	0	0
4.0087e-08	#REF!	0		4.8425e-07	0	0	0		9.9906e-07	0	0	0		2.5569e-06	0	0	0		3.6154e-06	0	0	0		5.1896e-06	0	0	0			5.1592e-07	0	0	0		1.2937e-06	0	0	0			1.8123e-06	0	0	0		2.5901e-06	0.0002	0	0
4.0926e-08	#REF!	0		4.9439e-07	0	0	0		1.02e-06	0	0	0		2.6104e-06	0	0	0		3.6911e-06	0	0	0		5.2982e-06	0	0	0			5.2672e-07	0	0	0		1.3208e-06	0	0	0			1.8502e-06	0	0	0		2.6444e-06	0.0002	0	0
4.1783e-08	#REF!	0		5.0474e-07	0	0	0		1.0413e-06	0	0	0		2.6651e-06	0	0	0		3.7684e-06	0	0	0		5.4092e-06	0	0	0			5.3775e-07	0	0	0		1.3485e-06	0	0	0			1.889e-06	0	0	0		2.6997e-06	0.0002	0	0
4.2658e-08	#REF!	0		5.1531e-07	0	0	0		1.0631e-06	0	0	0		2.7209e-06	0	0	0		3.8473e-06	0	0	0		5.5225e-06	0	0	0			5.4901e-07	0	0	0		1.3767e-06	0	0	0			1.9285e-06	0	0	0		2.7563e-06	0.0002	0	0
4.3551e-08	#REF!	0		5.261e-07	0	0	0		1.0854e-06	0	0	0		2.7778e-06	0	0	0		3.9279e-06	0	0	0		5.6381e-06	0	0	0			5.6051e-07	0	0	0		1.4055e-06	0	0	0			1.9689e-06	0	0	0		2.814e-06	0.0002	0	0
4.4463e-08	#REF!	0		5.3712e-07	0	0	0		1.1081e-06	0	0	0		2.836e-06	0	0	0		4.0101e-06	0	0	0		5.7561e-06	0	0	0			5.7224e-07	0	0	0		1.435e-06	0	0	0			2.0101e-06	0	0	0		2.8729e-06	0.0002	0	0
4.5394e-08	#REF!	0		5.4837e-07	0	0	0		1.1313e-06	0	0	0		2.8954e-06	0	0	0		4.0941e-06	0	0	0		5.8767e-06	0	0	0			5.8423e-07	0	0	0		1.465e-06	0	0	0			2.0522e-06	0	0	0		2.9331e-06	0.0002	0	0
4.6345e-08	#REF!	0		5.5985e-07	0	0	0		1.155e-06	0	0	0		2.956e-06	0	0	0		4.1798e-06	0	0	0		5.9997e-06	0	0	0			5.9646e-07	0	0	0		1.4957e-06	0	0	0			2.0952e-06	0	0	0		2.9945e-06	0.0002	0	0
4.7315e-08	#REF!	0		5.7157e-07	0	0	0		1.1792e-06	0	0	0		3.0179e-06	0	0	0		4.2674e-06	0	0	0		6.1254e-06	0	0	0			6.0895e-07	0	0	0		1.527e-06	0	0	0			2.1391e-06	0	0	0		3.0572e-06	0.0002	0	0
4.8306e-08	#REF!	0		5.8354e-07	0	0	0		1.2039e-06	0	0	0		3.0811e-06	0	0	0		4.3567e-06	0	0	0		6.2536e-06	0	0	0			6.217e-07	0	0	0		1.559e-06	0	0	0			2.1839e-06	0	0	0		3.1212e-06	0.0002	0	0
4.9317e-08	#REF!	0		5.9576e-07	0	0	0		1.2291e-06	0	0	0		3.1456e-06	0	0	0		4.4479e-06	0	0	0		6.3846e-06	0	0	0			6.3472e-07	0	0	0		1.5916e-06	0	0	0			2.2296e-06	0	0	0		3.1866e-06	0.0002	0	0
5.035e-08	#REF!	0		6.0823e-07	0	0	0		1.2549e-06	0	0	0		3.2115e-06	0	0	0		4.5411e-06	0	0	0		6.5183e-06	0	0	0			6.4801e-07	0	0	0		1.6249e-06	0	0	0			2.2763e-06	0	0	0		3.2533e-06	0.0002	0	0
5.1404e-08	#REF!	0		6.2097e-07	0	0	0		1.2811e-06	0	0	0		3.2787e-06	0	0	0		4.6362e-06	0	0	0		6.6548e-06	0	0	0			6.6158e-07	0	0	0		1.659e-06	0	0	0			2.3239e-06	0	0	0		3.3214e-06	0.0002	0	0
5.2481e-08	#REF!	0		6.3397e-07	0	0	0		1.308e-06	0	0	0		3.3474e-06	0	0	0		4.7332e-06	0	0	0		6.7941e-06	0	0	0			6.7543e-07	0	0	0		1.6937e-06	0	0	0			2.3726e-06	0	0	0		3.391e-06	0.0002	0	0
5.358e-08	#REF!	0		6.4725e-07	0	0	0		1.3353e-06	0	0	0		3.4175e-06	0	0	0		4.8324e-06	0	0	0		6.9364e-06	0	0	0			6.8957e-07	0	0	0		1.7292e-06	0	0	0			2.4223e-06	0	0	0		3.462e-06	0.0002	0	0
5.4702e-08	#REF!	0		6.608e-07	0	0	0		1.3633e-06	0	0	0		3.4891e-06	0	0	0		4.9335e-06	0	0	0		7.0816e-06	0	0	0			7.0401e-07	0	0	0		1.7654e-06	0	0	0			2.473e-06	0	0	0		3.5344e-06	0.0002	0	0
5.5847e-08	#REF!	0		6.7464e-07	0	0	0		1.3919e-06	0	0	0		3.5621e-06	0	0	0		5.0368e-06	0	0	0		7.2299e-06	0	0	0			7.1875e-07	0	0	0		1.8024e-06	0	0	0			2.5248e-06	0	0	0		3.6085e-06	0.0002	0	0
5.7016e-08	#REF!	0		6.8876e-07	0	0	0		1.421e-06	0	0	0		3.6367e-06	0	0	0		5.1423e-06	0	0	0		7.3813e-06	0	0	0			7.338e-07	0	0	0		1.8401e-06	0	0	0			2.5776e-06	0	0	0		3.684e-06	0.0002	0	0
5.821e-08	#REF!	0		7.0319e-07	0	0	0		1.4508e-06	0	0	0		3.7129e-06	0	0	0		5.25e-06	0	0	0		7.5358e-06	0	0	0			7.4917e-07	0	0	0		1.8786e-06	0	0	0			2.6316e-06	0	0	0		3.7612e-06	0.0002	0	0
5.9429e-08	#REF!	0		7.1791e-07	0	0	0		1.4811e-06	0	0	0		3.7906e-06	0	0	0		5.3599e-06	0	0	0		7.6936e-06	0	0	0			7.6486e-07	0	0	0		1.918e-06	0	0	0			2.6867e-06	0	0	0		3.8399e-06	0.0002	0	0
6.0674e-08	#REF!	0		7.3294e-07	0	0	0		1.5121e-06	0	0	0		3.87e-06	0	0	0		5.4722e-06	0	0	0		7.8547e-06	0	0	0			7.8087e-07	0	0	0		1.9581e-06	0	0	0			2.743e-06	0	0	0		3.9203e-06	0.0002	0	0
6.1944e-08	#REF!	0		7.4829e-07	0	0	0		1.5438e-06	0	0	0		3.951e-06	0	0	0		5.5867e-06	0	0	0		8.0192e-06	0	0	0			7.9722e-07	0	0	0		1.9991e-06	0	0	0			2.8004e-06	0	0	0		4.0024e-06	0.0002	0	0
6.3241e-08	#REF!	0		7.6396e-07	0	0	0		1.5761e-06	0	0	0		4.0337e-06	0	0	0		5.7037e-06	0	0	0		8.1871e-06	0	0	0			8.1392e-07	0	0	0		2.041e-06	0	0	0			2.8591e-06	0	0	0		4.0862e-06	0.0002	0	0
6.4565e-08	#REF!	0		7.7996e-07	0	0	0		1.6091e-06	0	0	0		4.1182e-06	0	0	0		5.8232e-06	0	0	0		8.3586e-06	0	0	0			8.3096e-07	0	0	0		2.0837e-06	0	0	0			2.9189e-06	0	0	0		4.1718e-06	0.0002	0	0
6.5917e-08	#REF!	0		7.9629e-07	0	0	0		1.6428e-06	0	0	0		4.2044e-06	0	0	0		5.9451e-06	0	0	0		8.5336e-06	0	0	0			8.4836e-07	0	0	0		2.1274e-06	0	0	0			2.98e-06	0	0	0		4.2591e-06	0.0002	0	0
6.7298e-08	#REF!	0		8.1296e-07	0	0	0		1.6772e-06	0	0	0		4.2925e-06	0	0	0		6.0696e-06	0	0	0		8.7123e-06	0	0	0			8.6612e-07	0	0	0		2.1719e-06	0	0	0			3.0424e-06	0	0	0		4.3483e-06	0.0002	0	0
6.8707e-08	#REF!	0		8.2998e-07	0	0	0		1.7124e-06	0	0	0		4.3824e-06	0	0	0		6.1967e-06	0	0	0		8.8947e-06	0	0	0			8.8426e-07	0	0	0		2.2174e-06	0	0	0			3.1062e-06	0	0	0		4.4394e-06	0.0002	0	0
7.0146e-08	#REF!	0		8.4736e-07	0	0	0		1.7482e-06	0	0	0		4.4741e-06	0	0	0		6.3264e-06	0	0	0		9.081e-06	0	0	0			9.0278e-07	0	0	0		2.2638e-06	0	0	0			3.1712e-06	0	0	0		4.5323e-06	0.0002	0	0
7.1614e-08	#REF!	0		8.6511e-07	0	0	0		1.7848e-06	0	0	0		4.5678e-06	0	0	0		6.4589e-06	0	0	0		9.2711e-06	0	0	0			9.2168e-07	0	0	0		2.3112e-06	0	0	0			3.2376e-06	0	0	0		4.6272e-06	0.0002	0	0
7.3114e-08	#REF!	0		8.8322e-07	0	0	0		1.8222e-06	0	0	0		4.6635e-06	0	0	0		6.5941e-06	0	0	0		9.4652e-06	0	0	0			9.4098e-07	0	0	0		2.3596e-06	0	0	0			3.3054e-06	0	0	0		4.7241e-06	0.0002	0	0
7.4645e-08	#REF!	0		9.0172e-07	0	0	0		1.8603e-06	0	0	0		4.7611e-06	0	0	0		6.7322e-06	0	0	0		9.6634e-06	0	0	0			9.6068e-07	0	0	0		2.409e-06	0	0	0			3.3746e-06	0	0	0		4.823e-06	0.0002	0	0
7.6208e-08	#REF!	0		9.206e-07	0	0	0		1.8993e-06	0	0	0		4.8608e-06	0	0	0		6.8732e-06	0	0	0		9.8658e-06	0	0	0			9.808e-07	0	0	0		2.4595e-06	0	0	0			3.4453e-06	0	0	0		4.924e-06	0.0002	0	0
7.7804e-08	#REF!	0		9.3987e-07	0	0	0		1.9391e-06	0	0	0		4.9626e-06	0	0	0		7.0171e-06	0	0	0		1.0072e-05	0	0	0			1.0013e-06	0	0	0		2.511e-06	0	0	0			3.5174e-06	0	0	0		5.0271e-06	0.0002	0	0
7.9433e-08	#REF!	0		9.5956e-07	0	0	0		1.9797e-06	0	0	0		5.0665e-06	0	0	0		7.1641e-06	0	0	0		1.0283e-05	0	0	0			1.0223e-06	0	0	0		2.5635e-06	0	0	0			3.5911e-06	0	0	0		5.1324e-06	0.0002	0	0
8.1096e-08	#REF!	0		9.7965e-07	0	0	0		2.0211e-06	0	0	0		5.1726e-06	0	0	0		7.3141e-06	0	0	0		1.0499e-05	0	0	0			1.0437e-06	0	0	0		2.6172e-06	0	0	0			3.6663e-06	0	0	0		5.2399e-06	0.0002	0	0
8.2794e-08	#REF!	0		1.0002e-06	0	0	0		2.0634e-06	0	0	0		5.2809e-06	0	0	0		7.4672e-06	0	0	0		1.0718e-05	0	0	0			1.0656e-06	0	0	0		2.672e-06	0	0	0			3.743e-06	0	0	0		5.3496e-06	0.0002	0	0
8.4528e-08	#REF!	0		1.0211e-06	0	0	0		2.1067e-06	0	0	0		5.3915e-06	0	0	0		7.6236e-06	0	0	0		1.0943e-05	0	0	0			1.0879e-06	0	0	0		2.728e-06	0	0	0			3.8214e-06	0	0	0		5.4616e-06	0.0002	0	0
8.6298e-08	#REF!	0		1.0425e-06	0	0	0		2.1508e-06	0	0	0		5.5044e-06	0	0	0		7.7832e-06	0	0	0		1.1172e-05	0	0	0			1.1107e-06	0	0	0		2.7851e-06	0	0	0			3.9014e-06	0	0	0		5.576e-06	0.0002	0	0
8.8105e-08	#REF!	0		1.0643e-06	0	0	0		2.1958e-06	0	0	0		5.6196e-06	0	0	0		7.9462e-06	0	0	0		1.1406e-05	0	0	0			1.1339e-06	0	0	0		2.8434e-06	0	0	0			3.9831e-06	0	0	0		5.6927e-06	0.0002	0	0
8.995e-08	#REF!	0		1.0866e-06	0	0	0		2.2418e-06	0	0	0		5.7373e-06	0	0	0		8.1126e-06	0	0	0		1.1645e-05	0	0	0			1.1577e-06	0	0	0		2.9029e-06	0	0	0			4.0665e-06	0	0	0		5.8119e-06	0.0002	0	0
9.1833e-08	#REF!	0		1.1094e-06	0	0	0		2.2887e-06	0	0	0		5.8574e-06	0	0	0		8.2824e-06	0	0	0		1.1889e-05	0	0	0			1.1819e-06	0	0	0		2.9637e-06	0	0	0			4.1517e-06	0	0	0		5.9336e-06	0.0002	0	0
9.3756e-08	#REF!	0		1.1326e-06	0	0	0		2.3366e-06	0	0	0		5.9801e-06	0	0	0		8.4559e-06	0	0	0		1.2138e-05	0	0	0			1.2066e-06	0	0	0		3.0258e-06	0	0	0			4.2386e-06	0	0	0		6.0579e-06	0.0002	0	0
9.5719e-08	#REF!	0		1.1563e-06	0	0	0		2.3856e-06	0	0	0		6.1053e-06	0	0	0		8.6329e-06	0	0	0		1.2392e-05	0	0	0			1.2319e-06	0	0	0		3.0892e-06	0	0	0			4.3274e-06	0	0	0		6.1847e-06	0.0002	0	0
9.7724e-08	#REF!	0		1.1805e-06	0	0	0		2.4355e-06	0	0	0		6.2331e-06	0	0	0		8.8137e-06	0	0	0		1.2651e-05	0	0	0			1.2577e-06	0	0	0		3.1538e-06	0	0	0			4.418e-06	0	0	0		6.3142e-06	0.0002	0	0
9.977e-08	#REF!	0		1.2052e-06	0	0	0		2.4865e-06	0	0	0		6.3637e-06	0	0	0		8.9983e-06	0	0	0		1.2916e-05	0	0	0			1.284e-06	0	0	0		3.2199e-06	0	0	0			4.5105e-06	0	0	0		6.4465e-06	0.0002	0	0
1.0186e-07	#REF!	0		1.2305e-06	0	0	0		2.5386e-06	0	0	0		6.4969e-06	0	0	0		9.1867e-06	0	0	0		1.3187e-05	0	0	0			1.3109e-06	0	0	0		3.2873e-06	0	0	0			4.6049e-06	0	0	0		6.5815e-06	0.0002	0	0
1.0399e-07	#REF!	0		1.2562e-06	0	0	0		2.5918e-06	0	0	0		6.633e-06	0	0	0		9.379e-06	0	0	0		1.3463e-05	0	0	0			1.3384e-06	0	0	0		3.3561e-06	0	0	0			4.7014e-06	0	0	0		6.7193e-06	0.0002	0	0
1.0617e-07	#REF!	0		1.2825e-06	0	0	0		2.646e-06	0	0	0		6.7719e-06	0	0	0		9.5754e-06	0	0	0		1.3745e-05	0	0	0			1.3664e-06	0	0	0		3.4264e-06	0	0	0			4.7998e-06	0	0	0		6.86e-06	0.0002	0	0
1.0839e-07	#REF!	0		1.3094e-06	0	0	0		2.7014e-06	0	0	0		6.9137e-06	0	0	0		9.7759e-06	0	0	0		1.4032e-05	0	0	0			1.395e-06	0	0	0		3.4982e-06	0	0	0			4.9003e-06	0	0	0		7.0036e-06	0.0002	0	0
1.1066e-07	#REF!	0		1.3368e-06	0	0	0		2.758e-06	0	0	0		7.0584e-06	0	0	0		9.9806e-06	0	0	0		1.4326e-05	0	0	0			1.4242e-06	0	0	0		3.5714e-06	0	0	0			5.0029e-06	0	0	0		7.1503e-06	0.0002	0	0
1.1298e-07	#REF!	0		1.3648e-06	0	0	0		2.8157e-06	0	0	0		7.2062e-06	0	0	0		1.019e-05	0	0	0		1.4626e-05	0	0	0			1.4541e-06	0	0	0		3.6462e-06	0	0	0			5.1077e-06	0	0	0		7.3e-06	0.0002	0	0
1.1535e-07	#REF!	0		1.3934e-06	0	0	0		2.8747e-06	0	0	0		7.3571e-06	0	0	0		1.0403e-05	0	0	0		1.4932e-05	0	0	0			1.4845e-06	0	0	0		3.7225e-06	0	0	0			5.2146e-06	0	0	0		7.4528e-06	0.0002	0	0
1.1776e-07	#REF!	0		1.4226e-06	0	0	0		2.9349e-06	0	0	0		7.5112e-06	0	0	0		1.0621e-05	0	0	0		1.5245e-05	0	0	0			1.5156e-06	0	0	0		3.8005e-06	0	0	0			5.3238e-06	0	0	0		7.6089e-06	0.0002	0	0
1.2023e-07	#REF!	0		1.4523e-06	0	0	0		2.9964e-06	0	0	0		7.6684e-06	0	0	0		1.0843e-05	0	0	0		1.5564e-05	0	0	0			1.5473e-06	0	0	0		3.8801e-06	0	0	0			5.4353e-06	0	0	0		7.7682e-06	0.0002	0	0
1.2274e-07	#REF!	0		1.4828e-06	0	0	0		3.0591e-06	0	0	0		7.829e-06	0	0	0		1.107e-05	0	0	0		1.589e-05	0	0	0			1.5797e-06	0	0	0		3.9613e-06	0	0	0			5.5491e-06	0	0	0		7.9309e-06	0.0002	0	0
1.2531e-07	#REF!	0		1.5138e-06	0	0	0		3.1232e-06	0	0	0		7.993e-06	0	0	0		1.1302e-05	0	0	0		1.6223e-05	0	0	0			1.6128e-06	0	0	0		4.0443e-06	0	0	0			5.6653e-06	0	0	0		8.097e-06	0.0002	0	0
1.2794e-07	#REF!	0		1.5455e-06	0	0	0		3.1886e-06	0	0	0		8.1603e-06	0	0	0		1.1539e-05	0	0	0		1.6563e-05	0	0	0			1.6466e-06	0	0	0		4.1289e-06	0	0	0			5.7839e-06	0	0	0		8.2665e-06	0.0002	0	0
1.3062e-07	#REF!	0		1.5779e-06	0	0	0		3.2553e-06	0	0	0		8.3312e-06	0	0	0		1.178e-05	0	0	0		1.691e-05	0	0	0			1.681e-06	0	0	0		4.2154e-06	0	0	0			5.905e-06	0	0	0		8.4396e-06	0.0002	0	0
1.3335e-07	#REF!	0		1.6109e-06	0	0	0		3.3235e-06	0	0	0		8.5056e-06	0	0	0		1.2027e-05	0	0	0		1.7264e-05	0	0	0			1.7162e-06	0	0	0		4.3037e-06	0	0	0			6.0287e-06	0	0	0		8.6163e-06	0.0002	0	0
1.3614e-07	#REF!	0		1.6446e-06	0	0	0		3.3931e-06	0	0	0		8.6838e-06	0	0	0		1.2279e-05	0	0	0		1.7625e-05	0	0	0			1.7522e-06	0	0	0		4.3938e-06	0	0	0			6.1549e-06	0	0	0		8.7967e-06	0.0002	0	0
1.39e-07	#REF!	0		1.6791e-06	0	0	0		3.4641e-06	0	0	0		8.8656e-06	0	0	0		1.2536e-05	0	0	0		1.7994e-05	0	0	0			1.7889e-06	0	0	0		4.4858e-06	0	0	0			6.2838e-06	0	0	0		8.9809e-06	0.0002	0	0
1.4191e-07	#REF!	0		1.7142e-06	0	0	0		3.5367e-06	0	0	0		9.0512e-06	0	0	0		1.2798e-05	0	0	0		1.8371e-05	0	0	0			1.8263e-06	0	0	0		4.5797e-06	0	0	0			6.4154e-06	0	0	0		9.169e-06	0.0002	0	0
1.4488e-07	#REF!	0		1.7501e-06	0	0	0		3.6107e-06	0	0	0		9.2408e-06	0	0	0		1.3066e-05	0	0	0		1.8756e-05	0	0	0			1.8646e-06	0	0	0		4.6756e-06	0	0	0			6.5497e-06	0	0	0		9.361e-06	0.0002	0	0
1.4791e-07	#REF!	0		1.7868e-06	0	0	0		3.6863e-06	0	0	0		9.4343e-06	0	0	0		1.334e-05	0	0	0		1.9148e-05	0	0	0			1.9036e-06	0	0	0		4.7735e-06	0	0	0			6.6869e-06	0	0	0		9.557e-06	0.0002	0	0
1.5101e-07	#REF!	0		1.8242e-06	0	0	0		3.7635e-06	0	0	0		9.6318e-06	0	0	0		1.3619e-05	0	0	0		1.9549e-05	0	0	0			1.9435e-06	0	0	0		4.8735e-06	0	0	0			6.8269e-06	0	0	0		9.7571e-06	0.0002	0	0
1.5417e-07	#REF!	0		1.8624e-06	0	0	0		3.8423e-06	0	0	0		9.8335e-06	0	0	0		1.3905e-05	0	0	0		1.9959e-05	0	0	0			1.9842e-06	0	0	0		4.9755e-06	0	0	0			6.9698e-06	0	0	0		9.9614e-06	0.0002	0	0
1.574e-07	#REF!	0		1.9014e-06	0	0	0		3.9228e-06	0	0	0		1.0039e-05	0	0	0		1.4196e-05	0	0	0		2.0377e-05	0	0	0			2.0257e-06	0	0	0		5.0797e-06	0	0	0			7.1158e-06	0	0	0		1.017e-05	0.0002	0	0
1.6069e-07	#REF!	0		1.9412e-06	0	0	0		4.0049e-06	0	0	0		1.025e-05	0	0	0		1.4493e-05	0	0	0		2.0803e-05	0	0	0			2.0681e-06	0	0	0		5.1861e-06	0	0	0			7.2648e-06	0	0	0		1.0383e-05	0.0002	0	0
1.6406e-07	#REF!	0		1.9818e-06	0	0	0		4.0888e-06	0	0	0		1.0464e-05	0	0	0		1.4796e-05	0	0	0		2.1239e-05	0	0	0			2.1114e-06	0	0	0		5.2947e-06	0	0	0			7.4169e-06	0	0	0		1.06e-05	0.0002	0	0
1.6749e-07	#REF!	0		2.0233e-06	0	0	0		4.1744e-06	0	0	0		1.0683e-05	0	0	0		1.5106e-05	0	0	0		2.1684e-05	0	0	0			2.1557e-06	0	0	0		5.4055e-06	0	0	0			7.5722e-06	0	0	0		1.0822e-05	0.0002	0	0
1.71e-07	#REF!	0		2.0657e-06	0	0	0		4.2618e-06	0	0	0		1.0907e-05	0	0	0		1.5423e-05	0	0	0		2.2138e-05	0	0	0			2.2008e-06	0	0	0		5.5187e-06	0	0	0			7.7308e-06	0	0	0		1.1049e-05	0.0002	0	0
1.7458e-07	#REF!	0		2.109e-06	0	0	0		4.351e-06	0	0	0		1.1135e-05	0	0	0		1.5746e-05	0	0	0		2.2601e-05	0	0	0			2.2469e-06	0	0	0		5.6343e-06	0	0	0			7.8927e-06	0	0	0		1.128e-05	0.0002	0	0
1.7824e-07	#REF!	0		2.1531e-06	0	0	0		4.4422e-06	0	0	0		1.1369e-05	0	0	0		1.6075e-05	0	0	0		2.3074e-05	0	0	0			2.2939e-06	0	0	0		5.7523e-06	0	0	0			8.0579e-06	0	0	0		1.1517e-05	0.0002	0	0
1.8197e-07	#REF!	0		2.1982e-06	0	0	0		4.5352e-06	0	0	0		1.1607e-05	0	0	0		1.6412e-05	0	0	0		2.3558e-05	0	0	0			2.342e-06	0	0	0		5.8727e-06	0	0	0			8.2266e-06	0	0	0		1.1758e-05	0.0002	0	0
1.8578e-07	#REF!	0		2.2442e-06	0	0	0		4.6301e-06	0	0	0		1.185e-05	0	0	0		1.6756e-05	0	0	0		2.4051e-05	0	0	0			2.391e-06	0	0	0		5.9957e-06	0	0	0			8.3989e-06	0	0	0		1.2004e-05	0.0002	0	0
1.8967e-07	#REF!	0		2.2912e-06	0	0	0		4.7271e-06	0	0	0		1.2098e-05	0	0	0		1.7106e-05	0	0	0		2.4555e-05	0	0	0			2.4411e-06	0	0	0		6.1212e-06	0	0	0			8.5748e-06	0	0	0		1.2255e-05	0.0002	0	0
1.9364e-07	#REF!	0		2.3392e-06	0	0	0		4.8261e-06	0	0	0		1.2351e-05	0	0	0		1.7465e-05	0	0	0		2.5069e-05	0	0	0			2.4922e-06	0	0	0		6.2494e-06	0	0	0			8.7543e-06	0	0	0		1.2512e-05	0.0002	0	0
1.977e-07	#REF!	0		2.3882e-06	0	0	0		4.9271e-06	0	0	0		1.261e-05	0	0	0		1.783e-05	0	0	0		2.5594e-05	0	0	0			2.5444e-06	0	0	0		6.3803e-06	0	0	0			8.9376e-06	0	0	0		1.2774e-05	0.0002	0	0
2.0184e-07	#REF!	0		2.4382e-06	0	0	0		5.0303e-06	0	0	0		1.2874e-05	0	0	0		1.8204e-05	0	0	0		2.613e-05	0	0	0			2.5976e-06	0	0	0		6.5139e-06	0	0	0			9.1248e-06	0	0	0		1.3041e-05	0.0002	0	0
2.0606e-07	#REF!	0		2.4893e-06	0	0	0		5.1356e-06	0	0	0		1.3143e-05	0	0	0		1.8585e-05	0	0	0		2.6677e-05	0	0	0			2.652e-06	0	0	0		6.6503e-06	0	0	0			9.3159e-06	0	0	0		1.3314e-05	0.0002	0	0
2.1038e-07	#REF!	0		2.5414e-06	0	0	0		5.2432e-06	0	0	0		1.3419e-05	0	0	0		1.8974e-05	0	0	0		2.7235e-05	0	0	0			2.7076e-06	0	0	0		6.7895e-06	0	0	0			9.5109e-06	0	0	0		1.3593e-05	0.0002	0	0
2.1478e-07	#REF!	0		2.5946e-06	0	0	0		5.353e-06	0	0	0		1.37e-05	0	0	0		1.9371e-05	0	0	0		2.7806e-05	0	0	0			2.7643e-06	0	0	0		6.9317e-06	0	0	0			9.7101e-06	0	0	0		1.3878e-05	0.0002	0	0
2.1928e-07	#REF!	0		2.6489e-06	0	0	0		5.465e-06	0	0	0		1.3986e-05	0	0	0		1.9777e-05	0	0	0		2.8388e-05	0	0	0			2.8222e-06	0	0	0		7.0768e-06	0	0	0			9.9134e-06	0	0	0		1.4168e-05	0.0002	0	0
2.2387e-07	#REF!	0		2.7044e-06	0	0	0		5.5795e-06	0	0	0		1.4279e-05	0	0	0		2.0191e-05	0	0	0		2.8982e-05	0	0	0			2.8812e-06	0	0	0		7.225e-06	0	0	0			1.0121e-05	0	0	0		1.4465e-05	0.0002	0	0
2.2856e-07	#REF!	0		2.761e-06	0	0	0		5.6963e-06	0	0	0		1.4578e-05	0	0	0		2.0614e-05	0	0	0		2.9589e-05	0	0	0			2.9416e-06	0	0	0		7.3763e-06	0	0	0			1.0333e-05	0	0	0		1.4768e-05	0.0002	0	0
2.3335e-07	#REF!	0		2.8188e-06	0	0	0		5.8156e-06	0	0	0		1.4884e-05	0	0	0		2.1045e-05	0	0	0		3.0209e-05	0	0	0			3.0032e-06	0	0	0		7.5308e-06	0	0	0			1.0549e-05	0	0	0		1.5077e-05	0.0002	0	0
2.3823e-07	#REF!	0		2.8779e-06	0	0	0		5.9374e-06	0	0	0		1.5195e-05	0	0	0		2.1486e-05	0	0	0		3.0841e-05	0	0	0			3.0661e-06	0	0	0		7.6885e-06	0	0	0			1.077e-05	0	0	0		1.5393e-05	0.0002	0	0
2.4322e-07	#REF!	0		2.9381e-06	0	0	0		6.0617e-06	0	0	0		1.5513e-05	0	0	0		2.1936e-05	0	0	0		3.1487e-05	0	0	0			3.1303e-06	0	0	0		7.8495e-06	0	0	0			1.0996e-05	0	0	0		1.5715e-05	0.0002	0	0
2.4831e-07	#REF!	0		2.9996e-06	0	0	0		6.1886e-06	0	0	0		1.5838e-05	0	0	0		2.2395e-05	0	0	0		3.2146e-05	0	0	0			3.1958e-06	0	0	0		8.0138e-06	0	0	0			1.1226e-05	0	0	0		1.6044e-05	0.0002	0	0
2.5351e-07	#REF!	0		3.0625e-06	0	0	0		6.3182e-06	0	0	0		1.617e-05	0	0	0		2.2864e-05	0	0	0		3.2819e-05	0	0	0			3.2627e-06	0	0	0		8.1816e-06	0	0	0			1.1461e-05	0	0	0		1.638e-05	0.0002	0	0
2.5882e-07	#REF!	0		3.1266e-06	0	0	0		6.4505e-06	0	0	0		1.6508e-05	0	0	0		2.3343e-05	0	0	0		3.3507e-05	0	0	0			3.331e-06	0	0	0		8.3529e-06	0	0	0			1.1701e-05	0	0	0		1.6723e-05	0.0002	0	0
2.6424e-07	#REF!	0		3.1921e-06	0	0	0		6.5856e-06	0	0	0		1.6854e-05	0	0	0		2.3832e-05	0	0	0		3.4208e-05	0	0	0			3.4008e-06	0	0	0		8.5278e-06	0	0	0			1.1946e-05	0	0	0		1.7073e-05	0.0002	0	0
2.6977e-07	#REF!	0		3.2589e-06	0	0	0		6.7235e-06	0	0	0		1.7207e-05	0	0	0		2.4331e-05	0	0	0		3.4925e-05	0	0	0			3.472e-06	0	0	0		8.7064e-06	0	0	0			1.2196e-05	0	0	0		1.7431e-05	0.0002	0	0
2.7542e-07	#REF!	0		3.3271e-06	0	0	0		6.8643e-06	0	0	0		1.7567e-05	0	0	0		2.484e-05	0	0	0		3.5656e-05	0	0	0			3.5447e-06	0	0	0		8.8887e-06	0	0	0			1.2452e-05	0	0	0		1.7796e-05	0.0002	0	0
2.8119e-07	#REF!	0		3.3968e-06	0	0	0		7.008e-06	0	0	0		1.7935e-05	0	0	0		2.5361e-05	0	0	0		3.6403e-05	0	0	0			3.6189e-06	0	0	0		9.0748e-06	0	0	0			1.2712e-05	0	0	0		1.8169e-05	0.0002	0	0
2.8708e-07	#REF!	0		3.4679e-06	0	0	0		7.1547e-06	0	0	0		1.8311e-05	0	0	0		2.5892e-05	0	0	0		3.7165e-05	0	0	0			3.6947e-06	0	0	0		9.2649e-06	0	0	0			1.2978e-05	0	0	0		1.8549e-05	0.0002	0	0
2.9309e-07	#REF!	0		3.5405e-06	0	0	0		7.3045e-06	0	0	0		1.8694e-05	0	0	0		2.6434e-05	0	0	0		3.7943e-05	0	0	0			3.7721e-06	0	0	0		9.4589e-06	0	0	0			1.325e-05	0	0	0		1.8937e-05	0.0002	0	0
2.9923e-07	#REF!	0		3.6147e-06	0	0	0		7.4575e-06	0	0	0		1.9086e-05	0	0	0		2.6987e-05	0	0	0		3.8738e-05	0	0	0			3.8511e-06	0	0	0		9.6569e-06	0	0	0			1.3528e-05	0	0	0		1.9334e-05	0.0002	0	0
3.0549e-07	#REF!	0		3.6904e-06	0	0	0		7.6137e-06	0	0	0		1.9485e-05	0	0	0		2.7552e-05	0	0	0		3.9549e-05	0	0	0			3.9317e-06	0	0	0		9.8591e-06	0	0	0			1.3811e-05	0	0	0		1.9739e-05	0.0002	0	0
3.1189e-07	#REF!	0		3.7676e-06	0	0	0		7.7731e-06	0	0	0		1.9893e-05	0	0	0		2.8129e-05	0	0	0		4.0377e-05	0	0	0			4.014e-06	0	0	0		1.0066e-05	0	0	0			1.41e-05	0	0	0		2.0152e-05	0.0002	0	0
3.1842e-07	#REF!	0		3.8465e-06	0	0	0		7.9358e-06	0	0	0		2.031e-05	0	0	0		2.8718e-05	0	0	0		4.1222e-05	0	0	0			4.0981e-06	0	0	0		1.0276e-05	0	0	0			1.4395e-05	0	0	0		2.0574e-05	0.0002	0	0
3.2509e-07	#REF!	0		3.9271e-06	0	0	0		8.102e-06	0	0	0		2.0735e-05	0	0	0		2.932e-05	0	0	0		4.2085e-05	0	0	0			4.1839e-06	0	0	0		1.0492e-05	0	0	0			1.4697e-05	0	0	0		2.1005e-05	0.0002	0	0
3.3189e-07	#REF!	0		4.0093e-06	0	0	0		8.2717e-06	0	0	0		2.1169e-05	0	0	0		2.9934e-05	0	0	0		4.2967e-05	0	0	0			4.2715e-06	0	0	0		1.0711e-05	0	0	0			1.5005e-05	0	0	0		2.1445e-05	0.0002	0	0
3.3884e-07	#REF!	0		4.0933e-06	0	0	0		8.4449e-06	0	0	0		2.1613e-05	0	0	0		3.056e-05	0	0	0		4.3866e-05	0	0	0			4.3609e-06	0	0	0		1.0936e-05	0	0	0			1.5319e-05	0	0	0		2.1894e-05	0.0002	0	0
3.4594e-07	#REF!	0		4.179e-06	0	0	0		8.6217e-06	0	0	0		2.2065e-05	0	0	0		3.12e-05	0	0	0		4.4785e-05	0	0	0			4.4523e-06	0	0	0		1.1165e-05	0	0	0			1.564e-05	0	0	0		2.2352e-05	0.0002	0	0
3.5318e-07	#REF!	0		4.2665e-06	0	0	0		8.8022e-06	0	0	0		2.2527e-05	0	0	0		3.1854e-05	0	0	0		4.5723e-05	0	0	0			4.5455e-06	0	0	0		1.1398e-05	0	0	0			1.5967e-05	0	0	0		2.282e-05	0.0002	0	0
3.6058e-07	#REF!	0		4.3558e-06	0	0	0		8.9866e-06	0	0	0		2.2999e-05	0	0	0		3.2521e-05	0	0	0		4.668e-05	0	0	0			4.6407e-06	0	0	0		1.1637e-05	0	0	0			1.6301e-05	0	0	0		2.3298e-05	0.0002	0	0
3.6813e-07	#REF!	0		4.447e-06	0	0	0		9.1747e-06	0	0	0		2.3481e-05	0	0	0		3.3202e-05	0	0	0		4.7658e-05	0	0	0			4.7378e-06	0	0	0		1.1881e-05	0	0	0			1.6643e-05	0	0	0		2.3786e-05	0.0002	0	0
3.7584e-07	#REF!	0		4.5401e-06	0	0	0		9.3668e-06	0	0	0		2.3972e-05	0	0	0		3.3897e-05	0	0	0		4.8655e-05	0	0	0			4.837e-06	0	0	0		1.2129e-05	0	0	0			1.6991e-05	0	0	0		2.4284e-05	0.0002	0	0
3.8371e-07	#REF!	0		4.6352e-06	0	0	0		9.563e-06	0	0	0		2.4474e-05	0	0	0		3.4607e-05	0	0	0		4.9674e-05	0	0	0			4.9383e-06	0	0	0		1.2383e-05	0	0	0			1.7347e-05	0	0	0		2.4793e-05	0.0002	0	0
3.9174e-07	#REF!	0		4.7323e-06	0	0	0		9.7632e-06	0	0	0		2.4987e-05	0	0	0		3.5331e-05	0	0	0		5.0714e-05	0	0	0			5.0417e-06	0	0	0		1.2643e-05	0	0	0			1.771e-05	0	0	0		2.5312e-05	0.0002	0	0
3.9994e-07	#REF!	0		4.8314e-06	0	0	0		9.9677e-06	0	0	0		2.551e-05	0	0	0		3.6071e-05	0	0	0		5.1776e-05	0	0	0			5.1473e-06	0	0	0		1.2907e-05	0	0	0			1.8081e-05	0	0	0		2.5842e-05	0.0002	0	0
4.0832e-07	#REF!	0		4.9325e-06	0	0	0		1.0176e-05	0	0	0		2.6044e-05	0	0	0		3.6826e-05	0	0	0		5.2861e-05	0	0	0			5.2551e-06	0	0	0		1.3178e-05	0	0	0			1.846e-05	0	0	0		2.6383e-05	0.0002	0	0
4.1687e-07	#REF!	0		5.0358e-06	0	0	0		1.0389e-05	0	0	0		2.6589e-05	0	0	0		3.7597e-05	0	0	0		5.3967e-05	0	0	0			5.3651e-06	0	0	0		1.3454e-05	0	0	0			1.8846e-05	0	0	0		2.6935e-05	0.0002	0	0
4.256e-07	#REF!	0		5.1413e-06	0	0	0		1.0607e-05	0	0	0		2.7146e-05	0	0	0		3.8385e-05	0	0	0		5.5097e-05	0	0	0			5.4775e-06	0	0	0		1.3735e-05	0	0	0			1.9241e-05	0	0	0		2.7499e-05	0.0002	0	0
4.3451e-07	#REF!	0		5.2489e-06	0	0	0		1.0829e-05	0	0	0		2.7715e-05	0	0	0		3.9189e-05	0	0	0		5.6251e-05	0	0	0			5.5922e-06	0	0	0		1.4023e-05	0	0	0			1.9644e-05	0	0	0		2.8075e-05	0.0002	0	0
4.4361e-07	#REF!	0		5.3588e-06	0	0	0		1.1056e-05	0	0	0		2.8295e-05	0	0	0		4.0009e-05	0	0	0		5.7429e-05	0	0	0			5.7093e-06	0	0	0		1.4317e-05	0	0	0			2.0055e-05	0	0	0		2.8663e-05	0.0002	0	0
4.529e-07	#REF!	0		5.471e-06	0	0	0		1.1287e-05	0	0	0		2.8887e-05	0	0	0		4.0847e-05	0	0	0		5.8632e-05	0	0	0			5.8288e-06	0	0	0		1.4616e-05	0	0	0			2.0475e-05	0	0	0		2.9263e-05	0.0002	0	0
4.6238e-07	#REF!	0		5.5856e-06	0	0	0		1.1524e-05	0	0	0		2.9492e-05	0	0	0		4.1702e-05	0	0	0		5.9859e-05	0	0	0			5.9509e-06	0	0	0		1.4922e-05	0	0	0			2.0904e-05	0	0	0		2.9876e-05	0.0002	0	0
4.7206e-07	#REF!	0		5.7026e-06	0	0	0		1.1765e-05	0	0	0		3.011e-05	0	0	0		4.2575e-05	0	0	0		6.1113e-05	0	0	0			6.0755e-06	0	0	0		1.5235e-05	0	0	0			2.1341e-05	0	0	0		3.0502e-05	0.0002	0	0
4.8195e-07	#REF!	0		5.822e-06	0	0	0		1.2011e-05	0	0	0		3.074e-05	0	0	0		4.3467e-05	0	0	0		6.2392e-05	0	0	0			6.2027e-06	0	0	0		1.5554e-05	0	0	0			2.1788e-05	0	0	0		3.114e-05	0.0002	0	0
4.9204e-07	#REF!	0		5.9439e-06	0	0	0		1.2263e-05	0	0	0		3.1384e-05	0	0	0		4.4377e-05	0	0	0		6.3699e-05	0	0	0			6.3326e-06	0	0	0		1.588e-05	0	0	0			2.2245e-05	0	0	0		3.1792e-05	0.0002	0	0
5.0234e-07	#REF!	0		6.0683e-06	0	0	0		1.252e-05	0	0	0		3.2041e-05	0	0	0		4.5306e-05	0	0	0		6.5033e-05	0	0	0			6.4652e-06	0	0	0		1.6212e-05	0	0	0			2.271e-05	0	0	0		3.2458e-05	0.0002	0	0
5.1286e-07	#REF!	0		6.1954e-06	0	0	0		1.2782e-05	0	0	0		3.2712e-05	0	0	0		4.6255e-05	0	0	0		6.6394e-05	0	0	0			6.6006e-06	0	0	0		1.6552e-05	0	0	0			2.3186e-05	0	0	0		3.3138e-05	0.0002	0	0
5.236e-07	#REF!	0		6.3251e-06	0	0	0		1.3049e-05	0	0	0		3.3397e-05	0	0	0		4.7224e-05	0	0	0		6.7785e-05	0	0	0			6.7388e-06	0	0	0		1.6898e-05	0	0	0			2.3671e-05	0	0	0		3.3832e-05	0.0002	0	0
5.3456e-07	#REF!	0		6.4576e-06	0	0	0		1.3323e-05	0	0	0		3.4096e-05	0	0	0		4.8212e-05	0	0	0		6.9204e-05	0	0	0			6.8799e-06	0	0	0		1.7252e-05	0	0	0			2.4167e-05	0	0	0		3.454e-05	0.0002	0	0
5.4576e-07	#REF!	0		6.5928e-06	0	0	0		1.3602e-05	0	0	0		3.481e-05	0	0	0		4.9222e-05	0	0	0		7.0653e-05	0	0	0			7.0239e-06	0	0	0		1.7613e-05	0	0	0			2.4673e-05	0	0	0		3.5263e-05	0.0002	0	0
5.5719e-07	#REF!	0		6.7309e-06	0	0	0		1.3887e-05	0	0	0		3.5539e-05	0	0	0		5.0253e-05	0	0	0		7.2133e-05	0	0	0			7.171e-06	0	0	0		1.7982e-05	0	0	0			2.519e-05	0	0	0		3.6002e-05	0.0002	0	0
5.6885e-07	#REF!	0		6.8718e-06	0	0	0		1.4177e-05	0	0	0		3.6283e-05	0	0	0		5.1305e-05	0	0	0		7.3643e-05	0	0	0			7.3212e-06	0	0	0		1.8359e-05	0	0	0			2.5717e-05	0	0	0		3.6755e-05	0.0002	0	0
5.8076e-07	#REF!	0		7.0157e-06	0	0	0		1.4474e-05	0	0	0		3.7043e-05	0	0	0		5.2379e-05	0	0	0		7.5185e-05	0	0	0			7.4745e-06	0	0	0		1.8743e-05	0	0	0			2.6256e-05	0	0	0		3.7525e-05	0.0002	0	0
5.9293e-07	#REF!	0		7.1626e-06	0	0	0		1.4777e-05	0	0	0		3.7819e-05	0	0	0		5.3476e-05	0	0	0		7.6759e-05	0	0	0			7.631e-06	0	0	0		1.9135e-05	0	0	0			2.6805e-05	0	0	0		3.8311e-05	0.0002	0	0
6.0534e-07	#REF!	0		7.3126e-06	0	0	0		1.5087e-05	0	0	0		3.8611e-05	0	0	0		5.4596e-05	0	0	0		7.8367e-05	0	0	0			7.7908e-06	0	0	0		1.9536e-05	0	0	0			2.7367e-05	0	0	0		3.9113e-05	0.0002	0	0
6.1802e-07	#REF!	0		7.4657e-06	0	0	0		1.5403e-05	0	0	0		3.9419e-05	0	0	0		5.5739e-05	0	0	0		8.0008e-05	0	0	0			7.9539e-06	0	0	0		1.9945e-05	0	0	0			2.794e-05	0	0	0		3.9932e-05	0.0002	0	0
6.3096e-07	#REF!	0		7.622e-06	0	0	0		1.5725e-05	0	0	0		4.0245e-05	0	0	0		5.6906e-05	0	0	0		8.1683e-05	0	0	0			8.1205e-06	0	0	0		2.0363e-05	0	0	0			2.8525e-05	0	0	0		4.0768e-05	0.0002	0	0
6.4417e-07	#REF!	0		7.7816e-06	0	0	0		1.6054e-05	0	0	0		4.1087e-05	0	0	0		5.8098e-05	0	0	0		8.3393e-05	0	0	0			8.2905e-06	0	0	0		2.0789e-05	0	0	0			2.9122e-05	0	0	0		4.1622e-05	0.0002	0	0
6.5766e-07	#REF!	0		7.9446e-06	0	0	0		1.6391e-05	0	0	0		4.1948e-05	0	0	0		5.9314e-05	0	0	0		8.514e-05	0	0	0			8.4641e-06	0	0	0		2.1225e-05	0	0	0			2.9732e-05	0	0	0		4.2493e-05	0.0002	0	0
6.7143e-07	#REF!	0		8.1109e-06	0	0	0		1.6734e-05	0	0	0		4.2826e-05	0	0	0		6.0556e-05	0	0	0		8.6922e-05	0	0	0			8.6413e-06	0	0	0		2.1669e-05	0	0	0			3.0354e-05	0	0	0		4.3383e-05	0.0002	0	0
6.8549e-07	#REF!	0		8.2808e-06	0	0	0		1.7084e-05	0	0	0		4.3723e-05	0	0	0		6.1824e-05	0	0	0		8.8743e-05	0	0	0			8.8223e-06	0	0	0		2.2123e-05	0	0	0			3.099e-05	0	0	0		4.4292e-05	0.0002	0	0
6.9984e-07	#REF!	0		8.4542e-06	0	0	0		1.7442e-05	0	0	0		4.4638e-05	0	0	0		6.3119e-05	0	0	0		9.0601e-05	0	0	0			9.007e-06	0	0	0		2.2586e-05	0	0	0			3.1639e-05	0	0	0		4.5219e-05	0.0002	0	0
7.145e-07	#REF!	0		8.6312e-06	0	0	0		1.7807e-05	0	0	0		4.5573e-05	0	0	0		6.444e-05	0	0	0		9.2498e-05	0	0	0			9.1956e-06	0	0	0		2.3059e-05	0	0	0			3.2302e-05	0	0	0		4.6166e-05	0.0002	0	0
7.2946e-07	#REF!	0		8.8119e-06	0	0	0		1.818e-05	0	0	0		4.6527e-05	0	0	0		6.579e-05	0	0	0		9.4435e-05	0	0	0			9.3882e-06	0	0	0		2.3542e-05	0	0	0			3.2978e-05	0	0	0		4.7133e-05	0.0002	0	0
7.4473e-07	#REF!	0		8.9964e-06	0	0	0		1.8561e-05	0	0	0		4.7502e-05	0	0	0		6.7167e-05	0	0	0		9.6412e-05	0	0	0			9.5847e-06	0	0	0		2.4035e-05	0	0	0			3.3668e-05	0	0	0		4.812e-05	0.0002	0	0
7.6033e-07	#REF!	0		9.1848e-06	0	0	0		1.8949e-05	0	0	0		4.8496e-05	0	0	0		6.8574e-05	0	0	0		9.8431e-05	0	0	0			9.7854e-06	0	0	0		2.4538e-05	0	0	0			3.4373e-05	0	0	0		4.9127e-05	0.0002	0	0
7.7625e-07	#REF!	0		9.3771e-06	0	0	0		1.9346e-05	0	0	0		4.9512e-05	0	0	0		7.001e-05	0	0	0		0.00010049	0	0	0			9.9903e-06	0	0	0		2.5052e-05	0	0	0			3.5093e-05	0	0	0		5.0156e-05	0.0002	0	0
7.925e-07	#REF!	0		9.5735e-06	0	0	0		1.9751e-05	0	0	0		5.0548e-05	0	0	0		7.1476e-05	0	0	0		0.0001026	0	0	0			1.02e-05	0	0	0		2.5576e-05	0	0	0			3.5828e-05	0	0	0		5.1206e-05	0.0002	0	0
8.091e-07	#REF!	0		9.7739e-06	0	0	0		2.0165e-05	0	0	0		5.1607e-05	0	0	0		7.2972e-05	0	0	0		0.00010474	0	0	0			1.0413e-05	0	0	0		2.6112e-05	0	0	0			3.6578e-05	0	0	0		5.2278e-05	0.0002	0	0
8.2604e-07	#REF!	0		9.9786e-06	0	0	0		2.0587e-05	0	0	0		5.2687e-05	0	0	0		7.45e-05	0	0	0		0.00010694	0	0	0			1.0631e-05	0	0	0		2.6659e-05	0	0	0			3.7344e-05	0	0	0		5.3373e-05	0.0002	0	0
8.4333e-07	#REF!	0		1.0188e-05	0	0	0		2.1018e-05	0	0	0		5.3791e-05	0	0	0		7.606e-05	0	0	0		0.00010918	0	0	0			1.0854e-05	0	0	0		2.7217e-05	0	0	0			3.8126e-05	0	0	0		5.4491e-05	0.0002	0	0
8.6099e-07	#REF!	0		1.0401e-05	0	0	0		2.1458e-05	0	0	0		5.4917e-05	0	0	0		7.7653e-05	0	0	0		0.00011146	0	0	0			1.1081e-05	0	0	0		2.7787e-05	0	0	0			3.8924e-05	0	0	0		5.5632e-05	0.0002	0	0
8.7902e-07	#REF!	0		1.0619e-05	0	0	0		2.1908e-05	0	0	0		5.6067e-05	0	0	0		7.9279e-05	0	0	0		0.0001138	0	0	0			1.1313e-05	0	0	0		2.8369e-05	0	0	0			3.974e-05	0	0	0		5.6797e-05	0.0002	0	0
8.9743e-07	#REF!	0		1.0841e-05	0	0	0		2.2366e-05	0	0	0		5.7241e-05	0	0	0		8.0939e-05	0	0	0		0.00011618	0	0	0			1.155e-05	0	0	0		2.8963e-05	0	0	0			4.0572e-05	0	0	0		5.7986e-05	0.0002	0	0
9.1622e-07	#REF!	0		1.1068e-05	0	0	0		2.2835e-05	0	0	0		5.844e-05	0	0	0		8.2634e-05	0	0	0		0.00011861	0	0	0			1.1792e-05	0	0	0		2.9569e-05	0	0	0			4.1421e-05	0	0	0		5.92e-05	0.0002	0	0
9.3541e-07	#REF!	0		1.13e-05	0	0	0		2.3313e-05	0	0	0		5.9663e-05	0	0	0		8.4364e-05	0	0	0		0.0001211	0	0	0			1.2039e-05	0	0	0		3.0188e-05	0	0	0			4.2289e-05	0	0	0		6.044e-05	0.0002	0	0
9.5499e-07	#REF!	0		1.1536e-05	0	0	0		2.3801e-05	0	0	0		6.0913e-05	0	0	0		8.6131e-05	0	0	0		0.00012363	0	0	0			1.2291e-05	0	0	0		3.082e-05	0	0	0			4.3174e-05	0	0	0		6.1705e-05	0.0002	0	0
9.7499e-07	#REF!	0		1.1778e-05	0	0	0		2.4299e-05	0	0	0		6.2188e-05	0	0	0		8.7934e-05	0	0	0		0.00012622	0	0	0			1.2548e-05	0	0	0		3.1466e-05	0	0	0			4.4078e-05	0	0	0		6.2997e-05	0.0002	0	0
9.9541e-07	#REF!	0		1.2025e-05	0	0	0		2.4808e-05	0	0	0		6.349e-05	0	0	0		8.9776e-05	0	0	0		0.00012886	0	0	0			1.2811e-05	0	0	0		3.2125e-05	0	0	0			4.5001e-05	0	0	0		6.4316e-05	0.0002	0	0
1.0162e-06	#REF!	0		1.2276e-05	0	0	0		2.5328e-05	0	0	0		6.482e-05	0	0	0		9.1656e-05	0	0	0		0.00013156	0	0	0			1.3079e-05	0	0	0		3.2797e-05	0	0	0			4.5943e-05	0	0	0		6.5663e-05	0.0002	0	0
1.0375e-06	#REF!	0		1.2533e-05	0	0	0		2.5858e-05	0	0	0		6.6177e-05	0	0	0		9.3575e-05	0	0	0		0.00013432	0	0	0			1.3353e-05	0	0	0		3.3484e-05	0	0	0			4.6905e-05	0	0	0		6.7038e-05	0.0002	0	0
1.0593e-06	#REF!	0		1.2796e-05	0	0	0		2.6399e-05	0	0	0		6.7563e-05	0	0	0		9.5534e-05	0	0	0		0.00013713	0	0	0			1.3633e-05	0	0	0		3.4185e-05	0	0	0			4.7888e-05	0	0	0		6.8442e-05	0.0002	0	0
1.0814e-06	#REF!	0		1.3064e-05	0	0	0		2.6952e-05	0	0	0		6.8977e-05	0	0	0		9.7535e-05	0	0	0		0.00014	0	0	0			1.3918e-05	0	0	0		3.4901e-05	0	0	0			4.889e-05	0	0	0		6.9875e-05	0.0002	0	0
1.1041e-06	#REF!	0		1.3337e-05	0	0	0		2.7517e-05	0	0	0		7.0422e-05	0	0	0		9.9577e-05	0	0	0		0.00014293	0	0	0			1.421e-05	0	0	0		3.5632e-05	0	0	0			4.9914e-05	0	0	0		7.1338e-05	0.0002	0	0
1.1272e-06	#REF!	0		1.3617e-05	0	0	0		2.8093e-05	0	0	0		7.1896e-05	0	0	0		0.00010166	0	0	0		0.00014593	0	0	0			1.4507e-05	0	0	0		3.6378e-05	0	0	0			5.0959e-05	0	0	0		7.2832e-05	0.0002	0	0
1.1508e-06	#REF!	0		1.3902e-05	0	0	0		2.8681e-05	0	0	0		7.3402e-05	0	0	0		0.00010379	0	0	0		0.00014898	0	0	0			1.4811e-05	0	0	0		3.714e-05	0	0	0			5.2026e-05	0	0	0		7.4357e-05	0.0002	0	0
1.1749e-06	#REF!	0		1.4193e-05	0	0	0		2.9282e-05	0	0	0		7.4939e-05	0	0	0		0.00010596	0	0	0		0.0001521	0	0	0			1.5121e-05	0	0	0		3.7917e-05	0	0	0			5.3116e-05	0	0	0		7.5914e-05	0.0002	0	0
1.1995e-06	#REF!	0		1.449e-05	0	0	0		2.9895e-05	0	0	0		7.6508e-05	0	0	0		0.00010818	0	0	0		0.00015529	0	0	0			1.5438e-05	0	0	0		3.8711e-05	0	0	0			5.4228e-05	0	0	0		7.7504e-05	0.0002	0	0
1.2246e-06	#REF!	0		1.4793e-05	0	0	0		3.0521e-05	0	0	0		7.811e-05	0	0	0		0.00011045	0	0	0		0.00015854	0	0	0			1.5761e-05	0	0	0		3.9522e-05	0	0	0			5.5363e-05	0	0	0		7.9126e-05	0.0002	0	0
1.2503e-06	#REF!	0		1.5103e-05	0	0	0		3.116e-05	0	0	0		7.9746e-05	0	0	0		0.00011276	0	0	0		0.00016186	0	0	0			1.6091e-05	0	0	0		4.035e-05	0	0	0			5.6523e-05	0	0	0		8.0783e-05	0.0002	0	0
1.2764e-06	#REF!	0		1.5419e-05	0	0	0		3.1812e-05	0	0	0		8.1416e-05	0	0	0		0.00011512	0	0	0		0.00016525	0	0	0			1.6428e-05	0	0	0		4.1195e-05	0	0	0			5.7706e-05	0	0	0		8.2475e-05	0.0002	0	0
1.3032e-06	#REF!	0		1.5742e-05	0	0	0		3.2478e-05	0	0	0		8.312e-05	0	0	0		0.00011753	0	0	0		0.00016871	0	0	0			1.6772e-05	0	0	0		4.2057e-05	0	0	0			5.8915e-05	0	0	0		8.4202e-05	0.0002	0	0
1.3305e-06	#REF!	0		1.6072e-05	0	0	0		3.3158e-05	0	0	0		8.4861e-05	0	0	0		0.00011999	0	0	0		0.00017224	0	0	0			1.7123e-05	0	0	0		4.2938e-05	0	0	0			6.0148e-05	0	0	0		8.5965e-05	0.0002	0	0
1.3583e-06	#REF!	0		1.6409e-05	0	0	0		3.3853e-05	0	0	0		8.6638e-05	0	0	0		0.00012251	0	0	0		0.00017585	0	0	0			1.7482e-05	0	0	0		4.3837e-05	0	0	0			6.1408e-05	0	0	0		8.7765e-05	0.0002	0	0
1.3868e-06	#REF!	0		1.6752e-05	0	0	0		3.4562e-05	0	0	0		8.8452e-05	0	0	0		0.00012507	0	0	0		0.00017953	0	0	0			1.7848e-05	0	0	0		4.4755e-05	0	0	0			6.2694e-05	0	0	0		8.9603e-05	0.0002	0	0
1.4158e-06	#REF!	0		1.7103e-05	0	0	0		3.5285e-05	0	0	0		9.0304e-05	0	0	0		0.00012769	0	0	0		0.00018329	0	0	0			1.8221e-05	0	0	0		4.5692e-05	0	0	0			6.4006e-05	0	0	0		9.1479e-05	0.0002	0	0
1.4454e-06	#REF!	0		1.7461e-05	0	0	0		3.6024e-05	0	0	0		9.2195e-05	0	0	0		0.00013036	0	0	0		0.00018712	0	0	0			1.8603e-05	0	0	0		4.6649e-05	0	0	0			6.5347e-05	0	0	0		9.3395e-05	0.0002	0	0
1.4757e-06	#REF!	0		1.7827e-05	0	0	0		3.6778e-05	0	0	0		9.4126e-05	0	0	0		0.00013309	0	0	0		0.00019104	0	0	0			1.8992e-05	0	0	0		4.7625e-05	0	0	0			6.6715e-05	0	0	0		9.535e-05	0.0002	0	0
1.5066e-06	#REF!	0		1.82e-05	0	0	0		3.7549e-05	0	0	0		9.6096e-05	0	0	0		0.00013588	0	0	0		0.00019504	0	0	0			1.939e-05	0	0	0		4.8623e-05	0	0	0			6.8112e-05	0	0	0		9.7347e-05	0.0002	0	0
1.5382e-06	#REF!	0		1.8581e-05	0	0	0		3.8335e-05	0	0	0		9.8109e-05	0	0	0		0.00013873	0	0	0		0.00019913	0	0	0			1.9796e-05	0	0	0		4.9641e-05	0	0	0			6.9538e-05	0	0	0		9.9385e-05	0.0002	0	0
1.5704e-06	#REF!	0		1.897e-05	0	0	0		3.9138e-05	0	0	0		0.00010016	0	0	0		0.00014163	0	0	0		0.0002033	0	0	0			2.0211e-05	0	0	0		5.068e-05	0	0	0			7.0994e-05	0	0	0		0.00010147	0.0002	0	0
1.6032e-06	#REF!	0		1.9367e-05	0	0	0		3.9957e-05	0	0	0		0.00010226	0	0	0		0.0001446	0	0	0		0.00020755	0	0	0			2.0634e-05	0	0	0		5.1742e-05	0	0	0			7.2481e-05	0	0	0		0.00010359	0.0002	0	0
1.6368e-06	#REF!	0		1.9773e-05	0	0	0		4.0794e-05	0	0	0		0.0001044	0	0	0		0.00014762	0	0	0		0.0002119	0	0	0			2.1066e-05	0	0	0		5.2825e-05	0	0	0			7.3998e-05	0	0	0		0.00010576	0.0002	0	0
1.6711e-06	#REF!	0		2.0187e-05	0	0	0		4.1648e-05	0	0	0		0.00010659	0	0	0		0.00015072	0	0	0		0.00021634	0	0	0			2.1507e-05	0	0	0		5.3931e-05	0	0	0			7.5548e-05	0	0	0		0.00010797	0.0002	0	0
1.7061e-06	#REF!	0		2.061e-05	0	0	0		4.252e-05	0	0	0		0.00010882	0	0	0		0.00015387	0	0	0		0.00022087	0	0	0			2.1957e-05	0	0	0		5.506e-05	0	0	0			7.713e-05	0	0	0		0.00011024	0.0002	0	0
1.7418e-06	#REF!	0		2.1041e-05	0	0	0		4.341e-05	0	0	0		0.0001111	0	0	0		0.00015709	0	0	0		0.00022549	0	0	0			2.2417e-05	0	0	0		5.6213e-05	0	0	0			7.8745e-05	0	0	0		0.00011254	0.0002	0	0
1.7783e-06	#REF!	0		2.1482e-05	0	0	0		4.4319e-05	0	0	0		0.00011342	0	0	0		0.00016038	0	0	0		0.00023021	0	0	0			2.2887e-05	0	0	0		5.739e-05	0	0	0			8.0394e-05	0	0	0		0.0001149	0.0002	0	0
1.8155e-06	#REF!	0		2.1932e-05	0	0	0		4.5247e-05	0	0	0		0.0001158	0	0	0		0.00016374	0	0	0		0.00023503	0	0	0			2.3366e-05	0	0	0		5.8592e-05	0	0	0			8.2077e-05	0	0	0		0.00011731	0.0002	0	0
1.8535e-06	#REF!	0		2.2391e-05	0	0	0		4.6195e-05	0	0	0		0.00011822	0	0	0		0.00016717	0	0	0		0.00023996	0	0	0			2.3855e-05	0	0	0		5.9819e-05	0	0	0			8.3796e-05	0	0	0		0.00011976	0.0002	0	0
1.8923e-06	#REF!	0		2.286e-05	0	0	0		4.7162e-05	0	0	0		0.0001207	0	0	0		0.00017067	0	0	0		0.00024498	0	0	0			2.4355e-05	0	0	0		6.1072e-05	0	0	0			8.5551e-05	0	0	0		0.00012227	0.0002	0	0
1.932e-06	#REF!	0		2.3338e-05	0	0	0		4.815e-05	0	0	0		0.00012323	0	0	0		0.00017424	0	0	0		0.00025011	0	0	0			2.4865e-05	0	0	0		6.235e-05	0	0	0			8.7342e-05	0	0	0		0.00012483	0.0002	0	0
1.9724e-06	#REF!	0		2.3827e-05	0	0	0		4.9158e-05	0	0	0		0.00012581	0	0	0		0.00017789	0	0	0		0.00025535	0	0	0			2.5385e-05	0	0	0		6.3656e-05	0	0	0			8.9171e-05	0	0	0		0.00012744	0.0002	0	0
2.0137e-06	#REF!	0		2.4326e-05	0	0	0		5.0187e-05	0	0	0		0.00012844	0	0	0		0.00018162	0	0	0		0.00026069	0	0	0			2.5917e-05	0	0	0		6.4989e-05	0	0	0			9.1038e-05	0	0	0		0.00013011	0.0002	0	0
2.0559e-06	#REF!	0		2.4835e-05	0	0	0		5.1238e-05	0	0	0		0.00013113	0	0	0		0.00018542	0	0	0		0.00026615	0	0	0			2.6459e-05	0	0	0		6.635e-05	0	0	0			9.2944e-05	0	0	0		0.00013284	0.0002	0	0
2.0989e-06	#REF!	0		2.5355e-05	0	0	0		5.2311e-05	0	0	0		0.00013388	0	0	0		0.0001893	0	0	0		0.00027173	0	0	0			2.7013e-05	0	0	0		6.7739e-05	0	0	0			9.4891e-05	0	0	0		0.00013562	0.0002	0	0
2.1429e-06	#REF!	0		2.5886e-05	0	0	0		5.3406e-05	0	0	0		0.00013668	0	0	0		0.00019327	0	0	0		0.00027742	0	0	0			2.7579e-05	0	0	0		6.9157e-05	0	0	0			9.6877e-05	0	0	0		0.00013846	0.0002	0	0
2.1878e-06	#REF!	0		2.6428e-05	0	0	0		5.4525e-05	0	0	0		0.00013954	0	0	0		0.00019731	0	0	0		0.00028323	0	0	0			2.8157e-05	0	0	0		7.0606e-05	0	0	0			9.8906e-05	0	0	0		0.00014136	0.0002	0	0
2.2336e-06	#REF!	0		2.6982e-05	0	0	0		5.5666e-05	0	0	0		0.00014246	0	0	0		0.00020145	0	0	0		0.00028916	0	0	0			2.8746e-05	0	0	0		7.2084e-05	0	0	0			0.00010098	0	0	0		0.00014432	0.0002	0	0
2.2803e-06	#REF!	0		2.7547e-05	0	0	0		5.6832e-05	0	0	0		0.00014545	0	0	0		0.00020566	0	0	0		0.00029521	0	0	0			2.9348e-05	0	0	0		7.3593e-05	0	0	0			0.00010309	0	0	0		0.00014734	0.0002	0	0
2.3281e-06	#REF!	0		2.8124e-05	0	0	0		5.8022e-05	0	0	0		0.00014849	0	0	0		0.00020997	0	0	0		0.00030139	0	0	0			2.9963e-05	0	0	0		7.5134e-05	0	0	0			0.00010525	0	0	0		0.00015043	0.0002	0	0
2.3768e-06	#REF!	0		2.8712e-05	0	0	0		5.9237e-05	0	0	0		0.0001516	0	0	0		0.00021437	0	0	0		0.0003077	0	0	0			3.059e-05	0	0	0		7.6708e-05	0	0	0			0.00010745	0	0	0		0.00015358	0.0002	0	0
2.4266e-06	#REF!	0		2.9314e-05	0	0	0		6.0477e-05	0	0	0		0.00015478	0	0	0		0.00021886	0	0	0		0.00031415	0	0	0			3.1231e-05	0	0	0		7.8314e-05	0	0	0			0.0001097	0	0	0		0.00015679	0.0002	0	0
2.4774e-06	#REF!	0		2.9927e-05	0	0	0		6.1744e-05	0	0	0		0.00015802	0	0	0		0.00022344	0	0	0		0.00032072	0	0	0			3.1885e-05	0	0	0		7.9954e-05	0	0	0			0.000112	0	0	0		0.00016007	0.0002	0	0
2.5293e-06	#REF!	0		3.0554e-05	0	0	0		6.3037e-05	0	0	0		0.00016133	0	0	0		0.00022812	0	0	0		0.00032744	0	0	0			3.2552e-05	0	0	0		8.1628e-05	0	0	0			0.00011435	0	0	0		0.00016343	0.0002	0	0
2.5823e-06	#REF!	0		3.1194e-05	0	0	0		6.4357e-05	0	0	0		0.00016471	0	0	0		0.00023289	0	0	0		0.0003343	0	0	0			3.3234e-05	0	0	0		8.3337e-05	0	0	0			0.00011674	0	0	0		0.00016685	0.0002	0	0
2.6363e-06	#REF!	0		3.1847e-05	0	0	0		6.5704e-05	0	0	0		0.00016815	0	0	0		0.00023777	0	0	0		0.0003413	0	0	0			3.393e-05	0	0	0		8.5082e-05	0	0	0			0.00011919	0	0	0		0.00017034	0.0002	0	0
2.6915e-06	#REF!	0		3.2514e-05	0	0	0		6.708e-05	0	0	0		0.00017168	0	0	0		0.00024275	0	0	0		0.00034844	0	0	0			3.464e-05	0	0	0		8.6864e-05	0	0	0			0.00012168	0	0	0		0.00017391	0.0002	0	0
2.7479e-06	#REF!	0		3.3195e-05	0	0	0		6.8485e-05	0	0	0		0.00017527	0	0	0		0.00024783	0	0	0		0.00035574	0	0	0			3.5366e-05	0	0	0		8.8683e-05	0	0	0			0.00012423	0	0	0		0.00017755	0.0002	0	0
2.8054e-06	#REF!	0		3.389e-05	0	0	0		6.9919e-05	0	0	0		0.00017894	0	0	0		0.00025302	0	0	0		0.00036319	0	0	0			3.6106e-05	0	0	0		9.054e-05	0	0	0			0.00012683	0	0	0		0.00018127	0.0002	0	0
2.8642e-06	#REF!	0		3.46e-05	0	0	0		7.1383e-05	0	0	0		0.00018269	0	0	0		0.00025832	0	0	0		0.00037079	0	0	0			3.6862e-05	0	0	0		9.2436e-05	0	0	0			0.00012949	0	0	0		0.00018506	0.0002	0	0
2.9242e-06	#REF!	0		3.5324e-05	0	0	0		7.2877e-05	0	0	0		0.00018651	0	0	0		0.00026373	0	0	0		0.00037856	0	0	0			3.7634e-05	0	0	0		9.4371e-05	0	0	0			0.0001322	0	0	0		0.00018894	0.0002	0	0
2.9854e-06	#REF!	0		3.6064e-05	0	0	0		7.4403e-05	0	0	0		0.00019042	0	0	0		0.00026925	0	0	0		0.00038648	0	0	0			3.8422e-05	0	0	0		9.6347e-05	0	0	0			0.00013497	0	0	0		0.0001929	0.0002	0	0
3.0479e-06	#REF!	0		3.6819e-05	0	0	0		7.5961e-05	0	0	0		0.0001944	0	0	0		0.00027489	0	0	0		0.00039458	0	0	0			3.9227e-05	0	0	0		9.8365e-05	0	0	0			0.00013779	0	0	0		0.00019693	0.0002	0	0
3.1117e-06	#REF!	0		3.759e-05	0	0	0		7.7552e-05	0	0	0		0.00019848	0	0	0		0.00028065	0	0	0		0.00040284	0	0	0			4.0048e-05	0	0	0		0.00010042	0	0	0			0.00014068	0	0	0		0.00020106	0.0002	0	0
3.1769e-06	#REF!	0		3.8377e-05	0	0	0		7.9176e-05	0	0	0		0.00020263	0	0	0		0.00028652	0	0	0		0.00041127	0	0	0			4.0887e-05	0	0	0		0.00010253	0	0	0			0.00014362	0	0	0		0.00020527	0.0002	0	0
3.2434e-06	#REF!	0		3.918e-05	0	0	0		8.0834e-05	0	0	0		0.00020687	0	0	0		0.00029252	0	0	0		0.00041989	0	0	0			4.1743e-05	0	0	0		0.00010467	0	0	0			0.00014663	0	0	0		0.00020957	0.0002	0	0
3.3113e-06	#REF!	0		4.0001e-05	0	0	0		8.2526e-05	0	0	0		0.00021121	0	0	0		0.00029865	0	0	0		0.00042868	0	0	0			4.2617e-05	0	0	0		0.00010687	0	0	0			0.0001497	0	0	0		0.00021395	0.0002	0	0
3.3806e-06	#REF!	0		4.0839e-05	0	0	0		8.4255e-05	0	0	0		0.00021563	0	0	0		0.0003049	0	0	0		0.00043765	0	0	0			4.3509e-05	0	0	0		0.0001091	0	0	0			0.00015284	0	0	0		0.00021843	0.0002	0	0
3.4514e-06	#REF!	0		4.1694e-05	0	0	0		8.6019e-05	0	0	0		0.00022014	0	0	0		0.00031129	0	0	0		0.00044682	0	0	0			4.442e-05	0	0	0		0.00011139	0	0	0			0.00015604	0	0	0		0.00022301	0.0002	0	0
3.5237e-06	#REF!	0		4.2567e-05	0	0	0		8.782e-05	0	0	0		0.00022475	0	0	0		0.0003178	0	0	0		0.00045618	0	0	0			4.535e-05	0	0	0		0.00011372	0	0	0			0.0001593	0	0	0		0.00022768	0.0002	0	0
3.5975e-06	#REF!	0		4.3458e-05	0	0	0		8.9659e-05	0	0	0		0.00022946	0	0	0		0.00032446	0	0	0		0.00046573	0	0	0			4.63e-05	0	0	0		0.0001161	0	0	0			0.00016264	0	0	0		0.00023245	0.0002	0	0
3.6728e-06	#REF!	0		4.4368e-05	0	0	0		9.1536e-05	0	0	0		0.00023426	0	0	0		0.00033125	0	0	0		0.00047548	0	0	0			4.7269e-05	0	0	0		0.00011853	0	0	0			0.00016604	0	0	0		0.00023731	0.0002	0	0
3.7497e-06	#REF!	0		4.5297e-05	0	0	0		9.3453e-05	0	0	0		0.00023917	0	0	0		0.00033819	0	0	0		0.00048544	0	0	0			4.8259e-05	0	0	0		0.00012102	0	0	0			0.00016952	0	0	0		0.00024228	0.0002	0	0
3.8282e-06	#REF!	0		4.6246e-05	0	0	0		9.541e-05	0	0	0		0.00024418	0	0	0		0.00034527	0	0	0		0.0004956	0	0	0			4.927e-05	0	0	0		0.00012355	0	0	0			0.00017307	0	0	0		0.00024736	0.0002	0	0
3.9084e-06	#REF!	0		4.7214e-05	0	0	0		9.7408e-05	0	0	0		0.00024929	0	0	0		0.0003525	0	0	0		0.00050598	0	0	0			5.0301e-05	0	0	0		0.00012614	0	0	0			0.00017669	0	0	0		0.00025254	0.0002	0	0
3.9902e-06	#REF!	0		4.8203e-05	0	0	0		9.9447e-05	0	0	0		0.00025451	0	0	0		0.00035988	0	0	0		0.00051657	0	0	0			5.1355e-05	0	0	0		0.00012878	0	0	0			0.00018039	0	0	0		0.00025782	0.0002	0	0
4.0738e-06	#REF!	0		4.9212e-05	0	0	0		0.00010153	0	0	0		0.00025984	0	0	0		0.00036742	0	0	0		0.00052739	0	0	0			5.243e-05	0	0	0		0.00013147	0	0	0			0.00018417	0	0	0		0.00026322	0.0002	0	0
4.1591e-06	#REF!	0		5.0242e-05	0	0	0		0.00010366	0	0	0		0.00026528	0	0	0		0.00037511	0	0	0		0.00053843	0	0	0			5.3528e-05	0	0	0		0.00013423	0	0	0			0.00018803	0	0	0		0.00026873	0.0002	0	0
4.2462e-06	#REF!	0		5.1294e-05	0	0	0		0.00010583	0	0	0		0.00027084	0	0	0		0.00038296	0	0	0		0.00054971	0	0	0			5.4649e-05	0	0	0		0.00013704	0	0	0			0.00019197	0	0	0		0.00027436	0.0002	0	0
4.3351e-06	#REF!	0		5.2368e-05	0	0	0		0.00010804	0	0	0		0.00027651	0	0	0		0.00039098	0	0	0		0.00056122	0	0	0			5.5793e-05	0	0	0		0.00013991	0	0	0			0.00019599	0	0	0		0.00028011	0.0002	0	0
4.4259e-06	#REF!	0		5.3465e-05	0	0	0		0.0001103	0	0	0		0.0002823	0	0	0		0.00039917	0	0	0		0.00057297	0	0	0			5.6961e-05	0	0	0		0.00014284	0	0	0			0.00020009	0	0	0		0.00028597	0.0002	0	0
4.5186e-06	#REF!	0		5.4585e-05	0	0	0		0.00011261	0	0	0		0.00028821	0	0	0		0.00040753	0	0	0		0.00058497	0	0	0			5.8154e-05	0	0	0		0.00014583	0	0	0			0.00020428	0	0	0		0.00029196	0.0002	0	0
4.6132e-06	#REF!	0		5.5728e-05	0	0	0		0.00011497	0	0	0		0.00029424	0	0	0		0.00041606	0	0	0		0.00059722	0	0	0			5.9372e-05	0	0	0		0.00014888	0	0	0			0.00020856	0	0	0		0.00029807	0.0002	0	0
4.7098e-06	#REF!	0		5.6894e-05	0	0	0		0.00011738	0	0	0		0.00030041	0	0	0		0.00042477	0	0	0		0.00060972	0	0	0			6.0615e-05	0	0	0		0.000152	0	0	0			0.00021292	0	0	0		0.00030431	0.0002	0	0
4.8084e-06	#REF!	0		5.8086e-05	0	0	0		0.00011984	0	0	0		0.0003067	0	0	0		0.00043367	0	0	0		0.00062249	0	0	0			6.1884e-05	0	0	0		0.00015518	0	0	0			0.00021738	0	0	0		0.00031069	0.0002	0	0
4.9091e-06	#REF!	0		5.9302e-05	0	0	0		0.00012235	0	0	0		0.00031312	0	0	0		0.00044275	0	0	0		0.00063552	0	0	0			6.318e-05	0	0	0		0.00015843	0	0	0			0.00022193	0	0	0		0.00031719	0.0002	0	0
5.0119e-06	#REF!	0		6.0544e-05	0	0	0		0.00012491	0	0	0		0.00031967	0	0	0		0.00045202	0	0	0		0.00064883	0	0	0			6.4503e-05	0	0	0		0.00016175	0	0	0			0.00022658	0	0	0		0.00032383	0.0002	0	0
5.1168e-06	#REF!	0		6.1812e-05	0	0	0		0.00012752	0	0	0		0.00032637	0	0	0		0.00046149	0	0	0		0.00066242	0	0	0			6.5854e-05	0	0	0		0.00016514	0	0	0			0.00023133	0	0	0		0.00033061	0.0002	0	0
5.224e-06	#REF!	0		6.3106e-05	0	0	0		0.00013019	0	0	0		0.0003332	0	0	0		0.00047115	0	0	0		0.00067629	0	0	0			6.7233e-05	0	0	0		0.00016859	0	0	0			0.00023617	0	0	0		0.00033754	0.0002	0	0
5.3333e-06	#REF!	0		6.4427e-05	0	0	0		0.00013292	0	0	0		0.00034018	0	0	0		0.00048102	0	0	0		0.00069045	0	0	0			6.864e-05	0	0	0		0.00017212	0	0	0			0.00024111	0	0	0		0.00034461	0.0002	0	0
5.445e-06	#REF!	0		6.5776e-05	0	0	0		0.0001357	0	0	0		0.0003473	0	0	0		0.00049109	0	0	0		0.00070491	0	0	0			7.0078e-05	0	0	0		0.00017573	0	0	0			0.00024616	0	0	0		0.00035182	0.0002	0	0
5.559e-06	#REF!	0		6.7154e-05	0	0	0		0.00013855	0	0	0		0.00035457	0	0	0		0.00050137	0	0	0		0.00071967	0	0	0			7.1545e-05	0	0	0		0.00017941	0	0	0			0.00025132	0	0	0		0.00035919	0.0002	0	0
5.6754e-06	#REF!	0		6.856e-05	0	0	0		0.00014145	0	0	0		0.000362	0	0	0		0.00051187	0	0	0		0.00073474	0	0	0			7.3043e-05	0	0	0		0.00018316	0	0	0			0.00025658	0	0	0		0.00036671	0.0002	0	0
5.7943e-06	#REF!	0		6.9995e-05	0	0	0		0.00014441	0	0	0		0.00036958	0	0	0		0.00052259	0	0	0		0.00075012	0	0	0			7.4573e-05	0	0	0		0.000187	0	0	0			0.00026195	0	0	0		0.00037439	0.0002	0	0
5.9156e-06	#REF!	0		7.1461e-05	0	0	0		0.00014743	0	0	0		0.00037732	0	0	0		0.00053353	0	0	0		0.00076583	0	0	0			7.6134e-05	0	0	0		0.00019091	0	0	0			0.00026744	0	0	0		0.00038223	0.0002	0	0
6.0395e-06	#REF!	0		7.2958e-05	0	0	0		0.00015052	0	0	0		0.00038522	0	0	0		0.0005447	0	0	0		0.00078187	0	0	0			7.7729e-05	0	0	0		0.00019491	0	0	0			0.00027304	0	0	0		0.00039023	0.0002	0	0
6.166e-06	#REF!	0		7.4485e-05	0	0	0		0.00015367	0	0	0		0.00039329	0	0	0		0.00055611	0	0	0		0.00079824	0	0	0			7.9356e-05	0	0	0		0.00019899	0	0	0			0.00027876	0	0	0		0.0003984	0.0002	0	0
6.2951e-06	#REF!	0		7.6045e-05	0	0	0		0.00015689	0	0	0		0.00040152	0	0	0		0.00056775	0	0	0		0.00081495	0	0	0			8.1018e-05	0	0	0		0.00020316	0	0	0			0.00028459	0	0	0		0.00040674	0.0002	0	0
6.4269e-06	#REF!	0		7.7637e-05	0	0	0		0.00016017	0	0	0		0.00040993	0	0	0		0.00057964	0	0	0		0.00083202	0	0	0			8.2714e-05	0	0	0		0.00020741	0	0	0			0.00029055	0	0	0		0.00041526	0.0002	0	0
6.5615e-06	#REF!	0		7.9263e-05	0	0	0		0.00016353	0	0	0		0.00041851	0	0	0		0.00059178	0	0	0		0.00084944	0	0	0			8.4446e-05	0	0	0		0.00021176	0	0	0			0.00029664	0	0	0		0.00042396	0.0002	0	0
6.6988e-06	#REF!	0		8.0923e-05	0	0	0		0.00016695	0	0	0		0.00042727	0	0	0		0.00060417	0	0	0		0.00086723	0	0	0			8.6215e-05	0	0	0		0.00021619	0	0	0			0.00030285	0	0	0		0.00043283	0.0002	0	0
6.8391e-06	#REF!	0		8.2617e-05	0	0	0		0.00017045	0	0	0		0.00043622	0	0	0		0.00061682	0	0	0		0.00088538	0	0	0			8.802e-05	0	0	0		0.00022072	0	0	0			0.00030919	0	0	0		0.0004419	0.0002	0	0
6.9823e-06	#REF!	0		8.4347e-05	0	0	0		0.00017402	0	0	0		0.00044536	0	0	0		0.00062974	0	0	0		0.00090392	0	0	0			8.9863e-05	0	0	0		0.00022534	0	0	0			0.00031566	0	0	0		0.00045115	0.0002	0	0
7.1285e-06	#REF!	0		8.6113e-05	0	0	0		0.00017766	0	0	0		0.00045468	0	0	0		0.00064292	0	0	0		0.00092285	0	0	0			9.1745e-05	0	0	0		0.00023006	0	0	0			0.00032227	0	0	0		0.0004606	0.0002	0	0
7.2778e-06	#REF!	0		8.7916e-05	0	0	0		0.00018138	0	0	0		0.0004642	0	0	0		0.00065639	0	0	0		0.00094218	0	0	0			9.3666e-05	0	0	0		0.00023488	0	0	0			0.00032902	0	0	0		0.00047024	0.0002	0	0
7.4302e-06	#REF!	0		8.9757e-05	0	0	0		0.00018518	0	0	0		0.00047392	0	0	0		0.00067013	0	0	0		0.0009619	0	0	0			9.5627e-05	0	0	0		0.00023979	0	0	0			0.00033591	0	0	0		0.00048009	0.0002	0	0
7.5858e-06	#REF!	0		9.1637e-05	0	0	0		0.00018906	0	0	0		0.00048385	0	0	0		0.00068416	0	0	0		0.00098205	0	0	0			9.7629e-05	0	0	0		0.00024482	0	0	0			0.00034294	0	0	0		0.00049014	0.0002	0	0
7.7446e-06	#REF!	0		9.3556e-05	0	0	0		0.00019302	0	0	0		0.00049398	0	0	0		0.00069849	0	0	0		0.0010026	0	0	0			9.9674e-05	0	0	0		0.00024994	0	0	0			0.00035012	0	0	0		0.0005004	0.0002	0	0
7.9068e-06	#REF!	0		9.5515e-05	0	0	0		0.00019706	0	0	0		0.00050432	0	0	0		0.00071311	0	0	0		0.0010236	0	0	0			0.00010176	0	0	0		0.00025518	0	0	0			0.00035746	0	0	0		0.00051088	0.0002	0	0
8.0724e-06	#REF!	0		9.7515e-05	0	0	0		0.00020118	0	0	0		0.00051488	0	0	0		0.00072805	0	0	0		0.001045	0	0	0			0.00010389	0	0	0		0.00026052	0	0	0			0.00036494	0	0	0		0.00052158	0.0002	0	0
8.2414e-06	#REF!	0		9.9557e-05	0	0	0		0.0002054	0	0	0		0.00052566	0	0	0		0.00074329	0	0	0		0.0010669	0	0	0			0.00010607	0	0	0		0.00026597	0	0	0			0.00037258	0	0	0		0.0005325	0.0002	0	0
8.414e-06	#REF!	0		0.00010164	0	0	0		0.0002097	0	0	0		0.00053667	0	0	0		0.00075886	0	0	0		0.0010893	0	0	0			0.00010829	0	0	0		0.00027154	0	0	0			0.00038038	0	0	0		0.00054365	0.0002	0	0
8.5901e-06	#REF!	0		0.00010377	0	0	0		0.00021409	0	0	0		0.00054791	0	0	0		0.00077475	0	0	0		0.0011121	0	0	0			0.00011056	0	0	0		0.00027723	0	0	0			0.00038835	0	0	0		0.00055504	0.0002	0	0
8.77e-06	#REF!	0		0.00010594	0	0	0		0.00021857	0	0	0		0.00055938	0	0	0		0.00079097	0	0	0		0.0011354	0	0	0			0.00011287	0	0	0		0.00028303	0	0	0			0.00039648	0	0	0		0.00056666	0.0002	0	0
8.9536e-06	#REF!	0		0.00010816	0	0	0		0.00022315	0	0	0		0.00057109	0	0	0		0.00080753	0	0	0		0.0011591	0	0	0			0.00011523	0	0	0		0.00028896	0	0	0			0.00040478	0	0	0		0.00057852	0.0002	0	0
9.1411e-06	#REF!	0		0.00011043	0	0	0		0.00022782	0	0	0		0.00058305	0	0	0		0.00082444	0	0	0		0.0011834	0	0	0			0.00011765	0	0	0		0.00029501	0	0	0			0.00041326	0	0	0		0.00059064	0.0002	0	0
9.3325e-06	#REF!	0		0.00011274	0	0	0		0.00023259	0	0	0		0.00059526	0	0	0		0.0008417	0	0	0		0.0012082	0	0	0			0.00012011	0	0	0		0.00030119	0	0	0			0.00042191	0	0	0		0.00060301	0.0002	0	0
9.528e-06	#REF!	0		0.0001151	0	0	0		0.00023746	0	0	0		0.00060773	0	0	0		0.00085933	0	0	0		0.0012335	0	0	0			0.00012263	0	0	0		0.0003075	0	0	0			0.00043075	0	0	0		0.00061563	0.0002	0	0
9.7275e-06	#REF!	0		0.00011751	0	0	0		0.00024243	0	0	0		0.00062045	0	0	0		0.00087732	0	0	0		0.0012593	0	0	0			0.00012519	0	0	0		0.00031393	0	0	0			0.00043977	0	0	0		0.00062852	0.0002	0	0
9.9312e-06	#REF!	0		0.00011997	0	0	0		0.00024751	0	0	0		0.00063344	0	0	0		0.00089569	0	0	0		0.0012857	0	0	0			0.00012781	0	0	0		0.00032051	0	0	0			0.00044898	0	0	0		0.00064168	0.0002	0	0
1.0139e-05	#REF!	1		0.00012248	0	0	0		0.00025269	0	0	0		0.00064671	0	0	0		0.00091445	0	0	0		0.0013126	0	0	0			0.00013049	0	0	0		0.00032722	0	0	0			0.00045838	0	0	0		0.00065512	0.0002	0	0
1.0351e-05	#REF!	1		0.00012505	0	0	0		0.00025798	0	0	0		0.00066025	0	0	0		0.0009336	0	0	0		0.0013401	0	0	0			0.00013322	0	0	0		0.00033407	0	0	0			0.00046798	0	0	0		0.00066884	0.0002	0	0
1.0568e-05	#REF!	1		0.00012766	0	0	0		0.00026339	0	0	0		0.00067407	0	0	0		0.00095314	0	0	0		0.0013681	0	0	0			0.00013601	0	0	0		0.00034107	0	0	0			0.00047777	0	0	0		0.00068284	0.0002	0	0
1.0789e-05	#REF!	1		0.0036465	0	337.983	337.983	#REF!	0.0078265	0	725.415	725.415	#REF!	0.020928	0	1939.75	1939.75	#REF!	0.029967	0	2777.55	2777.55	#REF!	0.043594	0	4040.6	4040.6	#REF!		0.0014074	0	130.448	130.448	#REF!	0.0035297	0	327.157	327.157	#REF!		0.0049451	0	458.346	458.346		0.0070691	0.0002	655.214	655.214
1.1015e-05	#REF!	1		0.00036552	0	33.1838	33.1838	#REF!	0.0007735	0	70.2224	70.2224	#REF!	0.0020279	0	184.103	184.103	#REF!	0.0028865	0	262.052	262.052	#REF!	0.0041737	0	378.911	378.911	#REF!		0.00020566	0	18.6709	18.6709	#REF!	0.00051618	0	46.8616	46.8616	#REF!		0.00072372	0	65.7031	65.7031		0.0010359	0.0002	94.0445	94.0445
1.1246e-05	#REF!	1		0.000375	0	33.3452	33.3452	#REF!	0.00079308	0	70.5211	70.5211	#REF!	0.0020779	0	184.768	184.768	#REF!	0.0029573	0	262.965	262.965	#REF!	0.0042755	0	380.18	380.18	#REF!		0.00021105	0	18.7667	18.7667	#REF!	0.00052971	0	47.1021	47.1021	#REF!		0.00074273	0	66.0439	66.0439		0.0010631	0.0002	94.5314	94.5314
1.1482e-05	#REF!	1		0.0003846	0	33.4959	33.4959	#REF!	0.00081288	0	70.796	70.796	#REF!	0.0021284	0	185.368	185.368	#REF!	0.0030287	0	263.778	263.778	#REF!	0.0043782	0	381.31	381.31	#REF!		0.00021652	0	18.8573	18.8573	#REF!	0.00054346	0	47.3315	47.3315	#REF!		0.00076203	0	66.3674	66.3674		0.0010908	0.0002	95.0009	95.0009
1.1722e-05	#REF!	1		0.00082567	0	70.4376	70.4376	#REF!	0.0016661	0	142.134	142.134	#REF!	0.0041378	0	352.994	352.994	#REF!	0.0058212	0	496.605	496.605	#REF!	0.0083073	0	708.693	708.693	#REF!		0.00022207	0	18.9447	18.9447	#REF!	0.00055742	0	47.5533	47.5533	#REF!		0.00078163	0	66.6806	66.6806		0.0011189	0.0002	95.453	95.453
1.1967e-05	#REF!	1		0.00040414	0	33.7712	33.7712	#REF!	0.0008531	0	71.2877	71.2877	#REF!	0.0022308	0	186.413	186.413	#REF!	0.0031734	0	265.179	265.179	#REF!	0.0045861	0	383.229	383.229	#REF!		0.0002277	0	19.0273	19.0273	#REF!	0.00057158	0	47.763	47.763	#REF!		0.00080151	0	66.9767	66.9767		0.0011475	0.0002	95.8887	95.8887
1.2218e-05	#REF!	1		0.00041407	0	33.8902	33.8902	#REF!	0.00087349	0	71.4921	71.4921	#REF!	0.0022826	0	186.823	186.823	#REF!	0.0032465	0	265.715	265.715	#REF!	0.0046911	0	383.95	383.95	#REF!		0.00023342	0	19.1046	19.1046	#REF!	0.00058594	0	47.9571	47.9571	#REF!		0.00082169	0	67.2524	67.2524		0.0011764	0.0002	96.2842	96.2842
1.2474e-05	#REF!	1		0.00042409	0	33.9979	33.9979	#REF!	0.00089405	0	71.6731	71.6731	#REF!	0.0023347	0	187.165	187.165	#REF!	0.0033201	0	266.162	266.162	#REF!	0.0047967	0	384.536	384.536	#REF!		0.00023921	0	19.1767	19.1767	#REF!	0.0006005	0	48.1401	48.1401	#REF!		0.00084214	0	67.5116	67.5116		0.0012058	0.0002	96.6651	96.6651
1.2735e-05	#REF!	1		0.0004342	0	34.095	34.095	#REF!	0.00091475	0	71.8296	71.8296	#REF!	0.0023871	0	187.444	187.444	#REF!	0.003394	0	266.51	266.51	#REF!	0.0049027	0	384.978	384.978	#REF!		0.00024508	0	19.2446	19.2446	#REF!	0.00061526	0	48.3125	48.3125	#REF!		0.00086287	0	67.7558	67.7558		0.0012355	0.0002	97.0161	97.0161
1.3002e-05	#REF!	1		0.0004444	0	34.1794	34.1794	#REF!	0.00093558	0	71.9566	71.9566	#REF!	0.0024397	0	187.64	187.64	#REF!	0.0034682	0	266.744	266.744	#REF!	0.0050092	0	385.264	385.264	#REF!		0.00025102	0	19.3063	19.3063	#REF!	0.0006302	0	48.4695	48.4695	#REF!		0.00088386	0	67.9788	67.9788		0.0012657	0.0002	97.3466	97.3466
1.3274e-05	#REF!	1		0.00045467	0	34.2527	34.2527	#REF!	0.00095652	0	72.0597	72.0597	#REF!	0.0024925	0	187.773	187.773	#REF!	0.0035426	0	266.883	266.883	#REF!	0.0051158	0	385.4	385.4	#REF!		0.00025703	0	19.3634	19.3634	#REF!	0.00064532	0	48.6153	48.6153	#REF!		0.00090512	0	68.1874	68.1874		0.0012962	0.0002	97.6495	97.6495
1.3552e-05	#REF!	1		0.00046499	0	34.3115	34.3115	#REF!	0.00097755	0	72.1333	72.1333	#REF!	0.0025454	0	187.825	187.825	#REF!	0.0036171	0	266.905	266.905	#REF!	0.0052227	0	385.382	385.382	#REF!		0.00026311	0	19.4148	19.4148	#REF!	0.00066063	0	48.7478	48.7478	#REF!		0.00092663	0	68.3759	68.3759		0.0013271	0.0002	97.9265	97.9265
1.3836e-05	#REF!	1		0.00047538	0	34.3582	34.3582	#REF!	0.00099864	0	72.1769	72.1769	#REF!	0.0025983	0	187.793	187.793	#REF!	0.0036917	0	266.818	266.818	#REF!	0.0053295	0	385.191	385.191	#REF!		0.00026926	0	19.4608	19.4608	#REF!	0.00067611	0	48.866	48.866	#REF!		0.00094839	0	68.5451	68.5451		0.0013584	0.0002	98.1787	98.1787
1.4125e-05	#REF!	1		0.0004858	0	34.3929	34.3929	#REF!	0.0010198	0	72.1982	72.1982	#REF!	0.0026513	0	187.703	187.703	#REF!	0.0037662	0	266.634	266.634	#REF!	0.0054361	0	384.857	384.857	#REF!		0.00027548	0	19.503	19.503	#REF!	0.00069175	0	48.9735	48.9735	#REF!		0.00097039	0	68.7002	68.7002		0.00139	0.0002	98.4071	98.4071
1.4421e-05	#REF!	1		0.00049626	0	34.4123	34.4123	#REF!	0.0010409	0	72.1795	72.1795	#REF!	0.0027041	0	187.511	187.511	#REF!	0.0038406	0	266.32	266.32	#REF!	0.0055426	0	384.342	384.342	#REF!		0.00028176	0	19.5382	19.5382	#REF!	0.00070756	0	49.0646	49.0646	#REF!		0.00099262	0	68.8316	68.8316		0.001422	0.0002	98.6062	98.6062
1.4723e-05	#REF!	1		0.00050674	0	34.4183	34.4183	#REF!	0.0010621	0	72.1388	72.1388	#REF!	0.0027569	0	187.251	187.251	#REF!	0.0039147	0	265.89	265.89	#REF!	0.0056486	0	383.658	383.658	#REF!		0.0002881	0	19.568	19.568	#REF!	0.00072353	0	49.1428	49.1428	#REF!		0.0010151	0	68.9465	68.9465		0.0014543	0.0002	98.7774	98.7774
1.5031e-05	#REF!	1		0.00051723	0	34.4109	34.4109	#REF!	0.0010832	0	72.0644	72.0644	#REF!	0.0028094	0	186.907	186.907	#REF!	0.0039885	0	265.352	265.352	#REF!	0.005754	0	382.809	382.809	#REF!		0.0002945	0	19.5928	19.5928	#REF!	0.00073964	0	49.2076	49.2076	#REF!		0.0010378	0	69.044	69.044		0.0014869	0.0002	98.9222	98.9222
1.5346e-05	#REF!	1		0.00052771	0	34.3875	34.3875	#REF!	0.0011043	0	71.9601	71.9601	#REF!	0.0028616	0	186.472	186.472	#REF!	0.0040618	0	264.681	264.681	#REF!	0.0058587	0	381.774	381.774	#REF!		0.00030095	0	19.611	19.611	#REF!	0.00075591	0	49.2578	49.2578	#REF!		0.0010606	0	69.1125	69.1125		0.0015199	0.0002	99.0421	99.0421
1.5668e-05	#REF!	1		0.00053818	0	34.349	34.349	#REF!	0.0011253	0	71.8215	71.8215	#REF!	0.0029135	0	185.952	185.952	#REF!	0.0041346	0	263.888	263.888	#REF!	0.0059626	0	380.559	380.559	#REF!		0.00030746	0	19.6234	19.6234	#REF!	0.00077231	0	49.2922	49.2922	#REF!		0.0010837	0	69.1665	69.1665		0.0015531	0.0002	99.1256	99.1256
1.5996e-05	#REF!	1		0.00054862	0	34.2973	34.2973	#REF!	0.0011461	0	71.6492	71.6492	#REF!	0.0029649	0	185.353	185.353	#REF!	0.0042067	0	262.984	262.984	#REF!	0.0060654	0	379.182	379.182	#REF!		0.00031402	0	19.6312	19.6312	#REF!	0.00078884	0	49.3148	49.3148	#REF!		0.001107	0	69.2048	69.2048		0.0015867	0.0002	99.1935	99.1935
1.6331e-05	#REF!	1		0.00055901	0	34.23	34.23	#REF!	0.0011668	0	71.4469	71.4469	#REF!	0.0030158	0	184.667	184.667	#REF!	0.004278	0	261.956	261.956	#REF!	0.0061671	0	377.631	377.631	#REF!		0.00032063	0	19.6332	19.6332	#REF!	0.0008055	0	49.3234	49.3234	#REF!		0.0011305	0	69.2242	69.2242		0.0016205	0.0002	99.2285	99.2285
1.6672e-05	#REF!	1		0.00056935	0	34.1501	34.1501	#REF!	0.0011874	0	71.2212	71.2212	#REF!	0.0030661	0	183.907	183.907	#REF!	0.0043484	0	260.821	260.821	#REF!	0.0062673	0	375.918	375.918	#REF!		0.00032729	0	19.6311	19.6311	#REF!	0.00082229	0	49.3216	49.3216	#REF!		0.0011541	0	69.2238	69.2238		0.0016546	0.0002	99.2442	99.2442
1.7022e-05	#REF!	1		0.00066392	0	39.0036	39.0036	#REF!	0.0014264	0	83.7974	83.7974	#REF!	0.0037767	0	221.872	221.872	#REF!	0.0054136	0	318.035	318.035	#REF!	0.0078742	0	462.59	462.59	#REF!		0.00074032	0	43.492	43.492	#REF!	0.0018581	0	109.159	109.159	#REF!		0.0026052	0	153.049	153.049		0.0037289	0.0002	219.064	219.064
1.7378e-05	#REF!	1		0.00058979	0	33.9389	33.9389	#REF!	0.0012278	0	70.6525	70.6525	#REF!	0.0031645	0	182.098	182.098	#REF!	0.0044859	0	258.137	258.137	#REF!	0.006463	0	371.907	371.907	#REF!		0.00034073	0	19.607	19.607	#REF!	0.00085619	0	49.2686	49.2686	#REF!		0.0012019	0	69.1622	69.1622		0.0017235	0.0002	99.1771	99.1771
1.7742e-05	#REF!	1		0.00059985	0	33.8096	33.8096	#REF!	0.0012476	0	70.319	70.319	#REF!	0.0032124	0	181.062	181.062	#REF!	0.0045528	0	256.611	256.611	#REF!	0.006558	0	369.631	369.631	#REF!		0.00034751	0	19.5869	19.5869	#REF!	0.00087331	0	49.2227	49.2227	#REF!		0.001226	0	69.1016	69.1016		0.0017584	0.0002	99.1095	99.1095
1.8113e-05	#REF!	1		0.0006098	0	33.6664	33.6664	#REF!	0.001267	0	69.9498	69.9498	#REF!	0.0032594	0	179.948	179.948	#REF!	0.0046183	0	254.972	254.972	#REF!	0.006651	0	367.195	367.195	#REF!		0.00035432	0	19.5616	19.5616	#REF!	0.00089052	0	49.1647	49.1647	#REF!		0.0012503	0	69.0278	69.0278		0.0017935	0.0002	99.0173	99.0173
1.8493e-05	#REF!	1		0.00061961	0	33.5051	33.5051	#REF!	0.0012862	0	69.5506	69.5506	#REF!	0.0033054	0	178.738	178.738	#REF!	0.0046823	0	253.193	253.193	#REF!	0.0067417	0	364.554	364.554	#REF!		0.00036117	0	19.5301	19.5301	#REF!	0.00090783	0	49.0905	49.0905	#REF!		0.0012747	0	68.9288	68.9288		0.0018288	0.0002	98.8915	98.8915
1.888e-05	#REF!	1		0.00062926	0	33.3294	33.3294	#REF!	0.0013049	0	69.1155	69.1155	#REF!	0.0033502	0	177.447	177.447	#REF!	0.0047446	0	251.303	251.303	#REF!	0.0068298	0	361.748	361.748	#REF!		0.00036806	0	19.4947	19.4947	#REF!	0.00092523	0	49.0058	49.0058	#REF!		0.0012993	0	68.8189	68.8189		0.0018643	0.0002	98.7447	98.7447
1.9275e-05	#REF!	1		0.00063875	0	33.1388	33.1388	#REF!	0.0013233	0	68.6537	68.6537	#REF!	0.0033937	0	176.067	176.067	#REF!	0.0048051	0	249.292	249.292	#REF!	0.0069154	0	358.776	358.776	#REF!		0.00037497	0	19.4537	19.4537	#REF!	0.00094271	0	48.9084	48.9084	#REF!		0.001324	0	68.69	68.69		0.0019001	0.0002	98.5785	98.5785
1.9679e-05	#REF!	1		0.00064804	0	32.9305	32.9305	#REF!	0.0013411	0	68.1488	68.1488	#REF!	0.003436	0	174.602	174.602	#REF!	0.0048636	0	247.147	247.147	#REF!	0.006998	0	355.608	355.608	#REF!		0.00038192	0	19.4075	19.4075	#REF!	0.00096028	0	48.7972	48.7972	#REF!		0.0013488	0	68.5401	68.5401		0.001936	0.0002	98.379	98.379
2.0091e-05	#REF!	0.429204		0.00065712	0	32.7072	14.038	#REF!	0.0013585	0	67.6173	29.0216	#REF!	0.0034768	0	173.053	74.2748	#REF!	0.0049201	0	244.891	105.108	#REF!	0.0070777	0	352.282	151.201	#REF!		0.00038889	0	19.3564	8.30785	#REF!	0.00097794	0	48.6755	20.8917	#REF!		0.0013738	0	68.3789	29.3485		0.0019722	0.0002	98.1634	42.1321
2.0512e-05	#REF!	0.429204		0.00066598	0	32.4678	13.9353	#REF!	0.0013754	0	67.0534	28.7796	#REF!	0.0035161	0	171.417	73.5727	#REF!	0.0049744	0	242.512	104.087	#REF!	0.0071541	0	348.776	149.696	#REF!		0.00039589	0	19.3004	8.28381	#REF!	0.00099567	0	48.5409	20.8339	#REF!		0.0013989	0	68.1991	29.2713		0.0020086	0.0002	97.9232	42.029
2.0941e-05	#REF!	0.429204		0.0006746	0	32.2143	13.8265	#REF!	0.0013917	0	66.4581	28.5241	#REF!	0.0035538	0	169.705	72.8382	#REF!	0.0050263	0	240.022	103.018	#REF!	0.007227	0	345.112	148.124	#REF!		0.00040292	0	19.2407	8.25819	#REF!	0.0010135	0	48.3979	20.7725	#REF!		0.0014241	0	68.0053	29.1881		0.0020452	0.0002	97.6649	41.9181
2.138e-05	#REF!	0.429204		0.00094575	0	44.2353	18.9859	#REF!	0.0019675	0	92.0253	39.4976	#REF!	0.0050467	0	236.048	101.313	#REF!	0.0071678	0	335.257	143.894	#REF!	0.010359	0	484.518	207.957	#REF!		0.00040997	0	19.1754	8.23015	#REF!	0.0010314	0	48.2413	20.7054	#REF!		0.0014494	0	67.7923	29.0967		0.002082	0.0002	97.3807	41.7962
2.1827e-05	#REF!	0.429204		0.00069103	0	31.6594	13.5883	#REF!	0.0014224	0	65.167	27.9699	#REF!	0.0036239	0	166.028	71.26	#REF!	0.0051227	0	234.696	100.732	#REF!	0.007362	0	337.289	144.766	#REF!		0.00041705	0	19.1071	8.20082	#REF!	0.0010493	0	48.0735	20.6333	#REF!		0.0014749	0	67.5723	29.0023		0.0021191	0.0002	97.0862	41.6697
2.2284e-05	#REF!	0.429204		0.0006988	0	31.3588	13.4593	#REF!	0.0014368	0	64.4768	27.6737	#REF!	0.0036562	0	164.073	70.4207	#REF!	0.0051669	0	231.866	99.5177	#REF!	0.0074236	0	333.136	142.983	#REF!		0.00042415	0	19.0338	8.16939	#REF!	0.0010674	0	47.8998	20.5588	#REF!		0.0015004	0	67.3308	28.8986		0.0021563	0.0002	96.7645	41.5317
2.2751e-05	#REF!	0.429204		0.00070627	0	31.0435	13.324	#REF!	0.0014504	0	63.751	27.3622	#REF!	0.0036866	0	162.041	69.5487	#REF!	0.0052082	0	228.922	98.2541	#REF!	0.007481	0	328.821	141.131	#REF!		0.00043128	0	18.9565	8.13621	#REF!	0.0010855	0	47.7122	20.4782	#REF!		0.0015262	0	67.0828	28.7922		0.0021938	0.0002	96.4265	41.3866
2.3227e-05	#REF!	0.429204		0.00071339	0	30.7138	13.1825	#REF!	0.0014633	0	63	27.0398	#REF!	0.0037149	0	159.939	68.6463	#REF!	0.0052466	0	225.884	96.9501	#REF!	0.0075342	0	324.372	139.222	#REF!		0.00043844	0	18.8763	8.10178	#REF!	0.0011037	0	47.518	20.3949	#REF!		0.001552	0	66.8188	28.6789		0.0022315	0.0002	96.0735	41.2351
2.3714e-05	#REF!	0.429204		0.00072017	0	30.369	13.0345	#REF!	0.0014754	0	62.2164	26.7035	#REF!	0.003741	0	157.755	67.709	#REF!	0.005282	0	222.738	95.5998	#REF!	0.0075828	0	319.76	137.242	#REF!		0.00044563	0	18.7919	8.06553	#REF!	0.001122	0	47.3138	20.3073	#REF!		0.001578	0	66.543	28.5605		0.0022695	0.0002	95.703	41.0761
2.421e-05	#REF!	0.429204		0.00072658	0	30.0116	12.8811	#REF!	0.0014867	0	61.4085	26.3568	#REF!	0.0037649	0	155.51	66.7455	#REF!	0.0053141	0	219.5	94.2103	#REF!	0.0076269	0	315.031	135.212	#REF!		0.00045285	0	18.7051	8.02829	#REF!	0.0011404	0	47.1045	20.2174	#REF!		0.0016042	0	66.2619	28.4398		0.0023078	0.0002	95.3242	40.9135
2.4717e-05	#REF!	0.429204		0.00073261	0	29.6399	12.7216	#REF!	0.0014972	0	60.5737	25.9985	#REF!	0.0037866	0	153.198	65.7532	#REF!	0.005343	0	216.167	92.7797	#REF!	0.0076662	0	310.159	133.121	#REF!		0.0004601	0	18.6147	7.98951	#REF!	0.0011588	0	46.8827	20.1222	#REF!		0.0016305	0	65.9667	28.3132		0.0023463	0.0002	94.9266	40.7428
2.5235e-05	#REF!	0.429204		0.00073824	0	29.2546	12.5562	#REF!	0.0015068	0	59.7107	25.6281	#REF!	0.0038059	0	150.818	64.7318	#REF!	0.0053685	0	212.74	91.3089	#REF!	0.0077006	0	305.156	130.974	#REF!		0.00046738	0	18.5211	7.94932	#REF!	0.0011774	0	46.6574	20.0255	#REF!		0.001657	0	65.6628	28.1827		0.0023852	0.0002	94.5195	40.5681
2.5763e-05	#REF!	0.429204		0.00084105	0	32.6457	14.0116	#REF!	0.0017489	0	67.8842	29.1361	#REF!	0.0045263	0	175.69	75.4068	#REF!	0.0064227	0	249.299	107	#REF!	0.0092557	0	359.263	154.197	#REF!		0.0004747	0	18.4256	7.90836	#REF!	0.0011961	0	46.427	19.9267	#REF!		0.0016837	0	65.3534	28.0499		0.0024244	0.0002	94.1039	40.3898
2.6303e-05	#REF!	0.429204		0.00074823	0	28.4466	12.2094	#REF!	0.0015232	0	57.9097	24.8551	#REF!	0.0038371	0	145.881	62.6125	#REF!	0.005409	0	205.642	88.2623	#REF!	0.0077541	0	294.799	126.529	#REF!		0.00048207	0	18.3276	7.86626	#REF!	0.001215	0	46.1924	19.826	#REF!		0.0017105	0	65.0306	27.9114		0.0024639	0.0002	93.6737	40.2051
2.6853e-05	#REF!	0.429204		0.00075257	0	28.0255	12.0287	#REF!	0.00153	0	56.9769	24.4547	#REF!	0.003849	0	143.336	61.5203	#REF!	0.0054239	0	201.985	86.6927	#REF!	0.0077731	0	289.469	124.241	#REF!		0.00048948	0	18.2281	7.82358	#REF!	0.001234	0	45.9539	19.7236	#REF!		0.0017377	0	64.7116	27.7744		0.0025038	0.0002	93.241	40.0194
2.7416e-05	#REF!	0.429204		0.00075646	0	27.5919	11.8426	#REF!	0.0015358	0	56.0184	24.0433	#REF!	0.0038582	0	140.728	60.401	#REF!	0.0054351	0	198.246	85.0877	#REF!	0.0077868	0	284.024	121.904	#REF!		0.00049695	0	18.1263	7.77986	#REF!	0.0012531	0	45.7069	19.6176	#REF!		0.001765	0	64.3785	27.6315		0.0025442	0.0002	92.7998	39.83
2.799e-05	#REF!	0.429204		0.00075987	0	27.1479	11.652	#REF!	0.0015406	0	55.0411	23.6238	#REF!	0.0038649	0	138.081	59.2651	#REF!	0.0054425	0	194.444	83.4563	#REF!	0.007795	0	278.492	119.53	#REF!		0.00050447	0	18.0232	7.73563	#REF!	0.0012724	0	45.4591	19.5112	#REF!		0.0017927	0	64.0479	27.4896		0.0025851	0.0002	92.358	39.6404
2.8576e-05	#REF!	0.429204		0.00076281	0	26.6941	11.4572	#REF!	0.0015444	0	54.0454	23.1965	#REF!	0.0038688	0	135.386	58.1083	#REF!	0.0054462	0	190.587	81.8004	#REF!	0.0077978	0	272.879	117.121	#REF!		0.00051206	0	17.9192	7.691	#REF!	0.0012919	0	45.2093	19.404	#REF!		0.0018206	0	63.7108	27.3449		0.0026264	0.0002	91.9093	39.4478
2.9174e-05	#REF!	0.429204		0.00076525	0	26.2305	11.2582	#REF!	0.0015471	0	53.0301	22.7607	#REF!	0.0038701	0	132.656	56.9364	#REF!	0.005446	0	186.673	80.1208	#REF!	0.0077951	0	267.193	114.68	#REF!		0.00051971	0	17.8141	7.6459	#REF!	0.0013116	0	44.9578	19.2961	#REF!		0.0018489	0	63.3749	27.2007		0.0026683	0.0002	91.4616	39.2556
2.9785e-05	#REF!	0.429204		0.00076721	0	25.7583	11.0555	#REF!	0.0015488	0	51.9993	22.3183	#REF!	0.0038687	0	129.888	55.7482	#REF!	0.005442	0	182.709	78.4196	#REF!	0.0077868	0	261.434	112.208	#REF!		0.00052744	0	17.7082	7.60044	#REF!	0.0013315	0	44.7037	19.187	#REF!		0.0018775	0	63.0351	27.0549		0.0027108	0.0002	91.0123	39.0628
3.0409e-05	#REF!	0.138162		0.00076865	0	25.2771	3.49232	#REF!	0.0015494	0	50.952	7.03963	#REF!	0.0038646	0	127.087	17.5586	#REF!	0.0054342	0	178.704	24.69	#REF!	0.0077731	0	255.618	35.3167	#REF!		0.00053526	0	17.602	2.43193	#REF!	0.0013517	0	44.4507	6.14138	#REF!		0.0019065	0	62.6953	8.66209		0.0027539	0.0002	90.562	12.5122
3.1046e-05	#REF!	0.138162		0.00076959	0	24.7887	3.42485	#REF!	0.001549	0	49.8937	6.89341	#REF!	0.0038577	0	124.258	17.1677	#REF!	0.0054225	0	174.66	24.1314	#REF!	0.0077537	0	249.749	34.5057	#REF!		0.00054317	0	17.4957	2.41723	#REF!	0.0013721	0	44.1957	6.10616	#REF!		0.001936	0	62.3591	8.61565		0.0027977	0.0002	90.1147	12.4504
3.1696e-05	#REF!	0.138162		0.00077001	0	24.2936	3.35645	#REF!	0.0015475	0	48.8232	6.7455	#REF!	0.0038481	0	121.406	16.7737	#REF!	0.005407	0	170.589	23.5689	#REF!	0.0077289	0	243.845	33.69	#REF!		0.00055118	0	17.3896	2.40258	#REF!	0.0013928	0	43.9425	6.07117	#REF!		0.0019659	0	62.0236	8.56929		0.0028423	0.0002	89.6738	12.3895
3.2359e-05	#REF!	0.138162		0.00076992	0	23.7931	3.28729	#REF!	0.0015449	0	47.7425	6.59619	#REF!	0.0038359	0	118.542	16.378	#REF!	0.0053877	0	166.498	23.0036	#REF!	0.0076987	0	237.915	32.8708	#REF!		0.0005593	0	17.2842	2.38802	#REF!	0.0014139	0	43.6942	6.03687	#REF!		0.0019963	0	61.6923	8.52352		0.0028877	0.0002	89.2395	12.3295
3.3037e-05	#REF!	0.138162		0.0007693	0	23.286	3.21724	#REF!	0.0015413	0	46.6538	6.44577	#REF!	0.0038209	0	115.655	15.9791	#REF!	0.0053646	0	162.382	22.4349	#REF!	0.007663	0	231.952	32.0469	#REF!		0.00056754	0	17.1789	2.37347	#REF!	0.0014353	0	43.4452	6.00247	#REF!		0.0020272	0	61.3615	8.47782		0.002934	0.0002	88.8095	12.2701
3.3729e-05	#REF!	0.138162		0.00076817	0	22.7748	3.1466	#REF!	0.0015366	0	45.5572	6.29427	#REF!	0.0038034	0	112.763	15.5796	#REF!	0.0053378	0	158.256	21.8649	#REF!	0.007622	0	225.978	31.2215	#REF!		0.00057592	0	17.0749	2.3591	#REF!	0.001457	0	43.1972	5.96821	#REF!		0.0020587	0	61.0365	8.43291		0.0029813	0.0002	88.3898	12.2121
3.4435e-05	#REF!	0.138162		0.00076653	0	22.2602	3.07551	#REF!	0.0015309	0	44.4577	6.14235	#REF!	0.0037832	0	109.865	15.1791	#REF!	0.0053074	0	154.128	21.2946	#REF!	0.0075759	0	220.006	30.3964	#REF!		0.00058443	0	16.972	2.34488	#REF!	0.0014792	0	42.9563	5.93492	#REF!		0.0020909	0	60.7202	8.38921		0.0030295	0.0002	87.9773	12.1551
3.5156e-05	#REF!	0.138162		0.00076438	0	21.7425	3.00399	#REF!	0.0015241	0	43.3525	5.98966	#REF!	0.0037605	0	106.966	14.7786	#REF!	0.0052734	0	150	20.7243	#REF!	0.0075247	0	214.037	29.5718	#REF!		0.0005931	0	16.8705	2.33086	#REF!	0.0015018	0	42.7182	5.90202	#REF!		0.0021237	0	60.4079	8.34607		0.0030789	0.0002	87.5782	12.1
3.5892e-05	#REF!	0.138162		0.00076172	0	21.2226	2.93215	#REF!	0.0015164	0	42.249	5.8372	#REF!	0.0037353	0	104.071	14.3786	#REF!	0.005236	0	145.882	20.1553	#REF!	0.0074685	0	208.083	28.7491	#REF!		0.00060193	0	16.7706	2.31706	#REF!	0.0015249	0	42.4858	5.86992	#REF!		0.0021572	0	60.1025	8.30388		0.0031294	0.0002	87.1893	12.0462
3.6644e-05	#REF!	0.138162		0.00075857	0	20.7011	2.8601	#REF!	0.0015076	0	41.1418	5.68423	#REF!	0.0037077	0	101.182	13.9794	#REF!	0.0051952	0	141.775	19.5879	#REF!	0.0074076	0	202.15	27.9295	#REF!		0.00061094	0	16.6723	2.30348	#REF!	0.0015484	0	42.2552	5.83806	#REF!		0.0021915	0	59.8052	8.26279		0.0031812	0.0002	86.8137	11.9943
3.7411e-05	#REF!	0.138162		0.00075493	0	20.1794	2.78802	#REF!	0.0014979	0	40.039	5.53187	#REF!	0.0036779	0	98.3107	13.5828	#REF!	0.0051512	0	137.692	19.0238	#REF!	0.0073422	0	196.258	27.1153	#REF!		0.00062013	0	16.5761	2.29019	#REF!	0.0015725	0	42.0331	5.80737	#REF!		0.0022267	0	59.5199	8.22338		0.0032343	0.0002	86.4532	11.9445
3.8194e-05	#REF!	0.138162		0.00075081	0	19.6578	2.71596	#REF!	0.0014872	0	38.9381	5.37975	#REF!	0.0036458	0	95.4548	13.1882	#REF!	0.0051042	0	133.639	18.4638	#REF!	0.0072723	0	190.404	26.3066	#REF!		0.00062952	0	16.4822	2.27721	#REF!	0.0015972	0	41.8181	5.77766	#REF!		0.0022627	0	59.2423	8.18502		0.0032889	0.0002	86.1104	11.8972
3.8994e-05	#REF!	0.138162		0.00074624	0	19.1373	2.64405	#REF!	0.0014757	0	37.8443	5.22864	#REF!	0.0036115	0	92.6168	12.7961	#REF!	0.0050541	0	129.612	17.9075	#REF!	0.0071984	0	184.603	25.5051	#REF!		0.00063913	0	16.3905	2.26454	#REF!	0.0016225	0	41.609	5.74877	#REF!		0.0022996	0	58.9732	8.14784		0.0033449	0.0002	85.7799	11.8515
3.9811e-05	#REF!	0.138162		0.00074122	0	18.6185	2.57236	#REF!	0.0014633	0	36.7562	5.0783	#REF!	0.0035753	0	89.8068	12.4079	#REF!	0.0050014	0	125.629	17.3571	#REF!	0.0071205	0	178.858	24.7113	#REF!		0.00064895	0	16.3008	2.25214	#REF!	0.0016483	0	41.4031	5.72033	#REF!		0.0023375	0	58.7149	8.11216		0.0034025	0.0002	85.4663	11.8082
4.0644e-05	#REF!	0.039533		0.00073577	0	18.1028	0.715659	#REF!	0.0014501	0	35.6781	1.41046	#REF!	0.0035372	0	87.0288	3.44052	#REF!	0.004946	0	121.691	4.81081	#REF!	0.007039	0	173.187	6.8466	#REF!		0.00065902	0	16.2144	0.641007	#REF!	0.0016749	0	41.209	1.62912	#REF!		0.0023764	0	58.4687	2.31144		0.0034617	0.0002	85.1712	3.36708
4.1495e-05	#REF!	0.039533		0.00072991	0	17.5903	0.695399	#REF!	0.0014361	0	34.609	1.3682	#REF!	0.0034974	0	84.2849	3.33204	#REF!	0.0048883	0	117.805	4.65717	#REF!	0.0069542	0	167.591	6.62539	#REF!		0.00066933	0	16.1304	0.637683	#REF!	0.0017022	0	41.0218	1.62172	#REF!		0.0024165	0	58.2359	2.30224		0.0035228	0.0002	84.897	3.35624
4.2364e-05	#REF!	0.039533		0.00072367	0	17.0822	0.675311	#REF!	0.0014214	0	33.5521	1.32642	#REF!	0.0034559	0	81.5763	3.22496	#REF!	0.0048283	0	113.972	4.50565	#REF!	0.0068663	0	162.079	6.40746	#REF!		0.0006799	0	16.049	0.634466	#REF!	0.0017302	0	40.8413	1.61458	#REF!		0.0024576	0	58.0115	2.29337		0.0035856	0.0002	84.6379	3.34599
4.3251e-05	#REF!	0.039533		0.00071706	0	16.579	0.65542	#REF!	0.001406	0	32.5079	1.28514	#REF!	0.003413	0	78.9115	3.11961	#REF!	0.0047663	0	110.201	4.35658	#REF!	0.0067756	0	156.658	6.19315	#REF!		0.00069075	0	15.9707	0.631372	#REF!	0.001759	0	40.6696	1.60779	#REF!		0.0025	0	57.8021	2.28509		0.0036504	0.0002	84.4004	3.3366
4.4157e-05	#REF!	0.039533		0.00071012	0	16.0817	0.635759	#REF!	0.00139	0	31.4786	1.24444	#REF!	0.0033688	0	76.2914	3.01603	#REF!	0.0047026	0	106.497	4.21016	#REF!	0.0066825	0	151.335	5.98273	#REF!		0.00070187	0	15.8949	0.628373	#REF!	0.0017886	0	40.5055	1.6013	#REF!		0.0025436	0	57.6036	2.27724		0.0037172	0.0002	84.1814	3.32795
4.5082e-05	#REF!	0.039533		0.00070285	0	15.5905	0.616339	#REF!	0.0013734	0	30.4645	1.20435	#REF!	0.0033234	0	73.719	2.91434	#REF!	0.0046374	0	102.866	4.0666	#REF!	0.0065874	0	146.12	5.77658	#REF!		0.00071329	0	15.8221	0.625494	#REF!	0.001819	0	40.3487	1.59511	#REF!		0.0025886	0	57.4198	2.26998		0.0037861	0.0002	83.9825	3.32008
4.6026e-05	#REF!	0.039533		0.00069531	0	15.1069	0.597222	#REF!	0.0013564	0	29.4703	1.16505	#REF!	0.003277	0	71.1989	2.81471	#REF!	0.0045708	0	99.3091	3.92599	#REF!	0.0064904	0	141.016	5.57479	#REF!		0.00072501	0	15.7522	0.622732	#REF!	0.0018503	0	40.2012	1.58928	#REF!		0.0026348	0	57.2459	2.26311		0.0038572	0.0002	83.8048	3.31306
4.6989e-05	#REF!	0.039533		0.0006875	0	14.6311	0.578411	#REF!	0.0013389	0	28.4939	1.12645	#REF!	0.0032299	0	68.7374	2.7174	#REF!	0.0045032	0	95.8352	3.78866	#REF!	0.0063921	0	136.034	5.37784	#REF!		0.00073705	0	15.6856	0.620099	#REF!	0.0018825	0	40.0626	1.5838	#REF!		0.0026825	0	57.0878	2.25686		0.0039306	0.0002	83.6494	3.30691
4.7973e-05	#REF!	0.039533		0.00067946	0	14.1634	0.559922	#REF!	0.0013211	0	27.5384	1.08868	#REF!	0.003182	0	66.329	2.62219	#REF!	0.0044348	0	92.4437	3.65458	#REF!	0.0062927	0	131.172	5.18562	#REF!		0.00074941	0	15.6215	0.617565	#REF!	0.0019156	0	39.9308	1.57859	#REF!		0.0027317	0	56.9424	2.25111		0.0040062	0.0002	83.5095	3.30138
4.8978e-05	#REF!	0.039533		0.00067123	0	13.7047	0.54179	#REF!	0.0013029	0	26.6017	1.05165	#REF!	0.0031337	0	63.9818	2.5294	#REF!	0.0043658	0	89.138	3.5239	#REF!	0.0061926	0	126.436	4.99841	#REF!		0.0007621	0	15.56	0.615136	#REF!	0.0019497	0	39.8077	1.57372	#REF!		0.0027823	0	56.8071	2.24576		0.0040843	0.0002	83.3905	3.29668
5.0003e-05	#REF!	0.0106048		0.00066283	0	13.2558	0.140576	#REF!	0.0012846	0	25.6905	0.272443	#REF!	0.0030851	0	61.6983	0.6543	#REF!	0.0042964	0	85.9228	0.911197	#REF!	0.0060922	0	121.837	1.29206	#REF!		0.00077513	0	15.5017	0.164393	#REF!	0.0019848	0	39.6936	0.420944	#REF!		0.0028345	0	56.6866	0.601152		0.0041649	0.0002	83.293	0.883308
5.105e-05	#REF!	0.0106048		0.00065429	0	12.8167	0.135918	#REF!	0.001266	0	24.7992	0.262991	#REF!	0.0030364	0	59.4789	0.630764	#REF!	0.0042271	0	82.8031	0.878113	#REF!	0.0059919	0	117.373	1.24472	#REF!		0.0007885	0	15.4456	0.163798	#REF!	0.0020209	0	39.5867	0.41981	#REF!		0.0028882	0	56.5759	0.599978		0.0042481	0.0002	83.2145	0.882476
5.2119e-05	#REF!	0.0106048		0.00064566	0	12.3882	0.131375	#REF!	0.0012474	0	23.9337	0.253813	#REF!	0.0029877	0	57.3246	0.607918	#REF!	0.0041579	0	79.777	0.846022	#REF!	0.0058919	0	113.047	1.19884	#REF!		0.00080222	0	15.3921	0.16323	#REF!	0.002058	0	39.4866	0.418748	#REF!		0.0029436	0	56.4784	0.598944		0.0043339	0.0002	83.1539	0.881833
5.3211e-05	#REF!	0.0106048		0.00063696	0	11.9705	0.126945	#REF!	0.0012287	0	23.0911	0.244877	#REF!	0.0029393	0	55.2386	0.585796	#REF!	0.0040891	0	76.8469	0.814948	#REF!	0.0057927	0	108.863	1.15447	#REF!		0.00081629	0	15.3406	0.162685	#REF!	0.0020962	0	39.3941	0.417768	#REF!		0.0030007	0	56.3925	0.598033		0.0044224	0.0002	83.1106	0.881374
5.4325e-05	#REF!	0.0106048		0.00062822	0	11.5641	0.122635	#REF!	0.0012101	0	22.2752	0.236225	#REF!	0.0028913	0	53.2223	0.564413	#REF!	0.004021	0	74.0175	0.784943	#REF!	0.0056946	0	104.825	1.11165	#REF!		0.00083072	0	15.2917	0.162166	#REF!	0.0021355	0	39.3097	0.416873	#REF!		0.0030594	0	56.3166	0.597228		0.0045136	0.0002	83.0851	0.881104
5.5463e-05	#REF!	0.0106048		0.00061948	0	11.1692	0.118448	#REF!	0.0011916	0	21.4846	0.22784	#REF!	0.0028439	0	51.2756	0.543769	#REF!	0.0039538	0	71.2872	0.755988	#REF!	0.005598	0	100.932	1.07037	#REF!		0.00084551	0	15.2446	0.161666	#REF!	0.0021758	0	39.2298	0.416025	#REF!		0.0031198	0	56.2501	0.596523		0.0046076	0.0002	83.0752	0.880998
5.6624e-05	#REF!	0.0106048		0.00061077	0	10.7864	0.114388	#REF!	0.0011733	0	20.7209	0.219742	#REF!	0.0027972	0	49.3995	0.523874	#REF!	0.0038878	0	68.6599	0.728127	#REF!	0.0055031	0	97.1867	1.03065	#REF!		0.00086065	0	15.1994	0.161187	#REF!	0.0022172	0	39.1565	0.415248	#REF!		0.003182	0	56.1953	0.595941		0.0047044	0.0002	83.0814	0.881064
5.781e-05	#REF!	0.0106048		0.00060213	0	10.4157	0.110456	#REF!	0.0011552	0	19.9827	0.211913	#REF!	0.0027514	0	47.5938	0.504725	#REF!	0.0038232	0	66.1339	0.701339	#REF!	0.0054104	0	93.5893	0.992499	#REF!		0.00087615	0	15.1557	0.160723	#REF!	0.0022597	0	39.0884	0.414526	#REF!		0.003246	0	56.1495	0.595455		0.0048041	0.0002	83.1015	0.881278
5.902e-05	#REF!	0.0106048		0.00059358	0	10.0573	0.106656	#REF!	0.0011374	0	19.2714	0.20437	#REF!	0.0027066	0	45.859	0.486327	#REF!	0.0037601	0	63.7089	0.675622	#REF!	0.00532	0	90.1389	0.955908	#REF!		0.00089201	0	15.1137	0.160278	#REF!	0.0023034	0	39.0274	0.413879	#REF!		0.0033117	0	56.1115	0.595053		0.0049067	0.0002	83.1362	0.881646
6.0256e-05	#REF!	0.00273098		0.00058515	0	9.71107	0.0265207	#REF!	0.00112	0	18.5874	0.0507617	#REF!	0.0026631	0	44.1964	0.1207	#REF!	0.0036989	0	61.3864	0.167645	#REF!	0.0052324	0	86.8362	0.237148	#REF!		0.00090822	0	15.0727	0.0411632	#REF!	0.0023481	0	38.9687	0.106423	#REF!		0.0033792	0	56.0807	0.153155		0.0050123	0.0002	83.1834	0.227172
6.1518e-05	#REF!	0.00273098		0.00057689	0	9.37758	0.02561	#REF!	0.001103	0	17.9297	0.0489657	#REF!	0.0026209	0	42.6038	0.11635	#REF!	0.0036396	0	59.1632	0.161573	#REF!	0.0051477	0	83.6779	0.228523	#REF!		0.00092477	0	15.0325	0.0410535	#REF!	0.002394	0	38.9154	0.106277	#REF!		0.0034486	0	56.0584	0.153094		0.0051208	0.0002	83.2407	0.227329
6.2806e-05	#REF!	0.00273098		0.0005688	0	9.05646	0.024733	#REF!	0.0010865	0	17.2993	0.047244	#REF!	0.0025802	0	41.0821	0.112194	#REF!	0.0035825	0	57.0407	0.155777	#REF!	0.0050662	0	80.6643	0.220292	#REF!		0.00094167	0	14.9933	0.0409464	#REF!	0.002441	0	38.8657	0.106141	#REF!		0.0035197	0	56.0408	0.153046		0.0052322	0.0002	83.3073	0.227511
6.4121e-05	#REF!	0.00273098		0.00056093	0	8.74799	0.0238906	#REF!	0.0010706	0	16.6966	0.045598	#REF!	0.0025411	0	39.6298	0.108228	#REF!	0.0035277	0	55.0163	0.150248	#REF!	0.0049882	0	77.7935	0.212453	#REF!		0.00095889	0	14.9544	0.0408401	#REF!	0.002489	0	38.8172	0.106009	#REF!		0.0035926	0	56.0284	0.153013		0.0053466	0.0002	83.383	0.227717
6.5464e-05	#REF!	0.00273098		0.00055329	0	8.45182	0.0230817	#REF!	0.0010552	0	16.1188	0.0440201	#REF!	0.0025036	0	38.2439	0.104443	#REF!	0.0034753	0	53.0872	0.14498	#REF!	0.0049138	0	75.0611	0.20499	#REF!		0.00097644	0	14.9157	0.0407344	#REF!	0.0025382	0	38.7725	0.105887	#REF!		0.0036674	0	56.0216	0.152994		0.005464	0.0002	83.4657	0.227943
6.6834e-05	#REF!	0.00273098		0.00054591	0	8.16815	0.022307	#REF!	0.0010404	0	15.5669	0.042513	#REF!	0.002468	0	36.9273	0.100848	#REF!	0.0034256	0	51.2553	0.139977	#REF!	0.0048432	0	72.4661	0.197903	#REF!		0.00099429	0	14.877	0.0406288	#REF!	0.0025884	0	38.7288	0.105768	#REF!		0.0037439	0	56.0179	0.152984		0.0055843	0.0002	83.5548	0.228186
6.8234e-05	#REF!	0.00273098		0.0005388	0	7.89636	0.0215648	#REF!	0.0010263	0	15.0409	0.0410764	#REF!	0.0024342	0	35.6743	0.0974258	#REF!	0.0033786	0	49.5149	0.135224	#REF!	0.0047766	0	70.0032	0.191177	#REF!		0.0010124	0	14.8372	0.04052	#REF!	0.0026397	0	38.686	0.105651	#REF!		0.0038222	0	56.0161	0.152979		0.0057074	0.0002	83.6445	0.228431
6.9663e-05	#REF!	0.00273098		0.000532	0	7.63677	0.0208558	#REF!	0.0010129	0	14.54	0.0397084	#REF!	0.0024023	0	34.4846	0.0941767	#REF!	0.0033343	0	47.8633	0.130714	#REF!	0.004714	0	67.6686	0.184802	#REF!		0.0010309	0	14.7984	0.0404141	#REF!	0.0026921	0	38.6446	0.105538	#REF!		0.0039022	0	56.0154	0.152977		0.0058335	0.0002	83.7389	0.228689
7.1121e-05	#REF!	0.000683752		0.00052551	0	7.38896	0.00505221	#REF!	0.0010002	0	14.0634	0.00961585	#REF!	0.0023724	0	33.3572	0.0228081	#REF!	0.0032929	0	46.3	0.0316577	#REF!	0.0046557	0	65.4617	0.0447596	#REF!		0.0010496	0	14.7579	0.0100908	#REF!	0.0027454	0	38.6018	0.0263941	#REF!		0.003984	0	56.0172	0.0383019		0.0059624	0.0002	83.8346	0.0573221
7.2611e-05	#REF!	0.000683752		0.00051934	0	7.15236	0.00489044	#REF!	0.00098819	0	13.6094	0.00930544	#REF!	0.0023445	0	32.2885	0.0220773	#REF!	0.0032544	0	44.8197	0.0306455	#REF!	0.0046016	0	63.3733	0.0433316	#REF!		0.0010686	0	14.7168	0.0100626	#REF!	0.0027998	0	38.5589	0.0263647	#REF!		0.0040675	0	56.0177	0.0383022		0.0060941	0.0002	83.9281	0.057386
7.4131e-05	#REF!	0.000683752		0.00051352	0	6.9272	0.00473648	#REF!	0.00097698	0	13.1791	0.00901124	#REF!	0.0023187	0	31.2784	0.0213867	#REF!	0.0032189	0	43.4218	0.0296897	#REF!	0.0045518	0	61.4021	0.0419838	#REF!		0.0010878	0	14.674	0.0100334	#REF!	0.0028552	0	38.5156	0.0263351	#REF!		0.0041527	0	56.0184	0.0383027		0.0062284	0.0002	84.0188	0.057448
7.5683e-05	#REF!	0.000683752		0.00050804	0	6.71274	0.00458985	#REF!	0.00096654	0	12.7709	0.00873213	#REF!	0.002295	0	30.3239	0.020734	#REF!	0.0031863	0	42.1006	0.0287864	#REF!	0.0045064	0	59.5431	0.0407127	#REF!		0.0011072	0	14.6294	0.0100029	#REF!	0.0029115	0	38.4697	0.0263037	#REF!		0.0042394	0	56.0152	0.0383005		0.0063655	0.0002	84.1074	0.0575086
7.7268e-05	#REF!	0.000683752		0.00050291	0	6.50865	0.0044503	#REF!	0.00095687	0	12.3838	0.00846744	#REF!	0.0022733	0	29.421	0.0201167	#REF!	0.0031567	0	40.8539	0.0279339	#REF!	0.0044652	0	57.7885	0.039513	#REF!		0.0011268	0	14.583	0.00997116	#REF!	0.0029687	0	38.4208	0.0262703	#REF!		0.0043278	0	56.0103	0.0382971		0.006505	0.0001	84.1875	0.0575634
7.8886e-05	#REF!	0.000683752		0.00049814	0	6.31468	0.00431768	#REF!	0.00094798	0	12.0171	0.00821671	#REF!	0.0022537	0	28.5691	0.0195342	#REF!	0.0031299	0	39.6762	0.0271287	#REF!	0.0044282	0	56.1342	0.0383819	#REF!		0.0011466	0	14.5349	0.00993827	#REF!	0.0030268	0	38.3693	0.0262351	#REF!		0.0044178	0	56.0023	0.0382917		0.0066471	0.0001	84.2621	0.0576144
8.0538e-05	#REF!	0.000167697		0.00049372	0	6.13027	0.00102803	#REF!	0.00093985	0	11.6696	0.00195696	#REF!	0.002236	0	27.7633	0.00465581	#REF!	0.0031061	0	38.5669	0.00646753	#REF!	0.0043954	0	54.5755	0.00915212	#REF!		0.0011666	0	14.4851	0.0024291	#REF!	0.0030858	0	38.3148	0.00642526	#REF!		0.0045092	0	55.9885	0.00938907		0.0067915	0.0001	84.3267	0.0141413
8.2224e-05	#REF!	0.000167697		0.00048965	0	5.95507	0.000998645	#REF!	0.00093248	0	11.3407	0.0019018	#REF!	0.0022204	0	27.0043	0.00452852	#REF!	0.003085	0	37.5195	0.00629188	#REF!	0.0043667	0	53.1074	0.00890592	#REF!		0.0011867	0	14.4325	0.00242028	#REF!	0.0031456	0	38.2565	0.00641548	#REF!		0.0046021	0	55.9703	0.00938602		0.0069381	0.0001	84.3805	0.0141503
8.3946e-05	#REF!	0.000167697		0.00048594	0	5.78872	0.000970748	#REF!	0.00092585	0	11.0291	0.00184954	#REF!	0.0022066	0	26.2859	0.00440806	#REF!	0.0030667	0	36.5318	0.00612626	#REF!	0.0043419	0	51.7225	0.00867369	#REF!		0.001207	0	14.3783	0.00241119	#REF!	0.0032062	0	38.1936	0.00640493	#REF!		0.0046964	0	55.9455	0.00938186		0.0070868	0.0001	84.4209	0.0141571
8.5704e-05	#REF!	0.000167697		0.00048256	0	5.63054	0.000944222	#REF!	0.00091994	0	10.7339	0.00180004	#REF!	0.0021947	0	25.6079	0.00429436	#REF!	0.003051	0	35.5993	0.00596987	#REF!	0.0043209	0	50.4165	0.00845468	#REF!		0.0012273	0	14.3202	0.00240145	#REF!	0.0032676	0	38.1266	0.00639369	#REF!		0.004792	0	55.9134	0.00937648		0.0072374	0.0001	84.4465	0.0141614
8.7498e-05	#REF!	0.000167697		0.0004795	0	5.48013	0.000918998	#REF!	0.00091472	0	10.4542	0.00175313	#REF!	0.0021845	0	24.9663	0.00418676	#REF!	0.0030378	0	34.7185	0.00582217	#REF!	0.0043035	0	49.184	0.00824798	#REF!		0.0012477	0	14.2598	0.00239131	#REF!	0.0033297	0	38.0546	0.00638162	#REF!		0.0048889	0	55.8744	0.00936995		0.0073899	0.0001	84.4579	0.0141633
8.9331e-05	#REF!	0.000167697		0.00047676	0	5.33701	0.000894997	#REF!	0.00091015	0	10.1885	0.00170858	#REF!	0.0021761	0	24.36	0.00408508	#REF!	0.0030269	0	33.8841	0.00568224	#REF!	0.0042895	0	48.018	0.00805246	#REF!		0.0012682	0	14.1966	0.00238073	#REF!	0.0033924	0	37.9756	0.00636838	#REF!		0.0049869	0	55.825	0.00936165		0.0075439	0.0001	84.4488	0.0141618
9.1201e-05	#REF!	4.04865e-05		0.00047432	0	5.20082	0.000210563	#REF!	0.00090621	0	9.9364	0.00040229	#REF!	0.0021691	0	23.7837	0.000962919	#REF!	0.0030183	0	33.095	0.0013399	#REF!	0.0042787	0	46.9151	0.00189943	#REF!		0.0012887	0	14.1303	0.000572087	#REF!	0.0034558	0	37.8921	0.00153412	#REF!		0.0050861	0	55.768	0.00225785		0.0076994	0.0001	84.4223	0.00341796
9.3111e-05	#REF!	4.04865e-05		0.00047216	0	5.07094	0.000205304	#REF!	0.00090284	0	9.69638	0.000392572	#REF!	0.0021637	0	23.2379	0.000940819	#REF!	0.0030117	0	32.3453	0.00130955	#REF!	0.0042708	0	45.8678	0.00185703	#REF!		0.0013093	0	14.0617	0.000569309	#REF!	0.0035199	0	37.8033	0.00153052	#REF!		0.0051863	0	55.7002	0.0022551		0.0078561	0.0001	84.3735	0.00341599
9.506e-05	#REF!	4.04865e-05		0.00047026	0	4.94698	0.000200286	#REF!	0.00090001	0	9.46781	0.000383318	#REF!	0.0021595	0	22.7172	0.000919741	#REF!	0.003007	0	31.6327	0.00128069	#REF!	0.0042657	0	44.8738	0.00181678	#REF!		0.0013299	0	13.9901	0.00056641	#REF!	0.0035845	0	37.7078	0.00152665	#REF!		0.0052874	0	55.6217	0.00225193		0.0080138	0.0001	84.3025	0.00341311
9.7051e-05	#REF!	4.04865e-05		0.0004686	0	4.82839	0.000195484	#REF!	0.00089766	0	9.24936	0.000374474	#REF!	0.0021566	0	22.2213	0.000899662	#REF!	0.0030039	0	30.9518	0.00125313	#REF!	0.004263	0	43.9254	0.00177838	#REF!		0.0013504	0	13.9143	0.000563342	#REF!	0.0036496	0	37.605	0.00152249	#REF!		0.0053894	0	55.5316	0.00224828		0.0081723	0.0001	84.2062	0.00340921
9.9083e-05	#REF!	4.04865e-05		0.00046714	0	4.71463	0.000190879	#REF!	0.00089575	0	9.0404	0.000366014	#REF!	0.0021547	0	21.7464	0.000880436	#REF!	0.0030024	0	30.3019	0.00122682	#REF!	0.0042624	0	43.0185	0.00174167	#REF!		0.0013709	0	13.8359	0.000560166	#REF!	0.0037153	0	37.4968	0.00151812	#REF!		0.0054922	0	55.4303	0.00224418		0.0083312	0.0001	84.083	0.00340423
0.00010116	#REF!	9.65386e-06		0.00046588	0	4.60538	4.44597e-05	#REF!	0.00089422	0	8.83966	8.53368e-05	#REF!	0.0021537	0	21.29	0.000205531	#REF!	0.0030022	0	29.6777	0.000286505	#REF!	0.0042638	0	42.1491	0.000406901	#REF!		0.0013914	0	13.7544	0.000132783	#REF!	0.0037814	0	37.3804	0.000360865	#REF!		0.0055955	0	55.3134	0.000533987		0.0084903	0.0001	83.9294	0.000810243
0.00010328	#REF!	9.65386e-06		0.00046478	0	4.50019	4.34442e-05	#REF!	0.00089301	0	8.64649	8.3472e-05	#REF!	0.0021535	0	20.8511	0.000201293	#REF!	0.003003	0	29.0763	0.000280698	#REF!	0.0042667	0	41.312	0.00039882	#REF!		0.0014118	0	13.6696	0.000131965	#REF!	0.003848	0	37.2579	0.000359683	#REF!		0.0056994	0	55.184	0.000532738		0.0086494	0.0001	83.7471	0.000808483
0.00010544	#REF!	9.65386e-06		0.00046381	0	4.39881	4.24654e-05	#REF!	0.00089207	0	8.46045	8.1676e-05	#REF!	0.002154	0	20.4287	0.000197216	#REF!	0.0030048	0	28.4977	0.000275113	#REF!	0.0042708	0	40.5046	0.000391025	#REF!		0.0014322	0	13.5831	0.000131129	#REF!	0.0039149	0	37.1292	0.00035844	#REF!		0.0058037	0	55.0427	0.000531374		0.008808	0.0001	83.5357	0.000806441
0.00010765	#REF!	9.65386e-06		0.00046294	0	4.30042	4.15156e-05	#REF!	0.00089134	0	8.27998	7.99338e-05	#REF!	0.0021549	0	20.0176	0.000193248	#REF!	0.0030072	0	27.935	0.00026968	#REF!	0.0042759	0	39.7204	0.000383455	#REF!		0.0014525	0	13.4928	0.000130258	#REF!	0.0039822	0	36.9921	0.000357117	#REF!		0.0059082	0	54.8834	0.000529837		0.0089658	0.0001	83.2866	0.000804037
0.0001099	#REF!	9.65386e-06		0.00046215	0	4.20519	4.05963e-05	#REF!	0.00089075	0	8.1051	7.82454e-05	#REF!	0.0021561	0	19.6187	0.000189397	#REF!	0.00301	0	27.3885	0.000264405	#REF!	0.0042817	0	38.96	0.000376114	#REF!		0.0014727	0	13.4004	0.000129365	#REF!	0.0040498	0	36.8499	0.000355743	#REF!		0.0060128	0	54.7116	0.000528178		0.0091225	0.0001	83.0073	0.00080134
0.0001122	#REF!	2.27891e-06		0.00046141	0	4.11239	9.37176e-06	#REF!	0.00089024	0	7.9344	1.80818e-05	#REF!	0.0021575	0	19.2291	4.38213e-05	#REF!	0.0030131	0	26.8547	6.11995e-05	#REF!	0.0042879	0	38.2166	8.70921e-05	#REF!		0.0014929	0	13.3057	3.03225e-05	#REF!	0.0041177	0	36.6996	8.36352e-05	#REF!		0.0061174	0	54.5223	0.000124251		0.0092777	0.0001	82.6889	0.000188441
0.00011455	#REF!	2.27891e-06		0.00046067	0	4.02156	9.16478e-06	#REF!	0.00088976	0	7.76744	1.77013e-05	#REF!	0.002159	0	18.8477	4.29521e-05	#REF!	0.0030163	0	26.3317	6.00076e-05	#REF!	0.004294	0	37.4858	8.54268e-05	#REF!		0.0015129	0	13.2073	3.00983e-05	#REF!	0.0041858	0	36.5412	8.32742e-05	#REF!		0.0062217	0	54.3143	0.000123777		0.0094309	0.0001	82.33	0.000187623
0.00011695	#REF!	2.27891e-06		0.00045992	0	3.93262	8.96209e-06	#REF!	0.00088923	0	7.60351	1.73277e-05	#REF!	0.0021603	0	18.472	4.2096e-05	#REF!	0.0030192	0	25.8162	5.88327e-05	#REF!	0.0042999	0	36.767	8.37886e-05	#REF!		0.0015329	0	13.1073	2.98704e-05	#REF!	0.0042541	0	36.3754	8.28962e-05	#REF!		0.0063256	0	54.0881	0.000123262		0.0095817	0.0001	81.9299	0.000186711
0.0001194	#REF!	2.27891e-06		0.00045913	0	3.84531	8.76311e-06	#REF!	0.00088862	0	7.44238	1.69605e-05	#REF!	0.0021613	0	18.1013	4.12513e-05	#REF!	0.0030217	0	25.3074	5.76732e-05	#REF!	0.0043053	0	36.0578	8.21724e-05	#REF!		0.0015528	0	13.005	2.96373e-05	#REF!	0.0043225	0	36.2018	8.25007e-05	#REF!		0.0064288	0	53.8425	0.000122702		0.0097295	0.0001	81.4866	0.000185701
0.0001219	#REF!	5.33518e-07		0.00045826	0	3.75931	2.00566e-06	#REF!	0.00088784	0	7.28335	3.8858e-06	#REF!	0.0021618	0	17.7342	9.46152e-06	#REF!	0.0030237	0	24.8048	1.32338e-05	#REF!	0.0043098	0	35.3552	1.88626e-05	#REF!		0.0015727	0	12.9016	6.88321e-06	#REF!	0.0043909	0	36.0205	1.92176e-05	#REF!		0.0065311	0	53.5775	2.85846e-05		0.009874	0.0001	81.0008	4.32154e-05
0.00012445	#REF!	5.33518e-07		0.00045729	0	3.67449	1.96041e-06	#REF!	0.00088685	0	7.12616	3.80193e-06	#REF!	0.0021619	0	17.3716	9.26808e-06	#REF!	0.0030248	0	24.3053	1.29673e-05	#REF!	0.0043131	0	34.6573	1.84903e-05	#REF!		0.0015925	0	12.7963	6.82706e-06	#REF!	0.0044593	0	35.8321	1.9117e-05	#REF!		0.0066324	0	53.2937	2.84331e-05		0.010015	0.0001	80.4741	4.29344e-05
0.00012706	#REF!	5.33518e-07		0.00045618	0	3.59027	1.91547e-06	#REF!	0.00088559	0	6.96986	3.71854e-06	#REF!	0.0021612	0	17.0093	9.07476e-06	#REF!	0.0030249	0	23.8069	1.27014e-05	#REF!	0.0043151	0	33.9611	1.81189e-05	#REF!		0.0016122	0	12.6885	6.76954e-06	#REF!	0.0045275	0	35.6328	1.90107e-05	#REF!		0.0067322	0	52.9844	2.82681e-05		0.010151	0.0001	79.8914	4.26235e-05
0.00012972	#REF!	5.33518e-07		0.00045492	0	3.50694	1.87101e-06	#REF!	0.00088401	0	6.81475	3.63579e-06	#REF!	0.0021597	0	16.6489	8.88251e-06	#REF!	0.0030239	0	23.311	1.24368e-05	#REF!	0.0043154	0	33.267	1.77486e-05	#REF!		0.0016319	0	12.5802	6.71175e-06	#REF!	0.0045956	0	35.4271	1.8901e-05	#REF!		0.0068303	0	52.6542	2.80919e-05		0.010282	0.0001	79.263	4.22882e-05
0.00013243	#REF!	1.24035e-07		0.00045347	0	3.42422	4.24724e-07	#REF!	0.00088206	0	6.66058	8.26145e-07	#REF!	0.0021572	0	16.2894	2.02045e-06	#REF!	0.0030216	0	22.8166	2.83006e-06	#REF!	0.0043138	0	32.5742	4.04034e-06	#REF!		0.0016516	0	12.4715	1.5469e-06	#REF!	0.0046634	0	35.2141	4.36778e-06	#REF!		0.0069265	0	52.3031	6.48742e-06		0.010407	0.0001	78.5849	9.74729e-06
0.00013521	#REF!	1.24035e-07		0.00045181	0	3.34154	4.14469e-07	#REF!	0.00087969	0	6.5061	8.06985e-07	#REF!	0.0021537	0	15.9286	1.9757e-06	#REF!	0.0030177	0	22.3186	2.76829e-06	#REF!	0.0043101	0	31.8771	3.95388e-06	#REF!		0.0016714	0	12.3615	1.53326e-06	#REF!	0.0047307	0	34.9878	4.33971e-06	#REF!		0.0070202	0	51.9207	6.43999e-06		0.010526	0.0001	77.8493	9.65604e-06
0.00013804	#REF!	1.24035e-07		0.00044992	0	3.25935	4.04273e-07	#REF!	0.00087685	0	6.35214	7.87889e-07	#REF!	0.002149	0	15.568	1.93097e-06	#REF!	0.0030122	0	21.8212	2.7066e-06	#REF!	0.004304	0	31.1794	3.86734e-06	#REF!		0.0016911	0	12.2508	1.51953e-06	#REF!	0.0047974	0	34.7537	4.31068e-06	#REF!		0.0071113	0	51.5162	6.38982e-06		0.010638	0.0001	77.0646	9.55872e-06
0.00014093	#REF!	2.86657e-08		0.00044778	0	3.17732	9.10802e-08	#REF!	0.00087351	0	6.19818	1.77675e-07	#REF!	0.002143	0	15.2061	4.35895e-07	#REF!	0.0030049	0	21.3219	6.11208e-07	#REF!	0.0042953	0	30.4783	8.73681e-07	#REF!		0.001711	0	12.1408	3.48024e-07	#REF!	0.0048634	0	34.5093	9.89234e-07	#REF!		0.0071993	0	51.0842	1.46437e-06		0.010743	0.0001	76.2293	2.18517e-06
0.00014388	#REF!	2.86657e-08		0.00044537	0	3.09543	8.87326e-08	#REF!	0.00086962	0	6.04406	1.73257e-07	#REF!	0.0021356	0	14.8429	4.25483e-07	#REF!	0.0029957	0	20.8208	5.96844e-07	#REF!	0.004284	0	29.7748	8.53516e-07	#REF!		0.0017309	0	12.0302	3.44853e-07	#REF!	0.0049285	0	34.2542	9.81922e-07	#REF!		0.0072838	0	50.6241	1.45118e-06		0.01084	0.0001	75.3406	2.15969e-06
0.00014689	#REF!	2.86657e-08		0.00044267	0	3.01362	8.63874e-08	#REF!	0.00086516	0	5.88985	1.68837e-07	#REF!	0.0021268	0	14.4789	4.15047e-07	#REF!	0.0029845	0	20.3179	5.82428e-07	#REF!	0.0042697	0	29.0673	8.33236e-07	#REF!		0.001751	0	11.9205	3.41709e-07	#REF!	0.0049925	0	33.988	9.74291e-07	#REF!		0.0073643	0	50.1348	1.43715e-06		0.010927	0.0001	74.389	2.13241e-06
0.00014997	#REF!	2.86657e-08		0.00043966	0	2.93165	8.40379e-08	#REF!	0.00086009	0	5.73508	1.644e-07	#REF!	0.0021165	0	14.1128	4.04554e-07	#REF!	0.0029711	0	19.8113	5.67905e-07	#REF!	0.0042524	0	28.355	8.12816e-07	#REF!		0.0017712	0	11.8104	3.38552e-07	#REF!	0.0050551	0	33.7074	9.66247e-07	#REF!		0.0074404	0	49.6126	1.42218e-06		0.011005	0.0001	73.3813	2.10353e-06
0.00015311	#REF!	6.59112e-09		0.00043634	0	2.84985	1.87837e-08	#REF!	0.00085438	0	5.58017	3.67796e-08	#REF!	0.0021046	0	13.7457	9.05994e-08	#REF!	0.0029555	0	19.3031	1.27229e-07	#REF!	0.0042318	0	27.639	1.82172e-07	#REF!		0.0017916	0	11.7014	7.71253e-08	#REF!	0.0051161	0	33.4145	2.20239e-07	#REF!		0.0075117	0	49.0608	3.23366e-07		0.011073	0.0001	72.3206	4.76674e-07
0.00015631	#REF!	6.59112e-09		0.00043269	0	2.76815	1.82452e-08	#REF!	0.00084802	0	5.42524	3.57584e-08	#REF!	0.002091	0	13.3773	8.81712e-08	#REF!	0.0029376	0	18.7934	1.2387e-07	#REF!	0.004208	0	26.9209	1.77439e-07	#REF!		0.0018122	0	11.5936	7.6415e-08	#REF!	0.0051752	0	33.1086	2.18223e-07	#REF!		0.0075775	0	48.4774	3.1952e-07		0.01113	0.0001	71.2047	4.69319e-07
0.00015959	#REF!	6.59112e-09		0.00042869	0	2.6862	1.7705e-08	#REF!	0.00084098	0	5.26963	3.47328e-08	#REF!	0.0020758	0	13.0071	8.57313e-08	#REF!	0.0029173	0	18.28	1.20485e-07	#REF!	0.0041808	0	26.1971	1.72668e-07	#REF!		0.0018331	0	11.4863	7.57077e-08	#REF!	0.0052321	0	32.7846	2.16088e-07	#REF!		0.0076375	0	47.857	3.15431e-07		0.011176	0.0001	70.0295	4.61573e-07
0.00016293	#REF!	1.50876e-09		0.00042436	0	2.60455	3.92966e-09	#REF!	0.00083326	0	5.11422	7.71616e-09	#REF!	0.0020588	0	12.6361	1.90649e-08	#REF!	0.0028945	0	17.7653	2.68037e-08	#REF!	0.0041501	0	25.4717	3.84308e-08	#REF!		0.0018542	0	11.3803	1.71703e-08	#REF!	0.0052865	0	32.4464	4.89541e-08	#REF!		0.007691	0	47.2043	7.12202e-08		0.011209	0.0001	68.7964	1.03798e-07
0.00016634	#REF!	1.50876e-09		0.00041967	0	2.52297	3.80656e-09	#REF!	0.00082483	0	4.9587	7.48151e-09	#REF!	0.00204	0	12.264	1.85035e-08	#REF!	0.0028693	0	17.2496	2.60256e-08	#REF!	0.0041159	0	24.7439	3.73327e-08	#REF!		0.0018757	0	11.2763	1.70133e-08	#REF!	0.005338	0	32.0909	4.84176e-08	#REF!		0.0077376	0	46.5168	7.01829e-08		0.01123	0.0001	67.5123	1.0186e-07
0.00016982	#REF!	1.50876e-09		0.00041462	0	2.44153	3.68369e-09	#REF!	0.00081569	0	4.80326	7.24699e-09	#REF!	0.0020195	0	11.892	1.79422e-08	#REF!	0.0028416	0	16.733	2.52462e-08	#REF!	0.004078	0	24.0137	3.6231e-08	#REF!		0.0018974	0	11.173	1.68574e-08	#REF!	0.0053862	0	31.7171	4.78537e-08	#REF!		0.0077767	0	45.7938	6.9092e-08		0.011238	0.0001	66.176	9.98439e-08
0.00017338	#REF!	3.4402e-10		0.00040922	0	2.36025	8.11973e-10	#REF!	0.00080584	0	4.64783	1.59895e-09	#REF!	0.0019973	0	11.5198	3.96304e-09	#REF!	0.0028114	0	16.2152	5.57837e-09	#REF!	0.0040366	0	23.2818	8.00941e-09	#REF!		0.0019194	0	11.0705	3.80847e-09	#REF!	0.0054306	0	31.322	1.07754e-08	#REF!		0.0078077	0	45.0323	1.5492e-08		0.011232	0.0001	64.7826	2.22865e-08
0.00017701	#REF!	3.4402e-10		0.00040347	0	2.27936	7.84147e-10	#REF!	0.00079529	0	4.49291	1.54565e-09	#REF!	0.0019732	0	11.1474	3.83493e-09	#REF!	0.0027787	0	15.698	5.40042e-09	#REF!	0.0039916	0	22.5501	7.7577e-09	#REF!		0.0019417	0	10.9694	3.77371e-09	#REF!	0.0054708	0	30.9067	1.06325e-08	#REF!		0.0078302	0	44.2359	1.5218e-08		0.011211	0.0001	63.3354	2.17887e-08
0.00018072	#REF!	7.81701e-11		0.00039737	0	2.19882	1.71882e-10	#REF!	0.00078403	0	4.33837	3.39131e-10	#REF!	0.0019474	0	10.7758	8.42345e-10	#REF!	0.0027435	0	15.1809	1.1867e-09	#REF!	0.003943	0	21.8183	1.70554e-09	#REF!		0.0019643	0	10.8693	8.49655e-10	#REF!	0.0055064	0	30.4692	2.38178e-09	#REF!		0.0078436	0	43.4019	3.39274e-09		0.011176	0.0001	61.8415	4.83416e-09
0.0001845	#REF!	7.81701e-11		0.00039092	0	2.11881	1.65627e-10	#REF!	0.00077208	0	4.18472	3.2712e-10	#REF!	0.0019198	0	10.4054	8.13393e-10	#REF!	0.0027058	0	14.6656	1.14641e-09	#REF!	0.0038908	0	21.0883	1.64848e-09	#REF!		0.001987	0	10.7696	8.41865e-10	#REF!	0.0055368	0	30.0098	2.34587e-09	#REF!		0.0078474	0	42.5333	3.32484e-09		0.011126	0.0001	60.3035	4.71393e-09
0.00018836	#REF!	7.81701e-11		0.00038414	0	2.03939	1.5942e-10	#REF!	0.00075945	0	4.03191	3.15175e-10	#REF!	0.0018905	0	10.0366	7.84565e-10	#REF!	0.0026657	0	14.1522	1.10628e-09	#REF!	0.0038351	0	20.3605	1.59158e-09	#REF!		0.0020099	0	10.6705	8.34116e-10	#REF!	0.0055615	0	29.5259	2.30804e-09	#REF!		0.0078412	0	41.6288	3.25413e-09		0.011061	0.0001	58.7227	4.59036e-09
0.00019231	#REF!	1.77074e-11		0.00037702	0	1.96048	3.47151e-11	#REF!	0.00074615	0	3.87993	6.87036e-11	#REF!	0.0018595	0	9.66928	1.71218e-10	#REF!	0.0026232	0	13.6405	2.41538e-10	#REF!	0.0037759	0	19.6344	3.47675e-10	#REF!		0.0020328	0	10.5704	1.87175e-10	#REF!	0.00558	0	29.0157	5.13792e-10	#REF!		0.0078244	0	40.6864	7.20451e-10		0.01098	0.0001	57.0953	1.01101e-09
0.00019634	#REF!	1.77074e-11		0.00036959	0	1.8824	3.33324e-11	#REF!	0.00073221	0	3.7293	6.60362e-11	#REF!	0.0018268	0	9.30427	1.64755e-10	#REF!	0.0025783	0	13.1318	2.32531e-10	#REF!	0.0037134	0	18.9131	3.34902e-10	#REF!		0.0020556	0	10.4696	1.8539e-10	#REF!	0.0055918	0	28.4802	5.04311e-10	#REF!		0.0077966	0	39.7097	7.03156e-10		0.010883	0.0001	55.4294	9.81511e-10
0.00020045	#REF!	4.00005e-12		0.00036185	0	1.80519	7.22084e-12	#REF!	0.00071765	0	3.58019	1.4321e-11	#REF!	0.0017926	0	8.94288	3.57719e-11	#REF!	0.0025312	0	12.6276	5.0511e-11	#REF!	0.0036476	0	18.1971	7.27891e-11	#REF!		0.0020782	0	10.3677	4.14712e-11	#REF!	0.0055963	0	27.9187	1.11676e-10	#REF!		0.0077575	0	38.7004	1.54804e-10		0.010771	0.0001	53.7341	2.14939e-10
0.00020464	#REF!	4.00005e-12		0.00035383	0	1.72904	6.91623e-12	#REF!	0.0007025	0	3.43286	1.37316e-11	#REF!	0.0017569	0	8.58532	3.43417e-11	#REF!	0.002482	0	12.1286	4.85151e-11	#REF!	0.0035786	0	17.4873	6.995e-11	#REF!		0.0021003	0	10.2634	4.10541e-11	#REF!	0.005593	0	27.3309	1.09325e-10	#REF!		0.0077067	0	37.6598	1.50641e-10		0.010642	0.0001	52.0035	2.08017e-10
0.00020893	#REF!	4.00005e-12		0.00034553	0	1.65381	6.61531e-12	#REF!	0.00068678	0	3.28713	1.31487e-11	#REF!	0.0017197	0	8.23099	3.29243e-11	#REF!	0.0024306	0	11.6336	4.65348e-11	#REF!	0.0035066	0	16.7836	6.71353e-11	#REF!		0.0021216	0	10.1546	4.06189e-11	#REF!	0.0055814	0	26.7142	1.06858e-10	#REF!		0.0076439	0	36.5859	1.46346e-10		0.010498	0.0001	50.2465	2.00988e-10
0.0002133	#REF!	9.01339e-13		0.00033697	0	1.57979	1.42393e-12	#REF!	0.00067053	0	3.1436	2.83345e-12	#REF!	0.0016811	0	7.88139	7.1038e-12	#REF!	0.0023773	0	11.1453	1.00457e-11	#REF!	0.0034317	0	16.0886	1.45013e-11	#REF!		0.0021419	0	10.0417	9.05099e-12	#REF!	0.005561	0	26.0713	2.3499e-11	#REF!		0.0075689	0	35.4848	3.19838e-11		0.010339	0.0001	48.4716	4.36894e-11
0.00021777	#REF!	9.01339e-13		0.00032817	0	1.50696	1.35828e-12	#REF!	0.00065378	0	3.00216	2.70596e-12	#REF!	0.0016412	0	7.53639	6.79284e-12	#REF!	0.0023221	0	10.6631	9.61105e-12	#REF!	0.0033541	0	15.402	1.38824e-11	#REF!		0.0021609	0	9.92285	8.94385e-12	#REF!	0.0055312	0	25.3993	2.28933e-11	#REF!		0.0074815	0	34.3551	3.09655e-11		0.010163	0.0001	46.6685	4.20641e-11
0.00022233	#REF!	2.0264e-13		0.00031916	0	1.43552	2.90894e-13	#REF!	0.00063657	0	2.86318	5.80194e-13	#REF!	0.0016001	0	7.19696	1.45839e-12	#REF!	0.0022651	0	10.188	2.0645e-12	#REF!	0.0032739	0	14.7254	2.98395e-12	#REF!		0.0021781	0	9.7967	1.9852e-12	#REF!	0.0054917	0	24.7007	5.00534e-12	#REF!		0.0073815	0	33.2006	6.72777e-12		0.0099729	0.0001	44.8563	9.08967e-12
0.00022699	#REF!	2.0264e-13		0.00030994	0	1.36543	2.76691e-13	#REF!	0.00061895	0	2.72677	5.52553e-13	#REF!	0.0015579	0	6.8633	1.39078e-12	#REF!	0.0022066	0	9.72113	1.96989e-12	#REF!	0.0031913	0	14.0592	2.84896e-12	#REF!		0.002193	0	9.66122	1.95775e-12	#REF!	0.005442	0	23.9746	4.85821e-12	#REF!		0.0072688	0	32.0226	6.48905e-12		0.0097676	0.0001	43.031	8.71979e-12
0.00023174	#REF!	4.54636e-14		0.00030056	0	1.29697	5.89649e-14	#REF!	0.00060094	0	2.59316	1.17894e-13	#REF!	0.0015146	0	6.53577	2.97139e-13	#REF!	0.0021465	0	9.26254	4.21108e-13	#REF!	0.0031065	0	13.4051	6.09444e-13	#REF!		0.0022052	0	9.51584	4.32624e-13	#REF!	0.0053819	0	23.2239	1.05584e-12	#REF!		0.0071435	0	30.8255	1.40144e-12		0.0095478	0.0001	41.2005	1.87312e-12
0.00023659	#REF!	4.54636e-14		0.00029102	0	1.23006	5.59229e-14	#REF!	0.00058261	0	2.46253	1.11955e-13	#REF!	0.0014705	0	6.21539	2.82574e-13	#REF!	0.0020851	0	8.81314	4.00677e-13	#REF!	0.0030197	0	12.7634	5.80271e-13	#REF!		0.0022141	0	9.35838	4.25465e-13	#REF!	0.0053109	0	22.4477	1.02055e-12	#REF!		0.0070056	0	29.6107	1.34621e-12		0.0093141	0.0001	39.3681	1.78981e-12
0.00024155	#REF!	1.01808e-14		0.00028135	0	1.16477	1.18582e-14	#REF!	0.00056398	0	2.33484	2.37704e-14	#REF!	0.0014255	0	5.90147	6.00815e-14	#REF!	0.0020226	0	8.37342	8.52478e-14	#REF!	0.0029312	0	12.135	1.23543e-13	#REF!		0.0022191	0	9.18692	9.35298e-14	#REF!	0.0052288	0	21.6469	2.20382e-13	#REF!		0.0068552	0	28.38	2.8893e-13		0.0090668	0.0001	37.5359	3.82144e-13
0.0002466	#REF!	1.01808e-14		0.00027158	0	1.1013	1.1212e-14	#REF!	0.00054512	0	2.21054	2.2505e-14	#REF!	0.0013799	0	5.5957	5.69685e-14	#REF!	0.001959	0	7.94404	8.08764e-14	#REF!	0.002841	0	11.5207	1.17289e-13	#REF!		0.0022195	0	9.00041	9.1631e-14	#REF!	0.0051356	0	20.8256	2.12021e-13	#REF!		0.0066926	0	27.1395	2.76301e-13		0.0088068	0.0001	35.7129	3.63584e-13
0.00025177	#REF!	2.27584e-15		0.00026173	0	1.03956	2.36588e-15	#REF!	0.00052606	0	2.08945	4.75525e-15	#REF!	0.0013336	0	5.2969	1.20549e-14	#REF!	0.0018945	0	7.52472	1.71251e-14	#REF!	0.0027495	0	10.9207	2.48538e-14	#REF!		0.0022147	0	8.79652	2.00195e-14	#REF!	0.005031	0	19.9825	4.54771e-14	#REF!		0.0065179	0	25.8883	5.89177e-14		0.0085346	0.0001	33.8984	7.71475e-14
0.00025704	#REF!	2.27584e-15		0.00025183	0	0.979731	2.22971e-15	#REF!	0.00050686	0	1.97191	4.48776e-15	#REF!	0.0012869	0	5.00661	1.13943e-14	#REF!	0.0018293	0	7.11679	1.61967e-14	#REF!	0.0026569	0	10.3365	2.35243e-14	#REF!		0.0022041	0	8.57493	1.95152e-14	#REF!	0.0049152	0	19.1223	4.35194e-14	#REF!		0.0063316	0	24.6327	5.60603e-14		0.008251	0.0001	32.1001	7.30547e-14
0.00026242	#REF!	5.07936e-16		0.0002419	0	0.921805	4.68218e-16	#REF!	0.00048756	0	1.85794	9.43714e-16	#REF!	0.0012399	0	4.72487	2.39993e-15	#REF!	0.0017636	0	6.72052	3.4136e-15	#REF!	0.0025634	0	9.76831	4.96168e-15	#REF!		0.0021871	0	8.33435	4.23332e-15	#REF!	0.0047881	0	18.2459	9.26778e-15	#REF!		0.0061342	0	23.3755	1.18733e-14		0.0079569	0.0001	30.3212	1.54013e-14
0.00026792	#REF!	5.07936e-16		0.00023196	0	0.865781	4.39761e-16	#REF!	0.00046821	0	1.74757	8.87656e-16	#REF!	0.0011926	0	4.45133	2.26099e-15	#REF!	0.0016975	0	6.33585	3.21821e-15	#REF!	0.0024693	0	9.21656	4.68142e-15	#REF!		0.0021631	0	8.07368	4.10091e-15	#REF!	0.0046502	0	17.3567	8.81608e-15	#REF!		0.0059261	0	22.1189	1.1235e-14		0.0076531	0.0001	28.5649	1.45091e-14
0.00027353	#REF!	1.13197e-16		0.00022205	0	0.811794	9.18922e-17	#REF!	0.00044888	0	1.64106	1.85763e-16	#REF!	0.0011453	0	4.18711	4.73966e-16	#REF!	0.0016312	0	5.96351	6.75049e-16	#REF!	0.0023748	0	8.68205	9.82777e-16	#REF!		0.0021317	0	7.7933	8.82174e-16	#REF!	0.0045017	0	16.4578	1.86296e-15	#REF!		0.0057082	0	20.8686	2.36226e-15		0.0073408	0.0001	26.8373	3.03789e-15
0.00027925	#REF!	1.13197e-16		0.00021219	0	0.759857	8.60131e-17	#REF!	0.00042959	0	1.53837	1.74138e-16	#REF!	0.0010979	0	3.9316	4.45044e-16	#REF!	0.0015648	0	5.60358	6.34306e-16	#REF!	0.0022801	0	8.16509	9.24259e-16	#REF!		0.0020926	0	7.49364	8.48254e-16	#REF!	0.0043432	0	15.5531	1.76056e-15	#REF!		0.0054811	0	19.6279	2.22181e-15		0.007021	0.0001	25.1423	2.84603e-15
0.0002851	#REF!	2.51919e-17		0.00020239	0	0.709891	1.78835e-17	#REF!	0.0004104	0	1.43949	3.62636e-17	#REF!	0.0010507	0	3.68537	9.28415e-17	#REF!	0.0014986	0	5.2564	1.32419e-16	#REF!	0.0021855	0	7.66573	1.93114e-16	#REF!		0.0020454	0	7.17432	1.80735e-16	#REF!	0.0041754	0	14.6454	3.68945e-16	#REF!		0.005246	0	18.4006	4.63545e-16		0.006695	0.0001	23.483	5.91581e-16
0.00029107	#REF!	5.59931e-18		0.0001927	0	0.66204	3.70696e-18	#REF!	0.00039136	0	1.34456	7.52858e-18	#REF!	0.0010037	0	3.44831	1.93081e-17	#REF!	0.0014327	0	4.92218	2.75608e-17	#REF!	0.0020912	0	7.18453	4.02284e-17	#REF!		0.0019903	0	6.83787	3.82873e-17	#REF!	0.003999	0	13.739	7.69287e-17	#REF!		0.0050038	0	17.1911	9.6258e-17		0.0063642	0.0001	21.8648	1.22428e-16
0.00029717	#REF!	5.59931e-18		0.00018312	0	0.616213	3.45036e-18	#REF!	0.00037252	0	1.25356	7.01906e-18	#REF!	0.00095716	0	3.22092	1.80349e-17	#REF!	0.0013673	0	4.60107	2.57628e-17	#REF!	0.0019974	0	6.72141	3.76352e-17	#REF!		0.0019273	0	6.48551	3.63144e-17	#REF!	0.0038152	0	12.8384	7.18864e-17	#REF!		0.0047558	0	16.0036	8.96092e-17		0.0060299	0.0001	20.2911	1.13616e-16
0.00030339	#REF!	1.24306e-18		0.00017369	0	0.572497	7.11647e-19	#REF!	0.00035392	0	1.16655	1.45009e-18	#REF!	0.00091106	0	3.00293	3.73282e-18	#REF!	0.0013024	0	4.29282	5.33622e-18	#REF!	0.0019044	0	6.27707	7.80275e-18	#REF!		0.0018569	0	6.1205	7.60813e-18	#REF!	0.0036251	0	11.9486	1.48528e-17	#REF!		0.0045033	0	14.8433	1.8451e-17		0.005694	0.0001	18.7679	2.33296e-17
0.00030974	#REF!	1.24306e-18		0.00016441	0	0.5308	6.59814e-19	#REF!	0.0003356	0	1.08349	1.34684e-18	#REF!	0.00086556	0	2.79447	3.47369e-18	#REF!	0.0012384	0	3.99819	4.96998e-18	#REF!	0.0018125	0	5.85168	7.27397e-18	#REF!		0.0017796	0	5.74546	7.14194e-18	#REF!	0.0034301	0	11.0741	1.37658e-17	#REF!		0.004248	0	13.7147	1.70482e-17		0.0053579	0.0001	17.2981	2.15025e-17
0.00031623	#REF!	2.75654e-19		0.00015533	0	0.491193	1.35399e-19	#REF!	0.00031761	0	1.00436	2.76857e-19	#REF!	0.00082075	0	2.59542	7.15439e-19	#REF!	0.0011752	0	3.71628	1.02441e-18	#REF!	0.0017217	0	5.44445	1.50079e-18	#REF!		0.0016962	0	5.36382	1.47856e-18	#REF!	0.0032315	0	10.2188	2.81686e-18	#REF!		0.0039914	0	12.6218	3.47926e-18		0.0050235	0.0001	15.8856	4.37893e-18
0.00032285	#REF!	6.10642e-20		0.00014644	0	0.453585	2.76978e-20	#REF!	0.00029997	0	0.929131	5.67366e-20	#REF!	0.00077675	0	2.40592	1.46915e-19	#REF!	0.0011131	0	3.44773	2.10533e-19	#REF!	0.0016324	0	5.05622	3.08754e-19	#REF!		0.0016076	0	4.9794	3.04063e-19	#REF!	0.003031	0	9.38826	5.73286e-19	#REF!		0.0037351	0	11.5691	7.06461e-19		0.0046926	0.0002	14.5349	8.87563e-19
0.00032961	#REF!	6.10642e-20		0.00013777	0	0.417979	2.55235e-20	#REF!	0.00028274	0	0.857802	5.23809e-20	#REF!	0.00073364	0	2.22578	1.35916e-19	#REF!	0.0010523	0	3.19256	1.94951e-19	#REF!	0.0015447	0	4.68645	2.86174e-19	#REF!		0.0015151	0	4.59664	2.8069e-19	#REF!	0.0028302	0	8.58651	5.24328e-19	#REF!		0.0034809	0	10.5607	6.44878e-19		0.004367	0.0002	13.249	8.09039e-19
0.00033651	#REF!	1.3514e-20		0.00012935	0	0.384387	5.1946e-21	#REF!	0.00026595	0	0.790318	1.06804e-20	#REF!	0.00069151	0	2.05495	2.77705e-20	#REF!	0.00099272	0	2.95005	3.98669e-20	#REF!	0.0014588	0	4.33509	5.85844e-20	#REF!		0.0014196	0	4.2186	5.70101e-20	#REF!	0.0026307	0	7.8176	1.05647e-19	#REF!		0.0032306	0	9.60031	1.29739e-19		0.0040485	0.0002	12.0308	1.62585e-19
0.00034356	#REF!	2.98801e-21		0.00012117	0	0.352689	1.05384e-21	#REF!	0.00024962	0	0.726569	2.171e-21	#REF!	0.00065046	0	1.89329	5.65718e-21	#REF!	0.00093463	0	2.72043	8.12867e-21	#REF!	0.001375	0	4.00221	1.19587e-20	#REF!		0.0013225	0	3.8494	1.15021e-20	#REF!	0.0024342	0	7.08523	2.11707e-20	#REF!		0.0029856	0	8.69019	2.59664e-20		0.0037388	0.0002	10.8825	3.25171e-20
0.00035075	#REF!	6.60093e-22		0.00011326	0	0.322908	2.13149e-22	#REF!	0.00023378	0	0.666515	4.39961e-22	#REF!	0.00061054	0	1.74067	1.149e-21	#REF!	0.00087809	0	2.50346	1.65252e-21	#REF!	0.0012932	0	3.68696	2.43373e-21	#REF!		0.001225	0	3.49252	2.30538e-21	#REF!	0.002242	0	6.39202	4.21932e-21	#REF!		0.0027477	0	7.83378	5.17102e-21		0.0034395	0.0003	9.80613	6.47295e-21
0.0003581	#REF!	6.60093e-22		0.00010562	0	0.294946	1.94691e-22	#REF!	0.00021847	0	0.610081	4.0271e-22	#REF!	0.00057184	0	1.59687	1.05408e-21	#REF!	0.00082321	0	2.29883	1.51744e-21	#REF!	0.0012138	0	3.38956	2.23742e-21	#REF!		0.0011282	0	3.15052	2.07963e-21	#REF!	0.0020557	0	5.74058	3.78931e-21	#REF!		0.0025182	0	7.03211	4.64185e-21		0.0031519	0.0003	8.80173	5.80996e-21
0.00036559	#REF!	1.45704e-22		9.8276e-05	0	0.268815	3.91675e-23	#REF!	0.00020369	0	0.557154	8.11798e-23	#REF!	0.00053441	0	1.46177	2.12987e-22	#REF!	0.00077009	0	2.10643	3.06916e-22	#REF!	0.0011368	0	3.10949	4.53067e-22	#REF!		0.0010333	0	2.82639	4.11818e-22	#REF!	0.0018764	0	5.13253	7.47832e-22	#REF!		0.0022982	0	6.28628	9.15938e-22		0.0028773	0.0003	7.87029	1.14674e-21
0.00037325	#REF!	3.2137e-23		9.1225e-05	0	0.244407	7.85452e-24	#REF!	0.00018948	0	0.507649	1.63143e-23	#REF!	0.00049831	0	1.33506	4.29047e-23	#REF!	0.00071878	0	1.92573	6.18873e-23	#REF!	0.0010623	0	2.84608	9.14645e-23	#REF!		0.00094124	0	2.52174	8.10412e-23	#REF!	0.0017051	0	4.56825	1.4681e-22	#REF!		0.0020889	0	5.59652	1.79855e-22		0.0026167	0.0004	7.01058	2.25299e-22
0.00038107	#REF!	7.08306e-24		8.4475e-05	0	0.221678	1.57016e-24	#REF!	0.00017584	0	0.461438	3.26839e-24	#REF!	0.00046358	0	1.21652	8.61669e-24	#REF!	0.00066938	0	1.75658	1.2442e-23	#REF!	0.00099051	0	2.59929	1.84109e-23	#REF!		0.00085282	0	2.23796	1.58516e-23	#REF!	0.0015428	0	4.0486	2.86765e-23	#REF!		0.0018909	0	4.96208	3.51467e-23		0.0023707	0.0004	6.22117	4.40649e-23
0.00038905	#REF!	7.08306e-24		7.8034e-05	0	0.200576	1.42069e-24	#REF!	0.0001628	0	0.418455	2.96394e-24	#REF!	0.00043026	0	1.10592	7.83333e-24	#REF!	0.00062193	0	1.59859	1.13229e-23	#REF!	0.00092146	0	2.36849	1.67761e-23	#REF!		0.0007687	0	1.97584	1.3995e-23	#REF!	0.0013899	0	3.57255	2.53046e-23	#REF!		0.0017049	0	4.38221	3.10395e-23		0.0021398	0.0005	5.50006	3.89573e-23
0.00039719	#REF!	1.56004e-24		7.1902e-05	0	0.181027	2.82409e-25	#REF!	0.00015035	0	0.378534	5.90528e-25	#REF!	0.00039838	0	1.003	1.56471e-24	#REF!	0.00057648	0	1.4514	2.26423e-24	#REF!	0.00085523	0	2.1532	3.35908e-24	#REF!		0.00068941	0	1.73572	2.70779e-24	#REF!	0.001247	0	3.13956	4.89782e-24	#REF!		0.0015311	0	3.85483	6.01368e-24		0.0019244	0.0005	4.84504	7.55844e-24
0.00040551	#REF!	3.43371e-25		6.6083e-05	0	0.162963	5.59567e-26	#REF!	0.00013851	0	0.34157	1.17285e-25	#REF!	0.00036797	0	0.907425	3.11584e-25	#REF!	0.00053306	0	1.31454	4.51376e-25	#REF!	0.00079187	0	1.95278	6.70527e-25	#REF!		0.00061528	0	1.5173	5.20997e-25	#REF!	0.0011141	0	2.7474	9.4338e-25	#REF!		0.0013698	0	3.37797	1.1599e-24		0.0017244	0.0006	4.25242	1.46016e-24
0.000414	#REF!	7.55303e-26		6.0577e-05	0	0.146321	1.10517e-26	#REF!	0.00012727	0	0.307415	2.32192e-26	#REF!	0.00033903	0	0.818913	6.18528e-26	#REF!	0.00049171	0	1.18771	8.97077e-26	#REF!	0.00073144	0	1.76676	1.33444e-25	#REF!		0.00054652	0	1.3201	9.97073e-26	#REF!	0.00099147	0	2.39486	1.80884e-25	#REF!		0.0012208	0	2.94879	2.22723e-25		0.0015397	0.0007	3.71908	2.80903e-25
0.00042267	#REF!	1.66043e-26		5.5382e-05	0	0.131029	2.17564e-27	#REF!	0.00011664	0	0.27596	4.58212e-27	#REF!	0.00031157	0	0.737147	1.22398e-26	#REF!	0.00045242	0	1.07039	1.7773e-26	#REF!	0.00067395	0	1.59451	2.64756e-26	#REF!		0.00048322	0	1.14326	1.89829e-26	#REF!	0.00087883	0	2.07923	3.45242e-26	#REF!		0.001084	0	2.56465	4.25841e-26		0.00137	0.0008	3.2413	5.38194e-26
0.00043152	#REF!	3.64815e-27		5.0494e-05	0	0.117014	4.26886e-28	#REF!	0.00010662	0	0.24708	9.01385e-28	#REF!	0.0002856	0	0.661846	2.41452e-27	#REF!	0.00041521	0	0.962203	3.51026e-27	#REF!	0.00061941	0	1.43541	5.23661e-27	#REF!		0.00042534	0	0.985679	3.5959e-27	#REF!	0.00077599	0	1.79827	6.56036e-27	#REF!		0.00095906	0	2.22252	8.10807e-27		0.0012147	0.001	2.81493	1.02693e-26
0.00044055	#REF!	8.01107e-28		4.591e-05	0	0.104211	8.34838e-29	#REF!	9.719e-05	0	0.220611	1.76733e-28	#REF!	0.0002611	0	0.592668	4.74791e-28	#REF!	0.00038007	0	0.862717	6.91128e-28	#REF!	0.00056782	0	1.28889	1.03254e-27	#REF!		0.00037276	0	0.846124	6.77836e-28	#REF!	0.0006826	0	1.54943	1.24126e-27	#REF!		0.00084544	0	1.91906	1.53737e-27		0.0010734	0.0011	2.4365	1.9519e-27
0.00044978	#REF!	8.01107e-28		4.1624e-05	0	0.092543	7.41368e-29	#REF!	8.8351e-05	0	0.196432	1.57363e-28	#REF!	0.00023806	0	0.529281	4.24011e-28	#REF!	0.00034697	0	0.771422	6.17991e-28	#REF!	0.00051917	0	1.15428	9.24698e-28	#REF!		0.00032529	0	0.72322	5.79377e-28	#REF!	0.0005982	0	1.32998	1.06546e-27	#REF!		0.00074263	0	1.6511	1.3227e-27		0.00094531	0.0013	2.10172	1.6837e-27
0.0004592	#REF!	1.75826e-28		3.763e-05	0	0.0819469	1.44084e-29	#REF!	8.0089e-05	0	0.17441	3.06658e-29	#REF!	0.00021646	0	0.471385	8.28818e-29	#REF!	0.0003159	0	0.687936	1.20957e-28	#REF!	0.00047341	0	1.03095	1.81267e-28	#REF!		0.00028268	0	0.615592	1.08237e-28	#REF!	0.00052232	0	1.13746	1.99995e-28	#REF!		0.00065004	0	1.41559	2.48898e-28		0.0008297	0.0015	1.80684	3.17689e-28
0.00046881	#REF!	3.85711e-29		3.3918e-05	0	0.0723491	2.79059e-30	#REF!	7.239e-05	0	0.154412	5.95585e-30	#REF!	0.00019627	0	0.418656	1.6148e-29	#REF!	0.00028681	0	0.611783	2.35972e-29	#REF!	0.00043051	0	0.918304	3.542e-29	#REF!		0.00024466	0	0.521875	2.01293e-29	#REF!	0.00045441	0.0001	0.969284	3.73864e-29	#REF!		0.00056702	0	1.20949	4.66513e-29		0.00072581	0.0017	1.5482	5.97157e-29
0.00047863	#REF!	8.45738e-30		3.048e-05	0	0.0636818	5.38581e-31	#REF!	6.524e-05	0	0.136306	1.15279e-30	#REF!	0.00017744	0	0.370725	3.13536e-30	#REF!	0.00025967	0	0.542528	4.58836e-30	#REF!	0.00039041	0	0.815682	6.89853e-30	#REF!		0.0002109	0	0.440633	3.7266e-30	#REF!	0.00039391	0.0001	0.822995	6.96038e-30	#REF!		0.0004929	0	1.02981	8.70953e-30		0.00063282	0.002	1.32215	1.11819e-29
0.00048865	#REF!	1.85359e-30		2.7307e-05	0	0.0558825	1.03583e-31	#REF!	5.8619e-05	0	0.119961	2.22358e-31	#REF!	0.00015996	0	0.327351	6.06773e-31	#REF!	0.00023441	0	0.479709	8.89182e-31	#REF!	0.00035304	0	0.72248	1.33918e-30	#REF!		0.00018107	0	0.370552	6.86849e-31	#REF!	0.00034025	0.0001	0.696306	1.29066e-30	#REF!		0.000427	0	0.873836	1.61973e-30		0.00054993	0.0023	1.12541	2.08604e-30
0.00049888	#REF!	4.0607e-31		2.4388e-05	0	0.0488855	1.98509e-32	#REF!	5.2509e-05	0	0.105254	4.27404e-32	#REF!	0.00014377	0	0.288186	1.17024e-31	#REF!	0.000211	0	0.422947	1.71746e-31	#REF!	0.00031832	0	0.638069	2.59101e-31	#REF!		0.00015486	0	0.310415	1.2605e-31	#REF!	0.00029287	0.0001	0.587055	2.38385e-31	#REF!		0.00036866	0	0.738975	3.00076e-31		0.00047632	0.0027	0.954779	3.87707e-31
0.00050933	#REF!	8.89218e-32		2.1711e-05	0	0.0426266	3.79043e-33	#REF!	4.6889e-05	0	0.0920602	8.18616e-33	#REF!	0.00012883	0	0.25294	2.24919e-32	#REF!	0.00018935	0	0.371763	3.30578e-32	#REF!	0.00028617	0	0.561856	4.99612e-32	#REF!		0.00013193	0	0.259027	2.30331e-32	#REF!	0.0002512	0.0001	0.493197	4.3856e-32	#REF!		0.00031721	0	0.622799	5.53804e-32		0.0004112	0.0032	0.807335	7.17897e-32
0.00052	#REF!	4.25901e-33		1.9264e-05	0	0.0370462	1.5778e-34	#REF!	4.1737e-05	0	0.0802635	3.41843e-34	#REF!	0.00011508	0	0.221308	9.42551e-34	#REF!	0.0001694	0	0.325769	1.38745e-33	#REF!	0.00025649	0	0.49325	2.10076e-33	#REF!		0.00011197	0	0.215327	9.17079e-34	#REF!	0.00021471	0.0001	0.412904	1.75856e-33	#REF!		0.00027202	0	0.523115	2.22795e-33		0.00035382	0.0037	0.680423	2.89793e-33
0.00053088	#REF!	9.31568e-34		1.7037e-05	0	0.032092	2.98959e-35	#REF!	3.703e-05	0	0.0697521	6.49788e-35	#REF!	0.00010247	0	0.193019	1.7981e-34	#REF!	0.00015108	0	0.284584	2.65109e-34	#REF!	0.00022918	0	0.431698	4.02156e-34	#REF!		9.4667e-05	0	0.178321	1.66118e-34	#REF!	0.00018289	0.0003	0.344503	3.20928e-34	#REF!		0.00023248	0	0.437914	4.07947e-34		0.00030344	0.0045	0.571579	5.32465e-34
0.000542	#REF!	2.03688e-34		1.5016e-05	0	0.0277048	5.64314e-36	#REF!	3.2745e-05	0	0.0604151	1.23058e-35	#REF!	9.0949e-05	0	0.167803	3.41794e-35	#REF!	0.00013431	0	0.247804	5.04748e-35	#REF!	0.00020414	0	0.376642	7.67175e-35	#REF!		7.9737e-05	0	0.147116	2.99658e-35	#REF!	0.00015524	0.0002	0.286421	5.83405e-35	#REF!		0.00019801	0	0.365332	7.44138e-35		0.00025937	0.0052	0.478542	9.74734e-35
0.00055335	#REF!	4.45213e-35		1.3189e-05	0	0.0238348	1.06116e-36	#REF!	2.8858e-05	0	0.0521514	2.32185e-36	#REF!	8.0458e-05	0	0.145402	6.47347e-36	#REF!	0.00011902	0	0.21509	9.57609e-36	#REF!	0.00018125	0	0.32755	1.4583e-35	#REF!		6.6911e-05	0	0.12092	5.38351e-36	#REF!	0.00013132	0.0002	0.237318	1.05657e-35	#REF!		0.00016809	0	0.303768	1.35242e-35		0.00022097	0.0061	0.399331	1.77788e-35
0.00056494	#REF!	9.72808e-36		1.1543e-05	0	0.0204323	1.98767e-37	#REF!	2.5345e-05	0	0.0448632	4.36432e-37	#REF!	7.0938e-05	0	0.125567	1.22153e-36	#REF!	0.00010511	0	0.186055	1.80996e-36	#REF!	0.00016041	0	0.283942	2.76221e-36	#REF!		5.594e-05	0	0.0990194	9.63268e-37	#REF!	0.0001107	0.0002	0.19595	1.90622e-36	#REF!		0.00014221	0	0.251726	2.44881e-36		0.00018762	0.0072	0.332106	3.23075e-36
0.00057677	#REF!	2.12494e-36		1.0066e-05	0	0.0174524	3.70853e-38	#REF!	2.218e-05	0	0.0384555	8.17158e-38	#REF!	6.233e-05	0	0.108067	2.29637e-37	#REF!	9.2521e-05	0	0.160412	3.40867e-37	#REF!	0.00014149	0	0.245314	5.21279e-37	#REF!		4.6596e-05	0	0.0807878	1.7167e-37	#REF!	9.2994e-05	0.0003	0.161232	3.4261e-37	#REF!		0.0001199	0	0.207882	4.41737e-37		0.00015876	0.0085	0.275257	5.84905e-37
0.00058884	#REF!	4.64017e-37		8.7454e-06	0	0.0148519	6.89154e-39	#REF!	1.9341e-05	0	0.0328459	1.52411e-38	#REF!	5.4575e-05	0	0.0926822	4.30061e-38	#REF!	8.1156e-05	0	0.137824	6.39524e-38	#REF!	0.00012437	0	0.211212	9.80059e-38	#REF!		3.867e-05	0	0.0656715	3.04727e-38	#REF!	7.7852e-05	0.0003	0.132212	6.13488e-38	#REF!		0.00010075	0	0.171099	7.93929e-38		0.00013389	0.0101	0.227379	1.05508e-37
0.00060117	#REF!	2.21067e-38		7.5697e-06	0	0.0125916	2.78359e-40	#REF!	1.6804e-05	0	0.0279522	6.1793e-40	#REF!	4.7615e-05	0	0.0792039	1.75094e-39	#REF!	7.0936e-05	0	0.117997	2.60851e-39	#REF!	0.00010895	0	0.18123	4.0064e-39	#REF!		3.1975e-05	0	0.053188	1.17581e-39	#REF!	6.495e-05	0.0004	0.108039	2.38839e-39	#REF!		8.4363e-05	0	0.140331	3.10226e-39		0.00011253	0.0119	0.187185	4.13804e-39
0.00061376	#REF!	4.82321e-39		6.5269e-06	0	0.0106343	5.12914e-41	#REF!	1.4545e-05	0	0.0236982	1.14301e-40	#REF!	4.1391e-05	0	0.0674384	3.25269e-40	#REF!	6.1781e-05	0	0.10066	4.85503e-40	#REF!	9.5107e-05	0	0.154958	7.47394e-40	#REF!		2.6343e-05	0	0.0429207	2.07015e-40	#REF!	5.3998e-05	0.0005	0.087979	4.24341e-40	#REF!		7.0399e-05	0	0.114701	5.53228e-40		9.4247e-05	0.014	0.153557	7.40636e-40
0.00062661	#REF!	1.05204e-39		5.6058e-06	0	0.00894623	9.41177e-42	#REF!	1.2541e-05	0	0.020014	2.10555e-41	#REF!	3.5847e-05	0	0.0572078	6.01848e-41	#REF!	5.3611e-05	0	0.0855572	9.00094e-41	#REF!	8.2721e-05	0	0.132014	1.38883e-40	#REF!		2.1625e-05	0	0.0345111	3.6307e-41	#REF!	4.4736e-05	0.0006	0.0713937	7.51088e-41	#REF!		5.8542e-05	0	0.0934265	9.82882e-41		7.8658e-05	0.0165	0.125529	1.32062e-40
0.00063973	#REF!	2.29411e-40		4.7954e-06	0	0.00749597	1.71966e-42	#REF!	1.0772e-05	0	0.0168384	3.8629e-42	#REF!	3.0928e-05	0	0.0483454	1.10909e-41	#REF!	4.6347e-05	0	0.0724478	1.66203e-41	#REF!	7.1684e-05	0	0.112054	2.57063e-41	#REF!		1.7688e-05	0	0.0276492	6.34301e-42	#REF!	3.6932e-05	0.0008	0.0577306	1.3244e-41	#REF!		4.851e-05	0	0.0758289	1.73959e-41		6.5413e-05	0.0193	0.102251	2.34575e-41
0.00065313	#REF!	1.09007e-41		4.0855e-06	0	0.00625526	6.81866e-44	#REF!	9.2148e-06	0	0.0141087	1.53794e-43	#REF!	2.6581e-05	0	0.0406979	4.43634e-43	#REF!	3.9914e-05	0	0.0611119	6.6616e-43	#REF!	6.1887e-05	0	0.0947545	1.03289e-42	#REF!		1.4415e-05	0	0.0220706	2.40585e-43	#REF!	3.0382e-05	0.001	0.0465175	5.07072e-43	#REF!		4.0054e-05	0	0.0613262	6.68497e-43		5.4202e-05	0.0225	0.0829881	9.04626e-43
0.00066681	#REF!	2.37529e-42		3.4661e-06	0	0.00519803	1.23468e-44	#REF!	7.851e-06	0	0.011774	2.79666e-44	#REF!	2.2754e-05	0	0.0341237	8.10537e-44	#REF!	3.4241e-05	0	0.0513505	1.21972e-43	#REF!	5.3224e-05	0	0.0798188	1.89593e-43	#REF!		1.1706e-05	0	0.0175552	4.16988e-44	#REF!	2.4904e-05	0.0012	0.037348	8.87124e-44	#REF!		3.2953e-05	0	0.0494189	1.17384e-43		4.4747e-05	0.0262	0.0671061	1.59397e-43
0.00068077	#REF!	1.12707e-43		2.9282e-06	0	0.00430131	4.84785e-46	#REF!	6.6614e-06	0	0.0097851	1.10284e-45	#REF!	1.9401e-05	0	0.0284986	3.21198e-45	#REF!	2.9258e-05	0	0.0429778	4.84388e-45	#REF!	4.5596e-05	0	0.0669771	7.54876e-45	#REF!		9.4718e-06	0	0.0139134	1.56813e-45	#REF!	2.034e-05	0.0014	0.0298779	3.36744e-45	#REF!		2.7011e-05	0	0.0396771	4.47187e-45		3.6803e-05	0.0302	0.0540608	6.09301e-45
0.00069502	#REF!	2.45427e-44		2.4631e-06	0	0.00354393	8.69776e-47	#REF!	5.6282e-06	0	0.0080979	1.98744e-46	#REF!	1.6473e-05	0	0.0237015	5.81699e-46	#REF!	2.4898e-05	0	0.0358234	8.79204e-46	#REF!	3.8905e-05	0	0.0559768	1.37382e-45	#REF!		7.6363e-06	0	0.0109872	2.69655e-46	#REF!	1.6552e-05	0.0017	0.0238151	5.84488e-46	#REF!		2.2058e-05	0	0.0317372	7.78918e-46		3.0154e-05	0.0346	0.0433858	1.06481e-45
0.00070958	#REF!	5.34324e-45		2.0626e-06	0	0.00290679	1.55317e-47	#REF!	4.7348e-06	0	0.00667268	3.56538e-47	#REF!	1.3929e-05	0	0.0196299	1.04887e-46	#REF!	2.1101e-05	0	0.0297373	1.58894e-46	#REF!	3.3062e-05	0	0.0465938	2.48962e-46	#REF!		6.1342e-06	0	0.00864483	4.61914e-47	#REF!	1.3419e-05	0.0021	0.0189112	1.01047e-46	#REF!		1.7944e-05	0	0.0252882	1.35121e-46		2.461e-05	0.0393	0.0346825	1.85317e-46
0.00072444	#REF!	2.53108e-46		1.7195e-06	0	0.00237356	6.00767e-49	#REF!	3.9656e-06	0	0.00547402	1.38552e-48	#REF!	1.1727e-05	0	0.0161877	4.09723e-48	#REF!	1.7808e-05	0	0.0245817	6.22184e-48	#REF!	2.7979e-05	0	0.0386216	9.77544e-48	#REF!		4.9096e-06	0	0.0067771	1.71534e-48	#REF!	1.0838e-05	0.0026	0.0149605	3.78663e-48	#REF!		1.4541e-05	0	0.0200721	5.0804e-48		2.0005e-05	0.0442	0.0276144	6.98944e-48
0.00073961	#REF!	5.50719e-47		1.4269e-06	0	0.00192926	1.06248e-49	#REF!	3.3065e-06	0	0.0044706	2.46204e-49	#REF!	9.8307e-06	0	0.0132917	7.32001e-49	#REF!	1.4964e-05	0	0.0202323	1.11423e-48	#REF!	2.3578e-05	0	0.031879	1.75564e-48	#REF!		3.9151e-06	0	0.00529347	2.91521e-49	#REF!	8.7193e-06	0.0031	0.0117891	6.49246e-49	#REF!		1.1737e-05	0	0.0158692	8.73946e-49		1.6195e-05	0.0493	0.0218967	1.20589e-48
0.00075509	#REF!	2.60577e-48		1.1785e-06	0	0.00156074	4.06693e-51	#REF!	2.7444e-06	0	0.00363453	9.47074e-51	#REF!	8.2042e-06	0	0.0108652	2.83122e-50	#REF!	1.2519e-05	0	0.0165795	4.32022e-50	#REF!	1.9784e-05	0	0.0262009	6.82733e-50	#REF!		3.1103e-06	0	0.00411911	1.07334e-50	#REF!	6.9873e-06	0.0038	0.0092536	2.41127e-50	#REF!		9.4351e-06	0	0.0124953	3.25599e-50		1.3056e-05	0.0544	0.0172907	4.50554e-50
0.0007709	#REF!	1.23206e-49		9.6871e-07	0	0.0012566	1.5482e-52	#REF!	2.2671e-06	0	0.00294085	3.6233e-52	#REF!	6.8157e-06	0	0.00884122	1.08929e-51	#REF!	1.0426e-05	0	0.0135245	1.66629e-51	#REF!	1.6527e-05	0	0.0214386	2.64136e-51	#REF!		2.4616e-06	0	0.00319315	3.93415e-52	#REF!	5.5768e-06	0.0047	0.00723414	8.91289e-52	#REF!		7.553e-06	0	0.00979764	1.20713e-51		1.048e-05	0.0593	0.0135945	1.67492e-51
0.00078705	#REF!	2.67836e-50		7.9236e-07	0	0.00100675	2.69643e-53	#REF!	1.864e-06	0	0.00236834	6.34326e-53	#REF!	5.6359e-06	0	0.00716079	1.91792e-52	#REF!	8.6443e-06	0	0.0109832	2.94169e-52	#REF!	1.3745e-05	0	0.0174639	4.67747e-52	#REF!		1.9408e-06	0	0.00246592	6.60462e-53	#REF!	4.4325e-06	0.0058	0.00563179	1.5084e-52	#REF!		6.0206e-06	0	0.00764958	2.04883e-52		8.3755e-06	0.064	0.0106416	2.85021e-52
0.00080353	#REF!	1.26512e-51		6.4488e-07	0	0.000802559	1.01533e-54	#REF!	1.5251e-06	0	0.001898	2.4012e-54	#REF!	4.6384e-06	0	0.00577253	7.30293e-54	#REF!	7.1333e-06	0	0.00887745	1.1231e-53	#REF!	1.1378e-05	0	0.01416	1.79141e-53	#REF!		1.5241e-06	0	0.00189676	2.39962e-54	#REF!	3.5081e-06	0.0072	0.00436586	5.52333e-54	#REF!		4.778e-06	0	0.00594626	7.52273e-54		6.6631e-06	0.0683	0.00829229	1.04907e-53
0.00082035	#REF!	5.97203e-53		5.2218e-07	0	0.000636533	3.8014e-56	#REF!	1.2416e-06	0	0.0015135	9.03867e-56	#REF!	3.799e-06	0	0.00463095	2.76562e-55	#REF!	5.8585e-06	0	0.00714146	4.2649e-55	#REF!	9.3755e-06	0	0.0114287	6.82523e-55	#REF!		1.192e-06	0	0.00145304	8.67759e-56	#REF!	2.7644e-06	0.009	0.00336978	2.01244e-55	#REF!		3.7747e-06	0	0.00460133	2.74793e-55		5.2762e-06	0.0722	0.00643165	3.841e-55
0.00083753	#REF!	1.29724e-53		4.2063e-07	0	0.000502227	6.51508e-57	#REF!	1.0057e-06	0	0.00120079	1.55771e-56	#REF!	3.0963e-06	0	0.00369694	4.79581e-56	#REF!	4.7883e-06	0	0.00571717	7.41653e-56	#REF!	7.6883e-06	0	0.00917973	1.19083e-55	#REF!		9.2849e-07	0	0.00110861	1.43812e-56	#REF!	2.1685e-06	0.0115	0.00258916	3.35876e-56	#REF!		2.9682e-06	0	0.00354399	4.5974e-56		4.1579e-06	0.0756	0.00496448	6.44011e-56
0.00085507	#REF!	6.11825e-55		3.3704e-07	0	0.000394167	2.41161e-58	#REF!	8.1039e-07	0	0.000947747	5.79856e-58	#REF!	2.5108e-06	0	0.00293637	1.79654e-57	#REF!	3.8942e-06	0	0.00455425	2.7864e-57	#REF!	6.2742e-06	0	0.00733764	4.48936e-57	#REF!		7.2013e-07	0	0.000842188	5.15272e-58	#REF!	1.6932e-06	0.0149	0.00198019	1.21153e-57	#REF!		2.3229e-06	0	0.00271662	1.6621e-57		3.2605e-06	0.0784	0.00381314	2.33297e-57
0.00087297	#REF!	2.884e-56		2.686e-07	0	0.000307685	8.87363e-60	#REF!	6.4959e-07	0	0.000744115	2.14602e-59	#REF!	2.0257e-06	0	0.00232047	6.69222e-59	#REF!	3.151e-06	0	0.00360952	1.04098e-58	#REF!	5.0947e-06	0	0.00583605	1.68312e-58	#REF!		5.5608e-07	0	0.000636998	1.8371e-59	#REF!	1.3157e-06	0.0194	0.00150715	4.34662e-59	#REF!		1.8089e-06	0	0.00207212	5.97599e-59		2.5438e-06	0.0806	0.00291396	8.40385e-59
0.00089125	#REF!	1.35873e-57		2.1287e-07	0	0.000238844	3.24524e-61	#REF!	5.1789e-07	0	0.000581083	7.89533e-61	#REF!	1.6257e-06	0	0.00182407	2.47841e-60	#REF!	2.5366e-06	0	0.00284612	3.86709e-60	#REF!	4.1161e-06	0	0.00461835	6.27507e-60	#REF!		4.2745e-07	0	0.000479607	6.51655e-61	#REF!	1.0174e-06	0.0254	0.00114154	1.55105e-60	#REF!		1.4015e-06	0	0.00157251	2.13661e-60		1.9743e-06	0.0824	0.0022152	3.00986e-60
0.00090991	#REF!	2.94862e-58		1.6776e-07	0	0.00018437	5.43636e-62	#REF!	4.1064e-07	0	0.000451297	1.3307e-61	#REF!	1.2978e-06	0	0.00142629	4.2056e-61	#REF!	2.0313e-06	0	0.00223242	6.58254e-61	#REF!	3.3083e-06	0	0.00363585	1.07207e-60	#REF!		3.2704e-07	0	0.00035942	1.05979e-61	#REF!	7.8267e-07	0.0334	0.000860162	2.53629e-61	#REF!		1.0801e-06	0	0.00118704	3.50013e-61		1.524e-06	0.0836	0.00167489	4.93861e-61
0.00092897	#REF!	1.38813e-59		1.3145e-07	0	0.000141501	1.96422e-63	#REF!	3.2377e-07	0	0.000348526	4.83799e-63	#REF!	1.0304e-06	0	0.00110919	1.53969e-62	#REF!	1.6179e-06	0	0.00174161	2.41758e-62	#REF!	2.645e-06	0	0.00284724	3.95234e-62	#REF!		2.49e-07	0	0.000268039	3.72073e-63	#REF!	5.9895e-07	0.0438	0.000644746	8.94992e-63	#REF!		8.2796e-07	0	0.000891267	1.23719e-62		1.1699e-06	0.0845	0.00125935	1.74814e-62
0.00094842	#REF!	6.53187e-61		1.024e-07	0	0.000107969	7.05239e-65	#REF!	2.5382e-07	0	0.000267624	1.74808e-64	#REF!	8.1352e-07	0	0.000857763	5.6028e-64	#REF!	1.2816e-06	0	0.0013513	8.82651e-64	#REF!	2.1034e-06	0	0.00221779	1.44863e-63	#REF!		1.8863e-07	0	0.000198889	1.29911e-64	#REF!	4.5586e-07	0.0571	0.000480652	3.13955e-64	#REF!		6.3113e-07	0	0.000665454	4.34666e-64		8.9297e-07	0.085	0.000941534	6.14998e-64
0.00096828	#REF!	3.07219e-62		7.9287e-08	0	8.18844e-05	2.51564e-66	#REF!	1.9783e-07	0	0.000204311	6.27681e-66	#REF!	6.3867e-07	0	0.000659592	2.02639e-65	#REF!	1.0095e-06	0	0.00104257	3.20297e-65	#REF!	1.6635e-06	0	0.00171799	5.278e-65	#REF!		1.4215e-07	0	0.000146807	4.51018e-66	#REF!	3.4501e-07	0.0737	0.000356312	1.09466e-65	#REF!		4.7832e-07	0	0.000493989	1.51763e-65		6.7759e-07	0.0852	0.000699787	2.14988e-65
0.00098855	#REF!	1.44434e-63		6.1019e-08	0	6.17258e-05	8.91529e-68	#REF!	1.5327e-07	0	0.000155045	2.23938e-67	#REF!	4.985e-07	0	0.000504274	7.28343e-67	#REF!	7.9071e-07	0	0.000799868	1.15528e-66	#REF!	1.3082e-06	0	0.00132335	1.91137e-66	#REF!		1.0654e-07	0	0.000107774	1.55662e-67	#REF!	2.596e-07	0.0933	0.000262607	3.79293e-67	#REF!		3.6037e-07	0	0.000364544	5.26525e-67		5.1106e-07	0.0852	0.000516979	7.46694e-67
0.0010093	#REF!	6.7875e-65		4.6668e-08	0	4.6238e-05	3.1384e-69	#REF!	1.1803e-07	0	0.000116942	7.93747e-69	#REF!	3.8681e-07	0	0.000383246	2.60128e-68	#REF!	6.1572e-07	0	0.000610047	4.14069e-68	#REF!	1.023e-06	0	0.00101357	6.87963e-68	#REF!		7.9406e-08	0	7.86743e-05	5.34002e-69	#REF!	1.9417e-07	0.1158	0.000192381	1.30579e-68	#REF!		2.6985e-07	0	0.000267364	1.81473e-68		3.8306e-07	0.0849	0.00037953	2.57606e-68
0.0010304	#REF!	6.90951e-67		3.5465e-08	0	3.44187e-05	2.37816e-71	#REF!	9.0326e-08	0	8.76611e-05	6.05696e-71	#REF!	2.9833e-07	0	0.000289528	2.0005e-70	#REF!	4.7662e-07	0	0.000462558	3.19605e-70	#REF!	7.9526e-07	0	0.000771797	5.33275e-70	#REF!		5.8838e-08	0	5.71021e-05	3.94548e-71	#REF!	1.4434e-07	0.1398	0.000140082	9.67895e-71	#REF!		2.008e-07	0	0.000194876	1.3465e-70		2.8529e-07	0.0843	0.000276873	1.91306e-70
0.001052	#REF!	3.24389e-68		2.6777e-08	0	2.54534e-05	8.25682e-73	#REF!	6.8691e-08	0	6.52956e-05	2.11812e-72	#REF!	2.2868e-07	0	0.000217376	7.05146e-72	#REF!	3.6671e-07	0	0.000348584	1.13077e-71	#REF!	6.1456e-07	0	0.000584183	1.89503e-71	#REF!		4.3334e-08	0	4.1192e-05	1.33622e-72	#REF!	1.0661e-07	0.164	0.00010134	3.28737e-72	#REF!		1.4845e-07	0	0.000141112	4.57753e-72		2.1108e-07	0.0836	0.000200646	6.50875e-72
0.001074	#REF!	1.5224e-69		2.0084e-08	0	1.87002e-05	2.84691e-74	#REF!	5.1901e-08	0	4.8325e-05	7.35697e-74	#REF!	1.742e-07	0	0.000162197	2.46929e-73	#REF!	2.8041e-07	0	0.000261089	3.97482e-73	#REF!	4.7205e-07	0	0.000439525	6.69132e-73	#REF!		3.1717e-08	0	2.95317e-05	4.49589e-74	#REF!	7.8231e-08	0.1869	7.28408e-05	1.10893e-73	#REF!		1.0902e-07	0	0.000101508	1.54536e-73		1.5513e-07	0.0827	0.000144441	2.19897e-73
0.0010965	#REF!	7.14229e-71		1.4963e-08	0	1.36461e-05	9.74647e-76	#REF!	3.8957e-08	0	3.55285e-05	2.53755e-75	#REF!	1.3184e-07	0	0.000120237	8.58768e-75	#REF!	2.1307e-07	0	0.000194318	1.38788e-74	#REF!	3.6033e-07	0	0.000328618	2.34709e-74	#REF!		2.3064e-08	0	2.10342e-05	1.50232e-75	#REF!	5.7019e-08	0.2073	5.20009e-05	3.71406e-75	#REF!		7.9518e-08	0	7.25198e-05	5.17958e-75		1.1322e-07	0.0815	0.000103256	7.37483e-75
0.0011194	#REF!	3.34966e-72		1.107e-08	0	9.88923e-06	3.31255e-77	#REF!	2.9046e-08	0	2.59478e-05	8.69164e-77	#REF!	9.9138e-08	0	8.85635e-05	2.96658e-76	#REF!	1.6086e-07	0	0.000143702	4.81353e-76	#REF!	2.7332e-07	0	0.000244167	8.17875e-76	#REF!		1.666e-08	0	1.4883e-05	4.98529e-77	#REF!	4.127e-08	0.2243	3.6868e-05	1.23495e-76	#REF!		5.7592e-08	0	5.1449e-05	1.72337e-76		8.2044e-08	0.0801	7.32928e-05	2.45506e-76
0.0011429	#REF!	3.40003e-74		8.1331e-09	0	7.1162e-06	2.41953e-79	#REF!	2.1508e-08	0	1.88188e-05	6.39845e-79	#REF!	7.4049e-08	0	6.47904e-05	2.2029e-78	#REF!	1.2065e-07	0	0.000105565	3.58924e-78	#REF!	2.0599e-07	0	0.000180234	6.12803e-78	#REF!		1.1952e-08	0	1.04576e-05	3.55562e-79	#REF!	2.9659e-08	0.238	2.59507e-05	8.8233e-79	#REF!		4.1411e-08	0	3.62333e-05	1.23194e-78		5.9022e-08	0.0784	5.16423e-05	1.75585e-78
0.0011668	#REF!	1.59332e-75		5.9324e-09	0	5.08433e-06	8.10097e-81	#REF!	1.5815e-08	0	1.35542e-05	2.15961e-80	#REF!	5.4934e-08	0	4.70809e-05	7.50149e-80	#REF!	8.9881e-08	0	7.70321e-05	1.22737e-79	#REF!	1.5422e-07	0	0.000132173	2.10595e-79	#REF!		8.5127e-09	0	7.29577e-06	1.16245e-80	#REF!	2.1158e-08	0.2484	1.81334e-05	2.88922e-80	#REF!		2.9556e-08	0	2.53308e-05	4.03601e-80		4.2143e-08	0.0764	3.61184e-05	5.75482e-80
0.0011912	#REF!	1.61545e-77		4.2956e-09	0	3.60611e-06	5.82548e-83	#REF!	1.1546e-08	0	9.69275e-06	1.56581e-82	#REF!	4.0471e-08	0	3.3975e-05	5.48847e-82	#REF!	6.6504e-08	0	5.58294e-05	9.01894e-82	#REF!	1.1469e-07	0	9.62811e-05	1.55537e-81	#REF!		6.0189e-09	0	5.0528e-06	8.16253e-83	#REF!	1.498e-08	0.2563	1.25756e-05	2.03151e-82	#REF!		2.0935e-08	0	1.75747e-05	2.8391e-82		2.9861e-08	0.074	2.5068e-05	4.0496e-82
0.0012162	#REF!	7.5648e-79		3.0873e-09	0	2.53848e-06	1.92031e-84	#REF!	8.3681e-09	0	6.88053e-06	5.20498e-84	#REF!	2.9605e-08	0	2.43422e-05	1.84144e-83	#REF!	4.8864e-08	0	4.01776e-05	3.03936e-83	#REF!	8.4705e-08	0	6.96473e-05	5.26868e-83	#REF!		4.2236e-09	0	3.47278e-06	2.62709e-84	#REF!	1.0524e-08	0.262	8.65318e-06	6.54596e-84	#REF!		1.4713e-08	0	1.20975e-05	9.15153e-84		2.0993e-08	0.0712	1.72611e-05	1.30577e-83
0.0012417	#REF!	7.66186e-81		2.2019e-09	0	1.77329e-06	1.35867e-86	#REF!	6.02e-09	0	4.84819e-06	3.71462e-86	#REF!	2.15e-08	0	1.7315e-05	1.32665e-85	#REF!	3.5648e-08	0	2.8709e-05	2.19965e-85	#REF!	6.2123e-08	0	5.00306e-05	3.83327e-85	#REF!		2.9407e-09	0	2.36829e-06	1.81455e-86	#REF!	7.335e-09	0.2662	5.90722e-06	4.52603e-86	#REF!		1.0258e-08	0	8.26125e-06	6.32966e-86		1.464e-08	0.0679	1.17903e-05	9.03355e-86
0.0012677	#REF!	3.5855e-82		1.5583e-09	0	1.22923e-06	4.40742e-88	#REF!	4.298e-09	0	3.39039e-06	1.21563e-87	#REF!	1.5499e-08	0	1.22261e-05	4.38366e-87	#REF!	2.5818e-08	0	2.0366e-05	7.30224e-87	#REF!	4.5237e-08	0	3.56843e-05	1.27946e-86	#REF!		2.0312e-09	0	1.60227e-06	5.74495e-88	#REF!	5.0708e-09	0.2693	4e-06	1.4342e-87	#REF!		7.0935e-09	0	5.59557e-06	2.00629e-87		1.0126e-08	0.0641	7.98769e-06	2.86399e-87
0.0012942	#REF!	3.62802e-84		1.0941e-09	0	8.45387e-07	3.06708e-90	#REF!	3.0448e-09	0	2.35265e-06	8.53546e-90	#REF!	1.1089e-08	0	8.56823e-06	3.10857e-89	#REF!	1.856e-08	0	1.43409e-05	5.2029e-89	#REF!	3.2701e-08	0	2.52673e-05	9.16704e-89	#REF!		1.3915e-09	0	1.07518e-06	3.90078e-90	#REF!	3.4763e-09	0.2718	2.68606e-06	9.74507e-90	#REF!		4.8641e-09	0	3.75838e-06	1.36355e-89		6.9451e-09	0.0598	5.36633e-06	1.94691e-89
0.0013213	#REF!	3.66905e-86		7.6195e-10	0	5.76667e-07	2.11582e-92	#REF!	2.1401e-09	0	1.61969e-06	5.94274e-92	#REF!	7.8729e-09	0	5.95845e-06	2.18619e-91	#REF!	1.3242e-08	0	1.00219e-05	3.6771e-91	#REF!	2.3463e-08	0	1.77575e-05	6.51532e-91	#REF!		9.4519e-10	0	7.15349e-07	2.62465e-92	#REF!	2.3629e-09	0.2735	1.78831e-06	6.56142e-92	#REF!		3.3068e-09	0	2.50269e-06	9.18249e-92		4.7223e-09	0.0554	3.57398e-06	1.31131e-91
0.001349	#REF!	1.71535e-87		5.2628e-10	0	3.90126e-07	6.69201e-94	#REF!	1.4921e-09	0	1.10608e-06	1.89731e-93	#REF!	5.5458e-09	0	4.11105e-06	7.05186e-93	#REF!	9.3745e-09	0	6.94922e-06	1.19203e-92	#REF!	1.6707e-08	0	1.23847e-05	2.12441e-92	#REF!		6.365e-10	0	4.71831e-07	8.09353e-94	#REF!	1.592e-09	0.2748	1.18013e-06	2.02434e-93	#REF!		2.2284e-09	0	1.65189e-06	2.83356e-93		3.1828e-09	0.0509	2.35938e-06	4.04715e-93
0.0013772	#REF!	1.73328e-89		3.6044e-10	0	2.61719e-07	4.53632e-96	#REF!	1.0317e-09	0	7.49129e-07	1.29845e-95	#REF!	3.8753e-09	0	2.8139e-06	4.87726e-95	#REF!	6.5844e-09	0	4.781e-06	8.2868e-95	#REF!	1.1805e-08	0	8.57174e-06	1.48572e-94	#REF!		4.2483e-10	0	3.08474e-07	5.3467e-96	#REF!	1.0631e-09	0.2759	7.71929e-07	1.33796e-95	#REF!		1.4882e-09	0	1.0806e-06	1.87297e-95		2.1258e-09	0.0469	1.54357e-06	2.67543e-95
0.001406	#REF!	1.75055e-91		2.4474e-10	0	1.74068e-07	3.04716e-98	#REF!	7.0745e-10	0	5.03165e-07	8.80817e-98	#REF!	2.6859e-09	0	1.91031e-06	3.34411e-97	#REF!	4.5876e-09	0	3.26287e-06	5.71183e-97	#REF!	8.2747e-09	0	5.88528e-06	1.03025e-96	#REF!		2.8097e-10	0	1.99836e-07	3.49824e-98	#REF!	7.0338e-10	0.2769	5.0027e-07	8.7575e-98	#REF!		9.8479e-10	0	7.0042e-07	1.22612e-97		1.4068e-09	0.0436	1.00057e-06	1.75155e-97
0.0014355	#REF!	1.76719e-93		1.6473e-10	0	1.14754e-07	2.02793e-100	#REF!	4.8095e-10	0	3.3504e-07	5.9208e-100	#REF!	1.8461e-09	0	1.28603e-06	2.27267e-99	#REF!	3.1701e-09	0	2.20836e-06	3.9026e-99	#REF!	5.7535e-09	0	4.00801e-06	7.08293e-99	#REF!		1.8411e-10	0	1.28255e-07	2.26651e-100	#REF!	4.6103e-10	0.2778	3.21163e-07	5.67557e-100	#REF!		6.4554e-10	0	4.49697e-07	7.94701e-100		9.2228e-10	0.0414	6.4248e-07	1.13539e-99
0.0014655	#REF!	1.7832e-95		1.0989e-10	0	7.49846e-08	1.33713e-102	#REF!	3.2411e-10	0	2.2116e-07	3.94373e-102	#REF!	1.2581e-09	0	8.58478e-07	1.53084e-101	#REF!	2.1723e-09	0	1.48229e-06	2.64323e-101	#REF!	3.9676e-09	0	2.70734e-06	4.82773e-101	#REF!		1.1948e-10	0	8.15285e-08	1.45382e-102	#REF!	2.9929e-10	0.2787	2.04224e-07	3.64173e-102	#REF!		4.191e-10	0	2.85977e-07	5.09956e-102		5.9881e-10	0.0403	4.08605e-07	7.28625e-102
0.0014962	#REF!	1.7986e-97		6.4005e-11	0	4.27784e-08	7.69412e-105	#REF!	2.0208e-10	0	1.35062e-07	2.42923e-104	#REF!	8.1819e-10	0	5.46845e-07	9.83556e-104	#REF!	1.4326e-09	0	9.57492e-07	1.72215e-103	#REF!	2.6529e-09	0	1.77309e-06	3.18908e-103	#REF!		7.679e-11	0	5.13234e-08	9.23102e-105	#REF!	1.9239e-10	0.2796	1.28586e-07	2.31274e-104	#REF!		2.6942e-10	0	1.8007e-07	3.23873e-104		3.8498e-10	0.0401	2.57305e-07	4.62789e-104
0.0015276	#REF!	1.81339e-99		4.0252e-11	0	2.63498e-08	4.77826e-107	#REF!	1.3197e-10	0	8.63904e-08	1.5666e-106	#REF!	5.4574e-10	0	3.57253e-07	6.47841e-106	#REF!	9.6229e-10	0	6.29936e-07	1.14232e-105	#REF!	1.7956e-09	0	1.17544e-06	2.13153e-105	#REF!		0	0	0	0	#REF!	0	0.2806	0	0	#REF!		0	0	0	0		0	0.0405	0	0
0.0015596	#REF!	1.8276e-101		2.3179e-11	0	1.48621e-08	2.7162e-109	#REF!	8.3523e-11	0	5.35541e-08	9.78754e-109	#REF!	3.5854e-10	0	2.29892e-07	4.20151e-108	#REF!	6.3811e-10	0	4.0915e-07	7.47761e-108	#REF!	1.2018e-09	0	7.70582e-07	1.40831e-107	#REF!		0	0	0	0	#REF!	0	0.2815	0	0	#REF!		0	0	0	0		0	0.0413	0	0
0.0015922	#REF!	3.97631e-104		9.1408e-12	0	5.74099e-09	2.28279e-112	#REF!	4.857e-11	0	3.0505e-08	1.21297e-111	#REF!	2.2935e-10	0	1.44046e-07	5.72771e-111	#REF!	4.1487e-10	0	2.60564e-07	1.03608e-110	#REF!	7.9234e-10	0	4.97638e-07	1.97876e-110	#REF!		0	0	0	0	#REF!	0	0.2824	0	0	#REF!		0	0	0	0		0	0.0422	0	0
0.0016255	#REF!	4.00404e-106		0	0	0	0	#REF!	1.7005e-11	0	1.04614e-08	4.18878e-114	#REF!	1.3476e-10	0	8.29037e-08	3.31949e-113	#REF!	2.5599e-10	0	1.57484e-07	6.30571e-113	#REF!	5.06e-10	0	3.11289e-07	1.24641e-112	#REF!		0	0	0	0	#REF!	0	0.2834	0	0	#REF!		0	0	0	0		0	0.043	0	0
0.0016596	#REF!	4.03058e-108		0	0	0	0	#REF!	0	0	0	0	#REF!	4.4944e-11	0	2.70812e-08	1.09153e-115	#REF!	1.2375e-10	0	7.45662e-08	3.00545e-115	#REF!	2.8736e-10	0	1.7315e-07	6.97895e-115	#REF!		0	0	0	0	#REF!	0	0.2844	0	0	#REF!		0	0	0	0		0	0.0438	0	0
0.0016943	#REF!	8.75596e-111		0	0	0	0	#REF!	0	0	0	0	#REF!	0	0	0	0	#REF!	3.9226e-11	0	2.31517e-08	2.02716e-118	#REF!	1.4578e-10	0	8.60414e-08	7.53375e-118	#REF!		0	0	0	0	#REF!	0	0.2854	0	0	#REF!		0	0	0	0		0	0.0446	0	0
0.0017298	#REF!	8.80736e-113		0	0	0	0	#REF!	0	0	0	0	#REF!	0	0	0	0	#REF!	0	0	0	0	#REF!	2.4125e-11	0	1.39467e-08	1.22834e-120	#REF!		0	0	0	0	#REF!	0	0.2865	0	0	#REF!		0	0	0	0		0	0.0452	0	0
0.001766	#REF!	1.91145e-115		0	0	0	0	#REF!	0	0	0	0	#REF!	0	0	0	0	#REF!	0	0	0	0	#REF!	0	0	0	0	#REF!		0	0	0	0	#REF!	0	0.2876	0	0	#REF!		0	0	0	0		0	0.0458	0	0
0.001803	#REF!	4.14627e-118		0	0	0	0	#REF!	0	0	0	0	#REF!	0	0	0	0	#REF!	0	0	0	0	#REF!	0	0	0	0	#REF!		0	0	0	0	#REF!	0	0.2887	0	0	#REF!		0	0	0	0		0	0.0463	0	0
0.0018408	#REF!	8.98952e-121		0	0	0	0	#REF!	0	0	0	0	#REF!	0	0	0	0	#REF!	0	0	0	0	#REF!	0	0	0	0	#REF!		0	0	0	0	#REF!	0	0.2898	0	0	#REF!		0	0	0	0		0	0.0469	0	0
0.0018793	#REF!	9.02943e-123		0	0	0	0	#REF!	0	0	0	0	#REF!	0	0	0	0	#REF!	0	0	0	0	#REF!	0	0	0	0	#REF!		0	0	0	0	#REF!	0	0.2909	0	0	#REF!		0	0	0	0		0	0.0474	0	0
0.0019187	#REF!	1.95608e-125		0	0	0	0	#REF!	0	0	0	0	#REF!	0	0	0	0	#REF!	0	0	0	0	#REF!	0	0	0	0	#REF!		0	0	0	0	#REF!	0	0.292	0	0	#REF!		0	0	0	0		0	0.0479	0	0
0.0019588	#REF!	4.23566e-128		0	0	0	0	#REF!	0	0	0	0	#REF!	0	0	0	0	#REF!	0	0	0	0	#REF!	0	0	0	0	#REF!		0	0	0	0	#REF!	0	0.2931	0	0	#REF!		0	0	0	0		0	0.0484	0	0
0.0019999	#REF!	9.16797e-131		0	0	0	0	#REF!	0	0	0	0	#REF!	0	0	0	0	#REF!	0	0	0	0	#REF!	0	0	0	0	#REF!		0	0	0	0	#REF!	0	0.2942	0	0	#REF!		0	0	0	0		0	0.049	0	0
0.0020417	#REF!	4.27777e-134		0	0	0	0	#REF!	0	0	0	0	#REF!	0	0	0	0	#REF!	0	0	0	0	#REF!	0	0	0	0	#REF!		0	0	0	0	#REF!	0	0.2953	0	0	#REF!		0	0	0	0		0	0.0495	0	0
0.0020845	#REF!	9.25091e-137		0	0	0	0	#REF!	0	0	0	0	#REF!	0	0	0	0	#REF!	0	0	0	0	#REF!	0	0	0	0	#REF!		0	0	0	0	#REF!	0	0.2964	0	0	#REF!		0	0	0	0		0	0.0501	0	0
0.0021281	#REF!	1.99982e-139		0	0	0	0	#REF!	0	0	0	0	#REF!	0	0	0	0	#REF!	0	0	0	0	#REF!	0	0	0	0	#REF!		0	0	0	0	#REF!	0	0.2975	0	0	#REF!		0	0	0	0		0	0.0507	0	0
0.0021727	#REF!	9.31712e-143		0	0	0	0	#REF!	0	0	0	0	#REF!	0	0	0	0	#REF!	0	0	0	0	#REF!	0	0	0	0	#REF!		0	0	0	0	#REF!	0	0.2986	0	0	#REF!		0	0	0	0		0	0.0513	0	0
0.0022182	#REF!	2.01256e-145		0	0	0	0	#REF!	0	0	0	0	#REF!	0	0	0	0	#REF!	0	0	0	0	#REF!	0	0	0	0	#REF!		0	0	0	0	#REF!	0	0.2997	0	0	#REF!		0	0	0	0		0	0.052	0	0
0.0022646	#REF!	9.36766e-149		0	0	0	0	#REF!	0	0	0	0	#REF!	0	0	0	0	#REF!	0	0	0	0	#REF!	0	0	0	0	#REF!		0	0	0	0	#REF!	0	0.3007	0	0	#REF!		0	0	0	0		0	0.0527	0	0
0.0023121	#REF!	4.35815e-152		0	0	0	0	#REF!	0	0	0	0	#REF!	0	0	0	0	#REF!	0	0	0	0	#REF!	0	0	0	0	#REF!		0	0	0	0	#REF!	0	0.3018	0	0	#REF!		0	0	0	0		0	0.0534	0	0
0.0023605	#REF!	2.0266e-155		0	0	0	0	#REF!	0	0	0	0	#REF!	0	0	0	0	#REF!	0	0	0	0	#REF!	0	0	0	0	#REF!		0	0	0	0	#REF!	0	0.3028	0	0	#REF!		0	0	0	0		0	0.0542	0	0
0.0024099	#REF!	4.37121e-158		0	0	0	0	#REF!	0	0	0	0	#REF!	0	0	0	0	#REF!	0	0	0	0	#REF!	0	0	0	0	#REF!		0	0	0	0	#REF!	0	0.3039	0	0	#REF!		0	0	0	0		0	0.055	0	0
0.0024604	#REF!	4.3765e-162		0	0	0	0	#REF!	0	0	0	0	#REF!	0	0	0	0	#REF!	0	0	0	0	#REF!	0	0	0	0	#REF!		0	0	0	0	#REF!	0	0.305	0	0	#REF!		0	0	0	0		0	0.0558	0	0
0.0025119	#REF!	2.03251e-165		0	0	0	0	#REF!	0	0	0	0	#REF!	0	0	0	0	#REF!	0	0	0	0	#REF!	0	0	0	0	#REF!		0	0	0	0	#REF!	0	0.3061	0	0	#REF!		0	0	0	0		0	0.0566	0	0
0.0025645	#REF!	9.43552e-169		0	0	0	0	#REF!	0	0	0	0	#REF!	0	0	0	0	#REF!	0	0	0	0	#REF!	0	0	0	0	#REF!		0	0	0	0	#REF!	0	0.3072	0	0	#REF!		0	0	0	0		0	0.0575	0	0
0.0026182	#REF!	4.37858e-172		0	0	0	0	#REF!	0	0	0	0	#REF!	0	0	0	0	#REF!	0	0	0	0	#REF!	0	0	0	0	#REF!		0	0	0	0	#REF!	0	0.3084	0	0	#REF!		0	0	0	0		0	0.0585	0	0
0.002673	#REF!	4.37527e-176		0	0	0	0	#REF!	0	0	0	0	#REF!	0	0	0	0	#REF!	0	0	0	0	#REF!	0	0	0	0	#REF!		0	0	0	0	#REF!	0	0.3096	0	0	#REF!		0	0	0	0		0	0.0595	0	0
0.002729	#REF!	2.02876e-179		0	0	0	0	#REF!	0	0	0	0	#REF!	0	0	0	0	#REF!	0	0	0	0	#REF!	0	0	0	0	#REF!		0	0	0	0	#REF!	0	0.3109	0	0	#REF!		0	0	0	0		0	0.0605	0	0
0.0027861	#REF!	2.02538e-183		0	0	0	0	#REF!	0	0	0	0	#REF!	0	0	0	0	#REF!	0	0	0	0	#REF!	0	0	0	0	#REF!		0	0	0	0	#REF!	0	0.3123	0	0	#REF!		0	0	0	0		0	0.0615	0	0
0.0028445	#REF!	2.02106e-187		0	0	0	0	#REF!	0	0	0	0	#REF!	0	0	0	0	#REF!	0	0	0	0	#REF!	0	0	0	0	#REF!		0	0	0	0	#REF!	0	0.3138	0	0	#REF!		0	0	0	0		0	0.0626	0	0
0.002904	#REF!	2.01586e-191		0	0	0	0	#REF!	0	0	0	0	#REF!	0	0	0	0	#REF!	0	0	0	0	#REF!	0	0	0	0	#REF!		0	0	0	0	#REF!	0	0.3154	0	0	#REF!		0	0	0	0		0	0.0638	0	0
0.0029648	#REF!	2.00981e-195		0	0	0	0	#REF!	0	0	0	0	#REF!	0	0	0	0	#REF!	0	0	0	0	#REF!	0	0	0	0	#REF!		0	0	0	0	#REF!	0	0.3172	0	0	#REF!		0	0	0	0		0	0.0649	0	0
0.0030269	#REF!	2.00295e-199		0	0	0	0	#REF!	0	0	0	0	#REF!	0	0	0	0	#REF!	0	0	0	0	#REF!	0	0	0	0	#REF!		0	0	0	0	#REF!	0	0.3191	0	0	#REF!		0	0	0	0		0	0.0662	0	0
0.0030903	#REF!	4.29592e-204		0	0	0	0	#REF!	0	0	0	0	#REF!	0	0	0	0	#REF!	0	0	0	0	#REF!	0	0	0	0	#REF!		0	0	0	0	#REF!	0	0.3212	0	0	#REF!		0	0	0	0		0	0.0674	0	0
0.003155	#REF!	4.27769e-208		0	0	0	0	#REF!	0	0	0	0	#REF!	0	0	0	0	#REF!	0	0	0	0	#REF!	0	0	0	0	#REF!		0	0	0	0	#REF!	0	0.3236	0	0	#REF!		0	0	0	0		0	0.0688	0	0
0.0032211	#REF!	9.16618e-213		0	0	0	0	#REF!	0	0	0	0	#REF!	0	0	0	0	#REF!	0	0	0	0	#REF!	0	0	0	0	#REF!		0	0	0	0	#REF!	0	0.3262	0	0	#REF!		0	0	0	0		0	0.0701	0	0
0.0032885	#REF!	9.12025e-217		0	0	0	0	#REF!	0	0	0	0	#REF!	0	0	0	0	#REF!	0	0	0	0	#REF!	0	0	0	0	#REF!		0	0	0	0	#REF!	0	0.329	0	0	#REF!		0	0	0	0		0	0.0715	0	0
0.0033574	#REF!	1.95259e-221		0	0	0	0	#REF!	0	0	0	0	#REF!	0	0	0	0	#REF!	0	0	0	0	#REF!	0	0	0	0	#REF!		0	0	0	0	#REF!	0	0.3321	0	0	#REF!		0	0	0	0		0	0.073	0	0
0.0034277	#REF!	4.17857e-226		0	0	0	0	#REF!	0	0	0	0	#REF!	0	0	0	0	#REF!	0	0	0	0	#REF!	0	0	0	0	#REF!		0	0	0	0	#REF!	0	0.3356	0	0	#REF!		0	0	0	0		0	0.0744	0	0
0.0034995	#REF!	8.93842e-231		0	0	0	0	#REF!	0	0	0	0	#REF!	0	0	0	0	#REF!	0	0	0	0	#REF!	0	0	0	0	#REF!		0	0	0	0	#REF!	0	0.3395	0	0	#REF!		0	0	0	0		0	0.076	0	0
0.0035727	#REF!	4.11312e-236		0	0	0	0	#REF!	0	0	0	0	#REF!	0	0	0	0	#REF!	0	0	0	0	#REF!	0	0	0	0	#REF!		0	0	0	0	#REF!	0	0.3437	0	0	#REF!		0	0	0	0		0	0.0776	0	0
0.0036475	#REF!	8.791e-241		0	0	0	0	#REF!	0	0	0	0	#REF!	0	0	0	0	#REF!	0	0	0	0	#REF!	0	0	0	0	#REF!		0	0	0	0	#REF!	0	0.3484	0	0	#REF!		0	0	0	0		0	0.0792	0	0
0.0037239	#REF!	4.04154e-246		0	0	0	0	#REF!	0	0	0	0	#REF!	0	0	0	0	#REF!	0	0	0	0	#REF!	0	0	0	0	#REF!		0	0	0	0	#REF!	0	0.3536	0	0	#REF!		0	0	0	0		0	0.0808	0	0
0.0038019	#REF!	1.85719e-251		0	0	0	0	#REF!	0	0	0	0	#REF!	0	0	0	0	#REF!	0	0	0	0	#REF!	0	0	0	0	#REF!		0	0	0	0	#REF!	0	0.3592	0	0	#REF!		0	0	0	0		0	0.0826	0	0
0.0038815	#REF!	8.53043e-257		0	0	0	0	#REF!	0	0	0	0	#REF!	0	0	0	0	#REF!	0	0	0	0	#REF!	0	0	0	0	#REF!		0	0	0	0	#REF!	0	0.3652	0	0	#REF!		0	0	0	0		0	0.0843	0	0
0.0039628	#REF!	3.91653e-262		0	0	0	0	#REF!	0	0	0	0	#REF!	0	0	0	0	#REF!	0	0	0	0	#REF!	0	0	0	0	#REF!		0	0	0	0	#REF!	0	0.3717	0	0	#REF!		0	0	0	0		0	0.0862	0	0
0.0040458	#REF!	1.79744e-267		0	0	0	0	#REF!	0	0	0	0	#REF!	0	0	0	0	#REF!	0	0	0	0	#REF!	0	0	0	0	#REF!		0	0	0	0	#REF!	0	0.3786	0	0	#REF!		0	0	0	0		0	0.0881	0	0
0.0041305	#REF!	1.77388e-273		0	0	0	0	#REF!	0	0	0	0	#REF!	0	0	0	0	#REF!	0	0	0	0	#REF!	0	0	0	0	#REF!		0	0	0	0	#REF!	0	0.3858	0	0	#REF!		0	0	0	0		0	0.0901	0	0
0.004217	#REF!	8.13438e-279		0	0	0	0	#REF!	0	0	0	0	#REF!	0	0	0	0	#REF!	0	0	0	0	#REF!	0	0	0	0	#REF!		0	0	0	0	#REF!	0	0.393	0	0	#REF!		0	0	0	0		0	0.0922	0	0
0.0043053	#REF!	8.02069e-285		0	0	0	0	#REF!	0	0	0	0	#REF!	0	0	0	0	#REF!	0	0	0	0	#REF!	0	0	0	0	#REF!		0	0	0	0	#REF!	0	0.4	0	0	#REF!		0	0	0	0		0	0.0943	0	0
0.0043954	#REF!	7.90513e-291		0	0	0	0	#REF!	0	0	0	0	#REF!	0	0	0	0	#REF!	0	0	0	0	#REF!	0	0	0	0	#REF!		0	0	0	0	#REF!	0	0.4066	0	0	#REF!		0	0	0	0		0	0.0966	0	0
0.0044875	#REF!	7.78795e-297		0	0	0	0	#REF!	0	0	0	0	#REF!	0	0	0	0	#REF!	0	0	0	0	#REF!	0	0	0	0	#REF!		0	0	0	0	#REF!	0	0.4124	0	0	#REF!		0	0	0	0		0	0.099	0	0
0.0045814	#REF!	1.64947e-303		0	0	0	0	#REF!	0	0	0	0	#REF!	0	0	0	0	#REF!	0	0	0	0	#REF!	0	0	0	0	#REF!		0	0	0	0	#REF!	0	0.4174	0	0	#REF!		0	0	0	0		0	0.1015	0	0
0.0046774	#REF!	0		0	0	0	0	#REF!	0	0	0	0	#REF!	0	0	0	0	#REF!	0	0	0	0	#REF!	0	0	0	0	#REF!		0	0	0	0	#REF!	0	0.4214	0	0	#REF!		0	0	0	0		0	0.104	0	0
0.0047753	#REF!	0		0	0	0	0	#REF!	0	0	0	0	#REF!	0	0	0	0	#REF!	0	0	0	0	#REF!	0	0	0	0	#REF!		0	0	0	0	#REF!	0	0.4245	0	0	#REF!		0	0	0	0		0	0.1066	0	0
0.0048753	#REF!	0		0	0	0	0	#REF!	0	0	0	0	#REF!	0	0	0	0	#REF!	0	0	0	0	#REF!	0	0	0	0	#REF!		0	0	0	0	#REF!	0	0.4268	0	0	#REF!		0	0	0	0		0	0.1091	0	0
0.0049774	#REF!	0		0	0	0	0	#REF!	0	0	0	0	#REF!	0	0	0	0	#REF!	0	0	0	0	#REF!	0	0	0	0	#REF!		0	0	0	0	#REF!	0	0.4284	0	0	#REF!		0	0	0	0		0	0.1114	0	0
0.0050816	#REF!	0		0	0	0	0	#REF!	0	0	0	0	#REF!	0	0	0	0	#REF!	0	0	0	0	#REF!	0	0	0	0	#REF!		0	0	0	0	#REF!	0	0.4296	0	0	#REF!		0	0	0	0		0	0.1135	0	0
0.005188	#REF!	0		0	0	0	0	#REF!	0	0	0	0	#REF!	0	0	0	0	#REF!	0	0	0	0	#REF!	0	0	0	0	#REF!		0	0	0	0	#REF!	0	0.4304	0	0	#REF!		0	0	0	0		0	0.1152	0	0
0.0052966	#REF!	0		0	0	0	0	#REF!	0	0	0	0	#REF!	0	0	0	0	#REF!	0	0	0	0	#REF!	0	0	0	0	#REF!		0	0	0	0	#REF!	0	0.4309	0	0	#REF!		0	0	0	0		0	0.1166	0	0
0.0054075	#REF!	0		0	0	0	0	#REF!	0	0	0	0	#REF!	0	0	0	0	#REF!	0	0	0	0	#REF!	0	0	0	0	#REF!		0	0	0	0	#REF!	0	0.4313	0	0	#REF!		0	0	0	0		0	0.1176	0	0
0.0055208	#REF!	0		0	0	0	0	#REF!	0	0	0	0	#REF!	0	0	0	0	#REF!	0	0	0	0	#REF!	0	0	0	0	#REF!		0	0	0	0	#REF!	0	0.4315	0	0	#REF!		0	0	0	0		0	0.1183	0	0
0.0056364	#REF!	0		0	0	0	0	#REF!	0	0	0	0	#REF!	0	0	0	0	#REF!	0	0	0	0	#REF!	0	0	0	0	#REF!		0	0	0	0	#REF!	0	0.4316	0	0	#REF!		0	0	0	0		0	0.1188	0	0
0.0057544	#REF!	0		0	0	0	0	#REF!	0	0	0	0	#REF!	0	0	0	0	#REF!	0	0	0	0	#REF!	0	0	0	0	#REF!		0	0	0	0	#REF!	0	0.4317	0	0	#REF!		0	0	0	0		0	0.1192	0	0
0.0058749	#REF!	0		0	0	0	0	#REF!	0	0	0	0	#REF!	0	0	0	0	#REF!	0	0	0	0	#REF!	0	0	0	0	#REF!		0	0	0	0	#REF!	0	0.4318	0	0	#REF!		0	0	0	0		0	0.1194	0	0
0.0059979	#REF!	0		0	0	0	0	#REF!	0	0	0	0	#REF!	0	0	0	0	#REF!	0	0	0	0	#REF!	0	0	0	0	#REF!		0	0	0	0	#REF!	0	0.4318	0	0	#REF!		0	0	0	0		0	0.1195	0	0
0.0061235	#REF!	0		0	0	0	0	#REF!	0	0	0	0	#REF!	0	0	0	0	#REF!	0	0	0	0	#REF!	0	0	0	0	#REF!		0	0	0	0	#REF!	0	0.4318	0	0	#REF!		0	0	0	0		0	0.1196	0	0
0.0062517	#REF!	0		0	0	0	0	#REF!	0	0	0	0	#REF!	0	0	0	0	#REF!	0	0	0	0	#REF!	0	0	0	0	#REF!		0	0	0	0	#REF!	0	0.4318	0	0	#REF!		0	0	0	0		0	0.1196	0	0
0.0063826	#REF!	0		0	0	0	0	#REF!	0	0	0	0	#REF!	0	0	0	0	#REF!	0	0	0	0	#REF!	0	0	0	0	#REF!		0	0	0	0	#REF!	0	0.4319	0	0	#REF!		0	0	0	0		0	0.1197	0	0
0.0065163	#REF!	0		0	0	0	0	#REF!	0	0	0	0	#REF!	0	0	0	0	#REF!	0	0	0	0	#REF!	0	0	0	0	#REF!		0	0	0	0	#REF!	0	0.4319	0	0	#REF!		0	0	0	0		0	0.1197	0	0
0.0066527	#REF!	0		0	0	0	0	#REF!	0	0	0	0	#REF!	0	0	0	0	#REF!	0	0	0	0	#REF!	0	0	0	0	#REF!		0	0	0	0	#REF!	0	0.4319	0	0	#REF!		0	0	0	0		0	0.1197	0	0
0.006792	#REF!	0		0	0	0	0	#REF!	0	0	0	0	#REF!	0	0	0	0	#REF!	0	0	0	0	#REF!	0	0	0	0	#REF!		0	0	0	0	#REF!	0	0.4319	0	0	#REF!		0	0	0	0		0	0.1197	0	0
0.0069343	#REF!	0		0	0	0	0	#REF!	0	0	0	0	#REF!	0	0	0	0	#REF!	0	0	0	0	#REF!	0	0	0	0	#REF!		0	0	0	0	#REF!	0	0.432	0	0	#REF!		0	0	0	0		0	0.1197	0	0
0.0070795	#REF!	0		0	0	0	0	#REF!	0	0	0	0	#REF!	0	0	0	0	#REF!	0	0	0	0	#REF!	0	0	0	0	#REF!		0	0	0	0	#REF!	0	0.432	0	0	#REF!		0	0	0	0		0	0.1197	0	0
0.0072277	#REF!	0		0	0	0	0	#REF!	0	0	0	0	#REF!	0	0	0	0	#REF!	0	0	0	0	#REF!	0	0	0	0	#REF!		0	0	0	0	#REF!	0	0.4322	0	0	#REF!		0	0	0	0		0	0.1197	0	0
0.007379	#REF!	0		0	0	0	0	#REF!	0	0	0	0	#REF!	0	0	0	0	#REF!	0	0	0	0	#REF!	0	0	0	0	#REF!		0	0	0	0	#REF!	0	0.4324	0	0	#REF!		0	0	0	0		0	0.1197	0	0
0.0075336	#REF!	0		0	0	0	0	#REF!	0	0	0	0	#REF!	0	0	0	0	#REF!	0	0	0	0	#REF!	0	0	0	0	#REF!		0	0	0	0	#REF!	0	0.4328	0	0	#REF!		0	0	0	0		0	0.1197	0	0
0.0076913	#REF!	0		0	0	0	0	#REF!	0	0	0	0	#REF!	0	0	0	0	#REF!	0	0	0	0	#REF!	0	0	0	0	#REF!		0	0	0	0	#REF!	0	0.4337	0	0	#REF!		0	0	0	0		0	0.1197	0	0
0.0078524	#REF!	0		0	0	0	0	#REF!	0	0	0	0	#REF!	0	0	0	0	#REF!	0	0	0	0	#REF!	0	0	0	0	#REF!		0	0	0	0	#REF!	0	0.4354	0	0	#REF!		0	0	0	0		0	0.1198	0	0
0.0080168	#REF!	0		0	0	0	0	#REF!	0	0	0	0	#REF!	0	0	0	0	#REF!	0	0	0	0	#REF!	0	0	0	0	#REF!		0	0	0	0	#REF!	0	0.4386	0	0	#REF!		0	0	0	0		0	0.1198	0	0
0.0081846	#REF!	0		0	0	0	0	#REF!	0	0	0	0	#REF!	0	0	0	0	#REF!	0	0	0	0	#REF!	0	0	0	0	#REF!		0	0	0	0	#REF!	0	0.4459	0	0	#REF!		0	0	0	0		0	0.1199	0	0
0.008356	#REF!	0		0	0	0	0	#REF!	0	0	0	0	#REF!	0	0	0	0	#REF!	0	0	0	0	#REF!	0	0	0	0	#REF!		0	0	0	0	#REF!	0	0.4596	0	0	#REF!		0	0	0	0		0	0.12	0	0
0.008531	#REF!	0		0	0	0	0	#REF!	0	0	0	0	#REF!	0	0	0	0	#REF!	0	0	0	0	#REF!	0	0	0	0	#REF!		0	0	0	0	#REF!	0	0.4919	0	0	#REF!		0	0	0	0		0	0.1202	0	0
0.0087096	#REF!	0		0	0	0	0	#REF!	0	0	0	0	#REF!	0	0	0	0	#REF!	0	0	0	0	#REF!	0	0	0	0	#REF!		0	0	0	0	#REF!	0	0.5818	0	0	#REF!		0	0	0	0		0	0.1207	0	0
0.008892	#REF!	0		0	0	0	0	#REF!	0	0	0	0	#REF!	0	0	0	0	#REF!	0	0	0	0	#REF!	0	0	0	0	#REF!		0	0	0	0	#REF!	0	0.7079	0	0	#REF!		0	0	0	0		0	0.1215	0	0
0.0090782	#REF!	0		0	0	0	0	#REF!	0	0	0	0	#REF!	0	0	0	0	#REF!	0	0	0	0	#REF!	0	0	0	0	#REF!		0	0	0	0	#REF!	0	0	0	0	#REF!		0	0	0	0		0	0.1237	0	0
0.0092683	#REF!	0		0	0	0	0	#REF!	0	0	0	0	#REF!	0	0	0	0	#REF!	0	0	0	0	#REF!	0	0	0	0	#REF!		0	0	0	0	#REF!	0	0	0	0	#REF!		0	0	0	0		0	0.1287	0	0
0.0094624	#REF!	0		0	0	0	0	#REF!	0	0	0	0	#REF!	0	0	0	0	#REF!	0	0	0	0	#REF!	0	0	0	0	#REF!		0	0	0	0	#REF!	0	0	0	0	#REF!		0	0	0	0		0	0.1443	0	0
0.0096605	#REF!	0		0	0	0	0	#REF!	0	0	0	0	#REF!	0	0	0	0	#REF!	0	0	0	0	#REF!	0	0	0	0	#REF!		0	0	0	0	#REF!	0	0	0	0	#REF!		0	0	0	0		0	0	0	0
0.0098628	#REF!	0		0	0	0	0	#REF!	0	0	0	0	#REF!	0	0	0	0	#REF!	0	0	0	0	#REF!	0	0	0	0	#REF!		0	0	0	0	#REF!	0	0	0	0	#REF!		0	0	0	0		0	0	0	0
0.010069	#REF!	0		0	0	0	0	#REF!	0	0	0	0	#REF!	0	0	0	0	#REF!	0	0	0	0	#REF!	0	0	0	0	#REF!		0	0	0	0	#REF!	0	0	0	0	#REF!		0	0	0	0		0	0	0	0
0.01028	#REF!	0		0	0	0	0	#REF!	0	0	0	0	#REF!	0	0	0	0	#REF!	0	0	0	0	#REF!	0	0	0	0	#REF!		0	0	0	0	#REF!	0	0	0	0	#REF!		0	0	0	0		0	0	0	0
0.010495	#REF!	0		0	0	0	0	#REF!	0	0	0	0	#REF!	0	0	0	0	#REF!	0	0	0	0	#REF!	0	0	0	0	#REF!		0	0	0	0	#REF!	0	0	0	0	#REF!		0	0	0	0		0	0	0	0
0.010715	#REF!	0		0	0	0	0	#REF!	0	0	0	0	#REF!	0	0	0	0	#REF!	0	0	0	0	#REF!	0	0	0	0	#REF!		0	0	0	0	#REF!	0	0	0	0	#REF!		0	0	0	0		0	0	0	0
0.01094	#REF!	0		0	0	0	0	#REF!	0	0	0	0	#REF!	0	0	0	0	#REF!	0	0	0	0	#REF!	0	0	0	0	#REF!		0	0	0	0	#REF!	0	0	0	0	#REF!		0	0	0	0		0	0	0	0
0.011169	#REF!	0		0	0	0	0	#REF!	0	0	0	0	#REF!	0	0	0	0	#REF!	0	0	0	0	#REF!	0	0	0	0	#REF!		0	0	0	0	#REF!	0	0	0	0	#REF!		0	0	0	0		0	0	0	0
0.011402	#REF!	0		0	0	0	0	#REF!	0	0	0	0	#REF!	0	0	0	0	#REF!	0	0	0	0	#REF!	0	0	0	0	#REF!		0	0	0	0	#REF!	0	0	0	0	#REF!		0	0	0	0		0	0	0	0
0.011641	#REF!	0		0	0	0	0	#REF!	0	0	0	0	#REF!	0	0	0	0	#REF!	0	0	0	0	#REF!	0	0	0	0	#REF!		0	0	0	0	#REF!	0	0	0	0	#REF!		0	0	0	0		0	0	0	0
0.011885	#REF!	0		0	0	0	0	#REF!	0	0	0	0	#REF!	0	0	0	0	#REF!	0	0	0	0	#REF!	0	0	0	0	#REF!		0	0	0	0	#REF!	0	0	0	0	#REF!		0	0	0	0		0	0	0	0
0.012134	#REF!	0		0	0	0	0	#REF!	0	0	0	0	#REF!	0	0	0	0	#REF!	0	0	0	0	#REF!	0	0	0	0	#REF!		0	0	0	0	#REF!	0	0	0	0	#REF!		0	0	0	0		0	0	0	0
0.012388	#REF!	0		0	0	0	0	#REF!	0	0	0	0	#REF!	0	0	0	0	#REF!	0	0	0	0	#REF!	0	0	0	0	#REF!		0	0	0	0	#REF!	0	0	0	0	#REF!		0	0	0	0		0	0	0	0
0.012647	#REF!	0		0	0	0	0	#REF!	0	0	0	0	#REF!	0	0	0	0	#REF!	0	0	0	0	#REF!	0	0	0	0	#REF!		0	0	0	0	#REF!	0	0	0	0	#REF!		0	0	0	0		0	0	0	0
0.012912	#REF!	0		0	0	0	0	#REF!	0	0	0	0	#REF!	0	0	0	0	#REF!	0	0	0	0	#REF!	0	0	0	0	#REF!		0	0	0	0	#REF!	0	0	0	0	#REF!		0	0	0	0		0	0	0	0
0.013183	#REF!	0		0	0	0	0	#REF!	0	0	0	0	#REF!	0	0	0	0	#REF!	0	0	0	0	#REF!	0	0	0	0	#REF!		0	0	0	0	#REF!	0	0	0	0	#REF!		0	0	0	0		0	0	0	0
0.013459	#REF!	0		0	0	0	0	#REF!	0	0	0	0	#REF!	0	0	0	0	#REF!	0	0	0	0	#REF!	0	0	0	0	#REF!		0	0	0	0	#REF!	0	0	0	0	#REF!		0	0	0	0		0	0	0	0
0.01374	#REF!	0		0	0	0	0	#REF!	0	0	0	0	#REF!	0	0	0	0	#REF!	0	0	0	0	#REF!	0	0	0	0	#REF!		0	0	0	0	#REF!	0	0	0	0	#REF!		0	0	0	0		0	0	0	0
0.014028	#REF!	0		0	0	0	0	#REF!	0	0	0	0	#REF!	0	0	0	0	#REF!	0	0	0	0	#REF!	0	0	0	0	#REF!		0	0	0	0	#REF!	0	0	0	0	#REF!		0	0	0	0		0	0	0	0
0.014322	#REF!	0		0	0	0	0	#REF!	0	0	0	0	#REF!	0	0	0	0	#REF!	0	0	0	0	#REF!	0	0	0	0	#REF!		0	0	0	0	#REF!	0	0	0	0	#REF!		0	0	0	0		0	0	0	0
0.014622	#REF!	0		0	0	0	0	#REF!	0	0	0	0	#REF!	0	0	0	0	#REF!	0	0	0	0	#REF!	0	0	0	0	#REF!		0	0	0	0	#REF!	0	0	0	0	#REF!		0	0	0	0		0	0	0	0
0.014928	#REF!	0		0	0	0	0	#REF!	0	0	0	0	#REF!	0	0	0	0	#REF!	0	0	0	0	#REF!	0	0	0	0	#REF!		0	0	0	0	#REF!	0	0	0	0	#REF!		0	0	0	0		0	0	0	0
0.015241	#REF!	0		0	0	0	0	#REF!	0	0	0	0	#REF!	0	0	0	0	#REF!	0	0	0	0	#REF!	0	0	0	0	#REF!		0	0	0	0	#REF!	0	0	0	0	#REF!		0	0	0	0		0	0	0	0
0.01556	#REF!	0		0	0	0	0	#REF!	0	0	0	0	#REF!	0	0	0	0	#REF!	0	0	0	0	#REF!	0	0	0	0	#REF!		0	0	0	0	#REF!	0	0	0	0	#REF!		0	0	0	0		0	0	0	0
0.015885	#REF!	0		0	0	0	0	#REF!	0	0	0	0	#REF!	0	0	0	0	#REF!	0	0	0	0	#REF!	0	0	0	0	#REF!		0	0	0	0	#REF!	0	0	0	0	#REF!		0	0	0	0		0	0	0	0
0.016218	#REF!	0		0	0	0	0	#REF!	0	0	0	0	#REF!	0	0	0	0	#REF!	0	0	0	0	#REF!	0	0	0	0	#REF!		0	0	0	0	#REF!	0	0	0	0	#REF!		0	0	0	0		0	0	0	0
0.016558	#REF!	0		0	0	0	0	#REF!	0	0	0	0	#REF!	0	0	0	0	#REF!	0	0	0	0	#REF!	0	0	0	0	#REF!		0	0	0	0	#REF!	0	0	0	0	#REF!		0	0	0	0		0	0	0	0
0.016904	#REF!	0		0	0	0	0	#REF!	0	0	0	0	#REF!	0	0	0	0	#REF!	0	0	0	0	#REF!	0	0	0	0	#REF!		0	0	0	0	#REF!	0	0	0	0	#REF!		0	0	0	0		0	0	0	0
0.017258	#REF!	0		0	0	0	0	#REF!	0	0	0	0	#REF!	0	0	0	0	#REF!	0	0	0	0	#REF!	0	0	0	0	#REF!		0	0	0	0	#REF!	0	0	0	0	#REF!		0	0	0	0		0	0	0	0
0.01762	#REF!	0		0	0	0	0	#REF!	0	0	0	0	#REF!	0	0	0	0	#REF!	0	0	0	0	#REF!	0	0	0	0	#REF!		0	0	0	0	#REF!	0	0	0	0	#REF!		0	0	0	0		0	0	0	0
0.017989	#REF!	0		0	0	0	0	#REF!	0	0	0	0	#REF!	0	0	0	0	#REF!	0	0	0	0	#REF!	0	0	0	0	#REF!		0	0	0	0	#REF!	0	0	0	0	#REF!		0	0	0	0		0	0	0	0
0.018365	#REF!	0		0	0	0	0	#REF!	0	0	0	0	#REF!	0	0	0	0	#REF!	0	0	0	0	#REF!	0	0	0	0	#REF!		0	0	0	0	#REF!	0	0	0	0	#REF!		0	0	0	0		0	0	0	0
0.01875	#REF!	0		0	0	0	0	#REF!	0	0	0	0	#REF!	0	0	0	0	#REF!	0	0	0	0	#REF!	0	0	0	0	#REF!		0	0	0	0	#REF!	0	0	0	0	#REF!		0	0	0	0		0	0	0	0
0.019143	#REF!	0		0	0	0	0	#REF!	0	0	0	0	#REF!	0	0	0	0	#REF!	0	0	0	0	#REF!	0	0	0	0	#REF!		0	0	0	0	#REF!	0	0	0	0	#REF!		0	0	0	0		0	0	0	0
0.019543	#REF!	0		0	0	0	0	#REF!	0	0	0	0	#REF!	0	0	0	0	#REF!	0	0	0	0	#REF!	0	0	0	0	#REF!		0	0	0	0	#REF!	0	0	0	0	#REF!		0	0	0	0		0	0	0	0
0.019953	#REF!	0		0	0	0	0	#REF!	0	0	0	0	#REF!	0	0	0	0	#REF!	0	0	0	0	#REF!	0	0	0	0	#REF!		0	0	0	0	#REF!	0	0	0	0	#REF!		0	0	0	0		0	0	0	0
0.02037	#REF!	0		0	0	0	0	#REF!	0	0	0	0	#REF!	0	0	0	0	#REF!	0	0	0	0	#REF!	0	0	0	0	#REF!		0	0	0	0	#REF!	0	0	0	0	#REF!		0	0	0	0		0	0	0	0
0.020797	#REF!	0		0	0	0	0	#REF!	0	0	0	0	#REF!	0	0	0	0	#REF!	0	0	0	0	#REF!	0	0	0	0	#REF!		0	0	0	0	#REF!	0	0	0	0	#REF!		0	0	0	0		0	0	0	0
0.021232	#REF!	0		0	0	0	0	#REF!	0	0	0	0	#REF!	0	0	0	0	#REF!	0	0	0	0	#REF!	0	0	0	0	#REF!		0	0	0	0	#REF!	0	0	0	0	#REF!		0	0	0	0		0	0	0	0
0.021677	#REF!	0		0	0	0	0	#REF!	0	0	0	0	#REF!	0	0	0	0	#REF!	0	0	0	0	#REF!	0	0	0	0	#REF!		0	0	0	0	#REF!	0	0	0	0	#REF!		0	0	0	0		0	0	0	0
0.022131	#REF!	0		0	0	0	0	#REF!	0	0	0	0	#REF!	0	0	0	0	#REF!	0	0	0	0	#REF!	0	0	0	0	#REF!		0	0	0	0	#REF!	0	0	0	0	#REF!		0	0	0	0		0	0	0	0
0.022594	#REF!	0		0	0	0	0	#REF!	0	0	0	0	#REF!	0	0	0	0	#REF!	0	0	0	0	#REF!	0	0	0	0	#REF!		0	0	0	0	#REF!	0	0	0	0	#REF!		0	0	0	0		0	0	0	0
0.023067	#REF!	0		0	0	0	0	#REF!	0	0	0	0	#REF!	0	0	0	0	#REF!	0	0	0	0	#REF!	0	0	0	0	#REF!		0	0	0	0	#REF!	0	0	0	0	#REF!		0	0	0	0		0	0	0	0
0.02355	#REF!	0		0	0	0	0	#REF!	0	0	0	0	#REF!	0	0	0	0	#REF!	0	0	0	0	#REF!	0	0	0	0	#REF!		0	0	0	0	#REF!	0	0	0	0	#REF!		0	0	0	0		0	0	0	0
0.024044	#REF!	0		0	0	0	0	#REF!	0	0	0	0	#REF!	0	0	0	0	#REF!	0	0	0	0	#REF!	0	0	0	0	#REF!		0	0	0	0	#REF!	0	0	0	0	#REF!		0	0	0	0		0	0	0	0
0.024547	#REF!	0		0	0	0	0	#REF!	0	0	0	0	#REF!	0	0	0	0	#REF!	0	0	0	0	#REF!	0	0	0	0	#REF!		0	0	0	0	#REF!	0	0	0	0	#REF!		0	0	0	0		0	0	0	0
0.025061	#REF!	0		0	0	0	0	#REF!	0	0	0	0	#REF!	0	0	0	0	#REF!	0	0	0	0	#REF!	0	0	0	0	#REF!		0	0	0	0	#REF!	0	0	0	0	#REF!		0	0	0	0		0	0	0	0
0.025586	#REF!	0		0	0	0	0	#REF!	0	0	0	0	#REF!	0	0	0	0	#REF!	0	0	0	0	#REF!	0	0	0	0	#REF!		0	0	0	0	#REF!	0	0	0	0	#REF!		0	0	0	0		0	0	0	0
0.026122	#REF!	0		0	0	0	0	#REF!	0	0	0	0	#REF!	0	0	0	0	#REF!	0	0	0	0	#REF!	0	0	0	0	#REF!		0	0	0	0	#REF!	0	0	0	0	#REF!		0	0	0	0		0	0	0	0
0.026669	#REF!	0		0	0	0	0	#REF!	0	0	0	0	#REF!	0	0	0	0	#REF!	0	0	0	0	#REF!	0	0	0	0	#REF!		0	0	0	0	#REF!	0	0	0	0	#REF!		0	0	0	0		0	0	0	0
0.027227	#REF!	0		0	0	0	0	#REF!	0	0	0	0	#REF!	0	0	0	0	#REF!	0	0	0	0	#REF!	0	0	0	0	#REF!		0	0	0	0	#REF!	0	0	0	0	#REF!		0	0	0	0		0	0	0	0
0.027797	#REF!	0		0	0	0	0	#REF!	0	0	0	0	#REF!	0	0	0	0	#REF!	0	0	0	0	#REF!	0	0	0	0	#REF!		0	0	0	0	#REF!	0	0	0	0	#REF!		0	0	0	0		0	0	0	0
0.028379	#REF!	0		0	0	0	0	#REF!	0	0	0	0	#REF!	0	0	0	0	#REF!	0	0	0	0	#REF!	0	0	0	0	#REF!		0	0	0	0	#REF!	0	0	0	0	#REF!		0	0	0	0		0	0	0	0
0.028973	#REF!	0		0	0	0	0	#REF!	0	0	0	0	#REF!	0	0	0	0	#REF!	0	0	0	0	#REF!	0	0	0	0	#REF!		0	0	0	0	#REF!	0	0	0	0	#REF!		0	0	0	0		0	0	0	0
0.02958	#REF!	0		0	0	0	0	#REF!	0	0	0	0	#REF!	0	0	0	0	#REF!	0	0	0	0	#REF!	0	0	0	0	#REF!		0	0	0	0	#REF!	0	0	0	0	#REF!		0	0	0	0		0	0	0	0
0.0302	#REF!	0		0	0	0	0	#REF!	0	0	0	0	#REF!	0	0	0	0	#REF!	0	0	0	0	#REF!	0	0	0	0	#REF!		0	0	0	0	#REF!	0	0	0	0	#REF!		0	0	0	0		0	0	0	0
0.030832	#REF!	0		0	0	0	0	#REF!	0	0	0	0	#REF!	0	0	0	0	#REF!	0	0	0	0	#REF!	0	0	0	0	#REF!		0	0	0	0	#REF!	0	0	0	0	#REF!		0	0	0	0		0	0	0	0
0.031477	#REF!	0		0	0	0	0	#REF!	0	0	0	0	#REF!	0	0	0	0	#REF!	0	0	0	0	#REF!	0	0	0	0	#REF!		0	0	0	0	#REF!	0	0	0	0	#REF!		0	0	0	0		0	0	0	0
0.032137	#REF!	0		0	0	0	0	#REF!	0	0	0	0	#REF!	0	0	0	0	#REF!	0	0	0	0	#REF!	0	0	0	0	#REF!		0	0	0	0	#REF!	0	0	0	0	#REF!		0	0	0	0		0	0	0	0
0.03281	#REF!	0		0	0	0	0	#REF!	0	0	0	0	#REF!	0	0	0	0	#REF!	0	0	0	0	#REF!	0	0	0	0	#REF!		0	0	0	0	#REF!	0	0	0	0	#REF!		0	0	0	0		0	0	0	0
0.033497	#REF!	0		0	0	0	0	#REF!	0	0	0	0	#REF!	0	0	0	0	#REF!	0	0	0	0	#REF!	0	0	0	0	#REF!		0	0	0	0	#REF!	0	0	0	0	#REF!		0	0	0	0		0	0	0	0
0.034198	#REF!	0		0	0	0	0	#REF!	0	0	0	0	#REF!	0	0	0	0	#REF!	0	0	0	0	#REF!	0	0	0	0	#REF!		0	0	0	0	#REF!	0	0	0	0	#REF!		0	0	0	0		0	0	0	0
0.034914	#REF!	0		0	0	0	0	#REF!	0	0	0	0	#REF!	0	0	0	0	#REF!	0	0	0	0	#REF!	0	0	0	0	#REF!		0	0	0	0	#REF!	0	0	0	0	#REF!		0	0	0	0		0	0	0	0
0.035645	#REF!	0		0	0	0	0	#REF!	0	0	0	0	#REF!	0	0	0	0	#REF!	0	0	0	0	#REF!	0	0	0	0	#REF!		0	0	0	0	#REF!	0	0	0	0	#REF!		0	0	0	0		0	0	0	0
0.036392	#REF!	0		0	0	0	0	#REF!	0	0	0	0	#REF!	0	0	0	0	#REF!	0	0	0	0	#REF!	0	0	0	0	#REF!		0	0	0	0	#REF!	0	0	0	0	#REF!		0	0	0	0		0	0	0	0
0.037154	#REF!	0		0	0	0	0	#REF!	0	0	0	0	#REF!	0	0	0	0	#REF!	0	0	0	0	#REF!	0	0	0	0	#REF!		0	0	0	0	#REF!	0	0	0	0	#REF!		0	0	0	0		0	0	0	0
0.037931	#REF!	0		0	0	0	0	#REF!	0	0	0	0	#REF!	0	0	0	0	#REF!	0	0	0	0	#REF!	0	0	0	0	#REF!		0	0	0	0	#REF!	0	0	0	0	#REF!		0	0	0	0		0	0	0	0
0.038726	#REF!	0		0	0	0	0	#REF!	0	0	0	0	#REF!	0	0	0	0	#REF!	0	0	0	0	#REF!	0	0	0	0	#REF!		0	0	0	0	#REF!	0	0	0	0	#REF!		0	0	0	0		0	0	0	0
0.039537	#REF!	0		0	0	0	0	#REF!	0	0	0	0	#REF!	0	0	0	0	#REF!	0	0	0	0	#REF!	0	0	0	0	#REF!		0	0	0	0	#REF!	0	0	0	0	#REF!		0	0	0	0		0	0	0	0
0.040365	#REF!	0		0	0	0	0	#REF!	0	0	0	0	#REF!	0	0	0	0	#REF!	0	0	0	0	#REF!	0	0	0	0	#REF!		0	0	0	0	#REF!	0	0	0	0	#REF!		0	0	0	0		0	0	0	0
0.04121	#REF!	0		0	0	0	0	#REF!	0	0	0	0	#REF!	0	0	0	0	#REF!	0	0	0	0	#REF!	0	0	0	0	#REF!		0	0	0	0	#REF!	0	0	0	0	#REF!		0	0	0	0		0	0	0	0
0.042073	#REF!	0		0	0	0	0	#REF!	0	0	0	0	#REF!	0	0	0	0	#REF!	0	0	0	0	#REF!	0	0	0	0	#REF!		0	0	0	0	#REF!	0	0	0	0	#REF!		0	0	0	0		0	0	0	0
0.042954	#REF!	0		0	0	0	0	#REF!	0	0	0	0	#REF!	0	0	0	0	#REF!	0	0	0	0	#REF!	0	0	0	0	#REF!		0	0	0	0	#REF!	0	0	0	0	#REF!		0	0	0	0		0	0	0	0
0.043853	#REF!	0		0	0	0	0	#REF!	0	0	0	0	#REF!	0	0	0	0	#REF!	0	0	0	0	#REF!	0	0	0	0	#REF!		0	0	0	0	#REF!	0	0	0	0	#REF!		0	0	0	0		0	0	0	0
0.044771	#REF!	0		0	0	0	0	#REF!	0	0	0	0	#REF!	0	0	0	0	#REF!	0	0	0	0	#REF!	0	0	0	0	#REF!		0	0	0	0	#REF!	0	0	0	0	#REF!		0	0	0	0		0	0	0	0
0.045709	#REF!	0		0	0	0	0	#REF!	0	0	0	0	#REF!	0	0	0	0	#REF!	0	0	0	0	#REF!	0	0	0	0	#REF!		0	0	0	0	#REF!	0	0	0	0	#REF!		0	0	0	0		0	0	0	0
0.046666	#REF!	0		0	0	0	0	#REF!	0	0	0	0	#REF!	0	0	0	0	#REF!	0	0	0	0	#REF!	0	0	0	0	#REF!		0	0	0	0	#REF!	0	0	0	0	#REF!		0	0	0	0		0	0	0	0
0.047643	#REF!	0		0	0	0	0	#REF!	0	0	0	0	#REF!	0	0	0	0	#REF!	0	0	0	0	#REF!	0	0	0	0	#REF!		0	0	0	0	#REF!	0	0	0	0	#REF!		0	0	0	0		0	0	0	0
0.048641	#REF!	0		0	0	0	0	#REF!	0	0	0	0	#REF!	0	0	0	0	#REF!	0	0	0	0	#REF!	0	0	0	0	#REF!		0	0	0	0	#REF!	0	0	0	0	#REF!		0	0	0	0		0	0	0	0
0.049659	#REF!	0		0	0	0	0	#REF!	0	0	0	0	#REF!	0	0	0	0	#REF!	0	0	0	0	#REF!	0	0	0	0	#REF!		0	0	0	0	#REF!	0	0	0	0	#REF!		0	0	0	0		0	0	0	0
0.050699	#REF!	0		0	0	0	0	#REF!	0	0	0	0	#REF!	0	0	0	0	#REF!	0	0	0	0	#REF!	0	0	0	0	#REF!		0	0	0	0	#REF!	0	0	0	0	#REF!		0	0	0	0		0	0	0	0
0.051761	#REF!	0		0	0	0	0	#REF!	0	0	0	0	#REF!	0	0	0	0	#REF!	0	0	0	0	#REF!	0	0	0	0	#REF!		0	0	0	0	#REF!	0	0	0	0	#REF!		0	0	0	0		0	0	0	0
0.052845	#REF!	0		0	0	0	0	#REF!	0	0	0	0	#REF!	0	0	0	0	#REF!	0	0	0	0	#REF!	0	0	0	0	#REF!		0	0	0	0	#REF!	0	0	0	0	#REF!		0	0	0	0		0	0	0	0
0.053951	#REF!	0		0	0	0	0	#REF!	0	0	0	0	#REF!	0	0	0	0	#REF!	0	0	0	0	#REF!	0	0	0	0	#REF!		0	0	0	0	#REF!	0	0	0	0	#REF!		0	0	0	0		0	0	0	0
0.055081	#REF!	0		0	0	0	0	#REF!	0	0	0	0	#REF!	0	0	0	0	#REF!	0	0	0	0	#REF!	0	0	0	0	#REF!		0	0	0	0	#REF!	0	0	0	0	#REF!		0	0	0	0		0	0	0	0
0.056234	#REF!	0		0	0	0	0	#REF!	0	0	0	0	#REF!	0	0	0	0	#REF!	0	0	0	0	#REF!	0	0	0	0	#REF!		0	0	0	0	#REF!	0	0	0	0	#REF!		0	0	0	0		0	0	0	0
0.057412	#REF!	0		0	0	0	0	#REF!	0	0	0	0	#REF!	0	0	0	0	#REF!	0	0	0	0	#REF!	0	0	0	0	#REF!		0	0	0	0	#REF!	0	0	0	0	#REF!		0	0	0	0		0	0	0	0
0.058614	#REF!	0		0	0	0	0	#REF!	0	0	0	0	#REF!	0	0	0	0	#REF!	0	0	0	0	#REF!	0	0	0	0	#REF!		0	0	0	0	#REF!	0	0	0	0	#REF!		0	0	0	0		0	0	0	0
0.059841	#REF!	0		0	0	0	0	#REF!	0	0	0	0	#REF!	0	0	0	0	#REF!	0	0	0	0	#REF!	0	0	0	0	#REF!		0	0	0	0	#REF!	0	0	0	0	#REF!		0	0	0	0		0	0	0	0
0.061094	#REF!	0		0	0	0	0	#REF!	0	0	0	0	#REF!	0	0	0	0	#REF!	0	0	0	0	#REF!	0	0	0	0	#REF!		0	0	0	0	#REF!	0	0	0	0	#REF!		0	0	0	0		0	0	0	0
0.062373	#REF!	0		0	0	0	0	#REF!	0	0	0	0	#REF!	0	0	0	0	#REF!	0	0	0	0	#REF!	0	0	0	0	#REF!		0	0	0	0	#REF!	0	0	0	0	#REF!		0	0	0	0		0	0	0	0
0.06368	#REF!	0		0	0	0	0	#REF!	0	0	0	0	#REF!	0	0	0	0	#REF!	0	0	0	0	#REF!	0	0	0	0	#REF!		0	0	0	0	#REF!	0	0	0	0	#REF!		0	0	0	0		0	0	0	0
0.065013	#REF!	0		0	0	0	0	#REF!	0	0	0	0	#REF!	0	0	0	0	#REF!	0	0	0	0	#REF!	0	0	0	0	#REF!		0	0	0	0	#REF!	0	0	0	0	#REF!		0	0	0	0		0	0	0	0
0.066374	#REF!	0		0	0	0	0	#REF!	0	0	0	0	#REF!	0	0	0	0	#REF!	0	0	0	0	#REF!	0	0	0	0	#REF!		0	0	0	0	#REF!	0	0	0	0	#REF!		0	0	0	0		0	0	0	0
0.067764	#REF!	0		0	0	0	0	#REF!	0	0	0	0	#REF!	0	0	0	0	#REF!	0	0	0	0	#REF!	0	0	0	0	#REF!		0	0	0	0	#REF!	0	0	0	0	#REF!		0	0	0	0		0	0	0	0
0.069183	#REF!	0		0	0	0	0	#REF!	0	0	0	0	#REF!	0	0	0	0	#REF!	0	0	0	0	#REF!	0	0	0	0	#REF!		0	0	0	0	#REF!	0	0	0	0	#REF!		0	0	0	0		0	0	0	0
0.070632	#REF!	0		0	0	0	0	#REF!	0	0	0	0	#REF!	0	0	0	0	#REF!	0	0	0	0	#REF!	0	0	0	0	#REF!		0	0	0	0	#REF!	0	0	0	0	#REF!		0	0	0	0		0	0	0	0
0.072111	#REF!	0		0	0	0	0	#REF!	0	0	0	0	#REF!	0	0	0	0	#REF!	0	0	0	0	#REF!	0	0	0	0	#REF!		0	0	0	0	#REF!	0	0	0	0	#REF!		0	0	0	0		0	0	0	0
0.073621	#REF!	0		0	0	0	0	#REF!	0	0	0	0	#REF!	0	0	0	0	#REF!	0	0	0	0	#REF!	0	0	0	0	#REF!		0	0	0	0	#REF!	0	0	0	0	#REF!		0	0	0	0		0	0	0	0
0.075162	#REF!	0		0	0	0	0	#REF!	0	0	0	0	#REF!	0	0	0	0	#REF!	0	0	0	0	#REF!	0	0	0	0	#REF!		0	0	0	0	#REF!	0	0	0	0	#REF!		0	0	0	0		0	0	0	0
0.076736	#REF!	0		0	0	0	0	#REF!	0	0	0	0	#REF!	0	0	0	0	#REF!	0	0	0	0	#REF!	0	0	0	0	#REF!		0	0	0	0	#REF!	0	0	0	0	#REF!		0	0	0	0		0	0	0	0
0.078343	#REF!	0		0	0	0	0	#REF!	0	0	0	0	#REF!	0	0	0	0	#REF!	0	0	0	0	#REF!	0	0	0	0	#REF!		0	0	0	0	#REF!	0	0	0	0	#REF!		0	0	0	0		0	0	0	0
0.079983	#REF!	0		0	0	0	0	#REF!	0	0	0	0	#REF!	0	0	0	0	#REF!	0	0	0	0	#REF!	0	0	0	0	#REF!		0	0	0	0	#REF!	0	0	0	0	#REF!		0	0	0	0		0	0	0	0
0.081658	#REF!	0		0	0	0	0	#REF!	0	0	0	0	#REF!	0	0	0	0	#REF!	0	0	0	0	#REF!	0	0	0	0	#REF!		0	0	0	0	#REF!	0	0	0	0	#REF!		0	0	0	0		0	0	0	0
0.083368	#REF!	0		0	0	0	0	#REF!	0	0	0	0	#REF!	0	0	0	0	#REF!	0	0	0	0	#REF!	0	0	0	0	#REF!		0	0	0	0	#REF!	0	0	0	0	#REF!		0	0	0	0		0	0	0	0
0.085114	#REF!	0		0	0	0	0	#REF!	0	0	0	0	#REF!	0	0	0	0	#REF!	0	0	0	0	#REF!	0	0	0	0	#REF!		0	0	0	0	#REF!	0	0	0	0	#REF!		0	0	0	0		0	0	0	0
0.086896	#REF!	0		0	0	0	0	#REF!	0	0	0	0	#REF!	0	0	0	0	#REF!	0	0	0	0	#REF!	0	0	0	0	#REF!		0	0	0	0	#REF!	0	0	0	0	#REF!		0	0	0	0		0	0	0	0
0.088716	#REF!	0		0	0	0	0	#REF!	0	0	0	0	#REF!	0	0	0	0	#REF!	0	0	0	0	#REF!	0	0	0	0	#REF!		0	0	0	0	#REF!	0	0	0	0	#REF!		0	0	0	0		0	0	0	0
0.090573	#REF!	0		0	0	0	0	#REF!	0	0	0	0	#REF!	0	0	0	0	#REF!	0	0	0	0	#REF!	0	0	0	0	#REF!		0	0	0	0	#REF!	0	0	0	0	#REF!		0	0	0	0		0	0	0	0
0.09247	#REF!	0		0	0	0	0	#REF!	0	0	0	0	#REF!	0	0	0	0	#REF!	0	0	0	0	#REF!	0	0	0	0	#REF!		0	0	0	0	#REF!	0	0	0	0	#REF!		0	0	0	0		0	0	0	0
0.094406	#REF!	0		0	0	0	0	#REF!	0	0	0	0	#REF!	0	0	0	0	#REF!	0	0	0	0	#REF!	0	0	0	0	#REF!		0	0	0	0	#REF!	0	0	0	0	#REF!		0	0	0	0		0	0	0	0
0.096383	#REF!	0		0	0	0	0	#REF!	0	0	0	0	#REF!	0	0	0	0	#REF!	0	0	0	0	#REF!	0	0	0	0	#REF!		0	0	0	0	#REF!	0	0	0	0	#REF!		0	0	0	0		0	0	0	0
0.098401	#REF!	0		0	0	0	0	#REF!	0	0	0	0	#REF!	0	0	0	0	#REF!	0	0	0	0	#REF!	0	0	0	0	#REF!		0	0	0	0	#REF!	0	0	0	0	#REF!		0	0	0	0		0	0	0	0
0.10046	#REF!	0		0	0	0	0	#REF!	0	0	0	0	#REF!	0	0	0	0	#REF!	0	0	0	0	#REF!	0	0	0	0	#REF!		0	0	0	0	#REF!	0	0	0	0	#REF!		0	0	0	0		0	0	0	0
0.10257	#REF!	0		0	0	0	0	#REF!	0	0	0	0	#REF!	0	0	0	0	#REF!	0	0	0	0	#REF!	0	0	0	0	#REF!		0	0	0	0	#REF!	0	0	0	0	#REF!		0	0	0	0		0	0	0	0
0.10471	#REF!	0		0	0	0	0	#REF!	0	0	0	0	#REF!	0	0	0	0	#REF!	0	0	0	0	#REF!	0	0	0	0	#REF!		0	0	0	0	#REF!	0	0	0	0	#REF!		0	0	0	0		0	0	0	0
0.10691	#REF!	0		0	0	0	0	#REF!	0	0	0	0	#REF!	0	0	0	0	#REF!	0	0	0	0	#REF!	0	0	0	0	#REF!		0	0	0	0	#REF!	0	0	0	0	#REF!		0	0	0	0		0	0	0	0
0.10914	#REF!	0		0	0	0	0	#REF!	0	0	0	0	#REF!	0	0	0	0	#REF!	0	0	0	0	#REF!	0	0	0	0	#REF!		0	0	0	0	#REF!	0	0	0	0	#REF!		0	0	0	0		0	0	0	0
0.11143	#REF!	0		0	0	0	0	#REF!	0	0	0	0	#REF!	0	0	0	0	#REF!	0	0	0	0	#REF!	0	0	0	0	#REF!		0	0	0	0	#REF!	0	0	0	0	#REF!		0	0	0	0		0	0	0	0
0.11376	#REF!	0		0	0	0	0	#REF!	0	0	0	0	#REF!	0	0	0	0	#REF!	0	0	0	0	#REF!	0	0	0	0	#REF!		0	0	0	0	#REF!	0	0	0	0	#REF!		0	0	0	0		0	0	0	0
0.11614	#REF!	0		0	0	0	0	#REF!	0	0	0	0	#REF!	0	0	0	0	#REF!	0	0	0	0	#REF!	0	0	0	0	#REF!		0	0	0	0	#REF!	0	0	0	0	#REF!		0	0	0	0		0	0	0	0
0.11858	#REF!	0		0	0	0	0	#REF!	0	0	0	0	#REF!	0	0	0	0	#REF!	0	0	0	0	#REF!	0	0	0	0	#REF!		0	0	0	0	#REF!	0	0	0	0	#REF!		0	0	0	0		0	0	0	0
0.12106	#REF!	0		0	0	0	0	#REF!	0	0	0	0	#REF!	0	0	0	0	#REF!	0	0	0	0	#REF!	0	0	0	0	#REF!		0	0	0	0	#REF!	0	0	0	0	#REF!		0	0	0	0		0	0	0	0
0.12359	#REF!	0		0	0	0	0	#REF!	0	0	0	0	#REF!	0	0	0	0	#REF!	0	0	0	0	#REF!	0	0	0	0	#REF!		0	0	0	0	#REF!	0	0	0	0	#REF!		0	0	0	0		0	0	0	0
0.12618	#REF!	0		0	0	0	0	#REF!	0	0	0	0	#REF!	0	0	0	0	#REF!	0	0	0	0	#REF!	0	0	0	0	#REF!		0	0	0	0	#REF!	0	0	0	0	#REF!		0	0	0	0		0	0	0	0
0.12882	#REF!	0		0	0	0	0	#REF!	0	0	0	0	#REF!	0	0	0	0	#REF!	0	0	0	0	#REF!	0	0	0	0	#REF!		0	0	0	0	#REF!	0	0	0	0	#REF!		0	0	0	0		0	0	0	0
0.13152	#REF!	0		0	0	0	0	#REF!	0	0	0	0	#REF!	0	0	0	0	#REF!	0	0	0	0	#REF!	0	0	0	0	#REF!		0	0	0	0	#REF!	0	0	0	0	#REF!		0	0	0	0		0	0	0	0
0.13428	#REF!	0		0	0	0	0	#REF!	0	0	0	0	#REF!	0	0	0	0	#REF!	0	0	0	0	#REF!	0	0	0	0	#REF!		0	0	0	0	#REF!	0	0	0	0	#REF!		0	0	0	0		0	0	0	0
0.13709	#REF!	0		0	0	0	0	#REF!	0	0	0	0	#REF!	0	0	0	0	#REF!	0	0	0	0	#REF!	0	0	0	0	#REF!		0	0	0	0	#REF!	0	0	0	0	#REF!		0	0	0	0		0	0	0	0
0.13996	#REF!	0		0	0	0	0	#REF!	0	0	0	0	#REF!	0	0	0	0	#REF!	0	0	0	0	#REF!	0	0	0	0	#REF!		0	0	0	0	#REF!	0	0	0	0	#REF!		0	0	0	0		0	0	0	0
0.14289	#REF!	0		0	0	0	0	#REF!	0	0	0	0	#REF!	0	0	0	0	#REF!	0	0	0	0	#REF!	0	0	0	0	#REF!		0	0	0	0	#REF!	0	0	0	0	#REF!		0	0	0	0		0	0	0	0
0.14588	#REF!	0		0	0	0	0	#REF!	0	0	0	0	#REF!	0	0	0	0	#REF!	0	0	0	0	#REF!	0	0	0	0	#REF!		0	0	0	0	#REF!	0	0	0	0	#REF!		0	0	0	0		0	0	0	0
0.14894	#REF!	0		0	0	0	0	#REF!	0	0	0	0	#REF!	0	0	0	0	#REF!	0	0	0	0	#REF!	0	0	0	0	#REF!		0	0	0	0	#REF!	0	0	0	0	#REF!		0	0	0	0		0	0	0	0
0.15205	#REF!	0		0	0	0	0	#REF!	0	0	0	0	#REF!	0	0	0	0	#REF!	0	0	0	0	#REF!	0	0	0	0	#REF!		0	0	0	0	#REF!	0	0	0	0	#REF!		0	0	0	0		0	0	0	0
0.15524	#REF!	0		0	0	0	0	#REF!	0	0	0	0	#REF!	0	0	0	0	#REF!	0	0	0	0	#REF!	0	0	0	0	#REF!		0	0	0	0	#REF!	0	0	0	0	#REF!		0	0	0	0		0	0	0	0
0.15849	#REF!	0		0	0	0	0	#REF!	0	0	0	0	#REF!	0	0	0	0	#REF!	0	0	0	0	#REF!	0	0	0	0	#REF!		0	0	0	0	#REF!	0	0	0	0	#REF!		0	0	0	0		0	0	0	0
0.16181	#REF!	0		0	0	0	0	#REF!	0	0	0	0	#REF!	0	0	0	0	#REF!	0	0	0	0	#REF!	0	0	0	0	#REF!		0	0	0	0	#REF!	0	0	0	0	#REF!		0	0	0	0		0	0	0	0
0.1652	#REF!	0		0	0	0	0	#REF!	0	0	0	0	#REF!	0	0	0	0	#REF!	0	0	0	0	#REF!	0	0	0	0	#REF!		0	0	0	0	#REF!	0	0	0	0	#REF!		0	0	0	0		0	0	0	0
0.16866	#REF!	0		0	0	0	0	#REF!	0	0	0	0	#REF!	0	0	0	0	#REF!	0	0	0	0	#REF!	0	0	0	0	#REF!		0	0	0	0	#REF!	0	0	0	0	#REF!		0	0	0	0		0	0	0	0
0.17219	#REF!	0		0	0	0	0	#REF!	0	0	0	0	#REF!	0	0	0	0	#REF!	0	0	0	0	#REF!	0	0	0	0	#REF!		0	0	0	0	#REF!	0	0	0	0	#REF!		0	0	0	0		0	0	0	0
0.17579	#REF!	0		0	0	0	0	#REF!	0	0	0	0	#REF!	0	0	0	0	#REF!	0	0	0	0	#REF!	0	0	0	0	#REF!		0	0	0	0	#REF!	0	0	0	0	#REF!		0	0	0	0		0	0	0	0
0.17947	#REF!	0		0	0	0	0	#REF!	0	0	0	0	#REF!	0	0	0	0	#REF!	0	0	0	0	#REF!	0	0	0	0	#REF!		0	0	0	0	#REF!	0	0	0	0	#REF!		0	0	0	0		0	0	0	0
0.18323	#REF!	0		0	0	0	0	#REF!	0	0	0	0	#REF!	0	0	0	0	#REF!	0	0	0	0	#REF!	0	0	0	0	#REF!		0	0	0	0	#REF!	0	0	0	0	#REF!		0	0	0	0		0	0	0	0
0.18707	#REF!	0		0	0	0	0	#REF!	0	0	0	0	#REF!	0	0	0	0	#REF!	0	0	0	0	#REF!	0	0	0	0	#REF!		0	0	0	0	#REF!	0	0	0	0	#REF!		0	0	0	0		0	0	0	0
0.19099	#REF!	0		0	0	0	0	#REF!	0	0	0	0	#REF!	0	0	0	0	#REF!	0	0	0	0	#REF!	0	0	0	0	#REF!		0	0	0	0	#REF!	0	0	0	0	#REF!		0	0	0	0		0	0	0	0
0.19498	#REF!	0		0	0	0	0	#REF!	0	0	0	0	#REF!	0	0	0	0	#REF!	0	0	0	0	#REF!	0	0	0	0	#REF!		0	0	0	0	#REF!	0	0	0	0	#REF!		0	0	0	0		0	0	0	0
0.19907	#REF!	0		0	0	0	0	#REF!	0	0	0	0	#REF!	0	0	0	0	#REF!	0	0	0	0	#REF!	0	0	0	0	#REF!		0	0	0	0	#REF!	0	0	0	0	#REF!		0	0	0	0		0	0	0	0
0.20324	#REF!	0		0	0	0	0	#REF!	0	0	0	0	#REF!	0	0	0	0	#REF!	0	0	0	0	#REF!	0	0	0	0	#REF!		0	0	0	0	#REF!	0	0	0	0	#REF!		0	0	0	0		0	0	0	0
0.20749	#REF!	0		0	0	0	0	#REF!	0	0	0	0	#REF!	0	0	0	0	#REF!	0	0	0	0	#REF!	0	0	0	0	#REF!		0	0	0	0	#REF!	0	0	0	0	#REF!		0	0	0	0		0	0	0	0
0.21184	#REF!	0		0	0	0	0	#REF!	0	0	0	0	#REF!	0	0	0	0	#REF!	0	0	0	0	#REF!	0	0	0	0	#REF!		0	0	0	0	#REF!	0	0	0	0	#REF!		0	0	0	0		0	0	0	0
0.21627	#REF!	0		0	0	0	0	#REF!	0	0	0	0	#REF!	0	0	0	0	#REF!	0	0	0	0	#REF!	0	0	0	0	#REF!		0	0	0	0	#REF!	0	0	0	0	#REF!		0	0	0	0		0	0	0	0
0.2208	#REF!	0		0	0	0	0	#REF!	0	0	0	0	#REF!	0	0	0	0	#REF!	0	0	0	0	#REF!	0	0	0	0	#REF!		0	0	0	0	#REF!	0	0	0	0	#REF!		0	0	0	0		0	0	0	0
0.22542	#REF!	0		0	0	0	0	#REF!	0	0	0	0	#REF!	0	0	0	0	#REF!	0	0	0	0	#REF!	0	0	0	0	#REF!		0	0	0	0	#REF!	0	0	0	0	#REF!		0	0	0	0		0	0	0	0
0.23014	#REF!	0		0	0	0	0	#REF!	0	0	0	0	#REF!	0	0	0	0	#REF!	0	0	0	0	#REF!	0	0	0	0	#REF!		0	0	0	0	#REF!	0	0	0	0	#REF!		0	0	0	0		0	0	0	0
0.23496	#REF!	0		0	0	0	0	#REF!	0	0	0	0	#REF!	0	0	0	0	#REF!	0	0	0	0	#REF!	0	0	0	0	#REF!		0	0	0	0	#REF!	0	0	0	0	#REF!		0	0	0	0		0	0	0	0
0.23988	#REF!	0		0	0	0	0	#REF!	0	0	0	0	#REF!	0	0	0	0	#REF!	0	0	0	0	#REF!	0	0	0	0	#REF!		0	0	0	0	#REF!	0	0	0	0	#REF!		0	0	0	0		0	0	0	0
0.24491	#REF!	0		0	0	0	0	#REF!	0	0	0	0	#REF!	0	0	0	0	#REF!	0	0	0	0	#REF!	0	0	0	0	#REF!		0	0	0	0	#REF!	0	0	0	0	#REF!		0	0	0	0		0	0	0	0
0.25003	#REF!	0		0	0	0	0	#REF!	0	0	0	0	#REF!	0	0	0	0	#REF!	0	0	0	0	#REF!	0	0	0	0	#REF!		0	0	0	0	#REF!	0	0	0	0	#REF!		0	0	0	0		0	0	0	0
0.25527	#REF!	0		0	0	0	0	#REF!	0	0	0	0	#REF!	0	0	0	0	#REF!	0	0	0	0	#REF!	0	0	0	0	#REF!		0	0	0	0	#REF!	0	0	0	0	#REF!		0	0	0	0		0	0	0	0
0.26062	#REF!	0		0	0	0	0	#REF!	0	0	0	0	#REF!	0	0	0	0	#REF!	0	0	0	0	#REF!	0	0	0	0	#REF!		0	0	0	0	#REF!	0	0	0	0	#REF!		0	0	0	0		0	0	0	0
0.26607	#REF!	0		0	0	0	0	#REF!	0	0	0	0	#REF!	0	0	0	0	#REF!	0	0	0	0	#REF!	0	0	0	0	#REF!		0	0	0	0	#REF!	0	0	0	0	#REF!		0	0	0	0		0	0	0	0
0.27164	#REF!	0		0	0	0	0	#REF!	0	0	0	0	#REF!	0	0	0	0	#REF!	0	0	0	0	#REF!	0	0	0	0	#REF!		0	0	0	0	#REF!	0	0	0	0	#REF!		0	0	0	0		0	0	0	0
0.27733	#REF!	0		0	0	0	0	#REF!	0	0	0	0	#REF!	0	0	0	0	#REF!	0	0	0	0	#REF!	0	0	0	0	#REF!		0	0	0	0	#REF!	0	0	0	0	#REF!		0	0	0	0		0	0	0	0
0.28314	#REF!	0		0	0	0	0	#REF!	0	0	0	0	#REF!	0	0	0	0	#REF!	0	0	0	0	#REF!	0	0	0	0	#REF!		0	0	0	0	#REF!	0	0	0	0	#REF!		0	0	0	0		0	0	0	0
0.28907	#REF!	0		0	0	0	0	#REF!	0	0	0	0	#REF!	0	0	0	0	#REF!	0	0	0	0	#REF!	0	0	0	0	#REF!		0	0	0	0	#REF!	0	0	0	0	#REF!		0	0	0	0		0	0	0	0
0.29512	#REF!	0		0	0	0	0	#REF!	0	0	0	0	#REF!	0	0	0	0	#REF!	0	0	0	0	#REF!	0	0	0	0	#REF!		0	0	0	0	#REF!	0	0	0	0	#REF!		0	0	0	0		0	0	0	0
0.3013	#REF!	0		0	0	0	0	#REF!	0	0	0	0	#REF!	0	0	0	0	#REF!	0	0	0	0	#REF!	0	0	0	0	#REF!		0	0	0	0	#REF!	0	0	0	0	#REF!		0	0	0	0		0	0	0	0
0.30761	#REF!	0		0	0	0	0	#REF!	0	0	0	0	#REF!	0	0	0	0	#REF!	0	0	0	0	#REF!	0	0	0	0	#REF!		0	0	0	0	#REF!	0	0	0	0	#REF!		0	0	0	0		0	0	0	0
0.31405	#REF!	0		0	0	0	0	#REF!	0	0	0	0	#REF!	0	0	0	0	#REF!	0	0	0	0	#REF!	0	0	0	0	#REF!		0	0	0	0	#REF!	0	0	0	0	#REF!		0	0	0	0		0	0	0	0
0.32063	#REF!	0		0	0	0	0	#REF!	0	0	0	0	#REF!	0	0	0	0	#REF!	0	0	0	0	#REF!	0	0	0	0	#REF!		0	0	0	0	#REF!	0	0	0	0	#REF!		0	0	0	0		0	0	0	0
0.32734	#REF!	0		0	0	0	0	#REF!	0	0	0	0	#REF!	0	0	0	0	#REF!	0	0	0	0	#REF!	0	0	0	0	#REF!		0	0	0	0	#REF!	0	0	0	0	#REF!		0	0	0	0		0	0	0	0
0.3342	#REF!	0		0	0	0	0	#REF!	0	0	0	0	#REF!	0	0	0	0	#REF!	0	0	0	0	#REF!	0	0	0	0	#REF!		0	0	0	0	#REF!	0	0	0	0	#REF!		0	0	0	0		0	0	0	0
0.34119	#REF!	0		0	0	0	0	#REF!	0	0	0	0	#REF!	0	0	0	0	#REF!	0	0	0	0	#REF!	0	0	0	0	#REF!		0	0	0	0	#REF!	0	0	0	0	#REF!		0	0	0	0		0	0	0	0
0.34834	#REF!	0		0	0	0	0	#REF!	0	0	0	0	#REF!	0	0	0	0	#REF!	0	0	0	0	#REF!	0	0	0	0	#REF!		0	0	0	0	#REF!	0	0	0	0	#REF!		0	0	0	0		0	0	0	0
0.35563	#REF!	0		0	0	0	0	#REF!	0	0	0	0	#REF!	0	0	0	0	#REF!	0	0	0	0	#REF!	0	0	0	0	#REF!		0	0	0	0	#REF!	0	0	0	0	#REF!		0	0	0	0		0	0	0	0
0.36308	#REF!	0		0	0	0	0	#REF!	0	0	0	0	#REF!	0	0	0	0	#REF!	0	0	0	0	#REF!	0	0	0	0	#REF!		0	0	0	0	#REF!	0	0	0	0	#REF!		0	0	0	0		0	0	0	0
0.37068	#REF!	0		0	0	0	0	#REF!	0	0	0	0	#REF!	0	0	0	0	#REF!	0	0	0	0	#REF!	0	0	0	0	#REF!		0	0	0	0	#REF!	0	0	0	0	#REF!		0	0	0	0		0	0	0	0
0.37844	#REF!	0		0	0	0	0	#REF!	0	0	0	0	#REF!	0	0	0	0	#REF!	0	0	0	0	#REF!	0	0	0	0	#REF!		0	0	0	0	#REF!	0	0	0	0	#REF!		0	0	0	0		0	0	0	0
0.38637	#REF!	0		0	0	0	0	#REF!	0	0	0	0	#REF!	0	0	0	0	#REF!	0	0	0	0	#REF!	0	0	0	0	#REF!		0	0	0	0	#REF!	0	0	0	0	#REF!		0	0	0	0		0	0	0	0
0.39446	#REF!	0		0	0	0	0	#REF!	0	0	0	0	#REF!	0	0	0	0	#REF!	0	0	0	0	#REF!	0	0	0	0	#REF!		0	0	0	0	#REF!	0	0	0	0	#REF!		0	0	0	0		0	0	0	0
0.40272	#REF!	0		0	0	0	0	#REF!	0	0	0	0	#REF!	0	0	0	0	#REF!	0	0	0	0	#REF!	0	0	0	0	#REF!		0	0	0	0	#REF!	0	0	0	0	#REF!		0	0	0	0		0	0	0	0
0.41115	#REF!	0		0	0	0	0	#REF!	0	0	0	0	#REF!	0	0	0	0	#REF!	0	0	0	0	#REF!	0	0	0	0	#REF!		0	0	0	0	#REF!	0	0	0	0	#REF!		0	0	0	0		0	0	0	0
0.41976	#REF!	0		0	0	0	0	#REF!	0	0	0	0	#REF!	0	0	0	0	#REF!	0	0	0	0	#REF!	0	0	0	0	#REF!		0	0	0	0	#REF!	0	0	0	0	#REF!		0	0	0	0		0	0	0	0
0.42855	#REF!	0		0	0	0	0	#REF!	0	0	0	0	#REF!	0	0	0	0	#REF!	0	0	0	0	#REF!	0	0	0	0	#REF!		0	0	0	0	#REF!	0	0	0	0	#REF!		0	0	0	0		0	0	0	0
0.43752	#REF!	0		0	0	0	0	#REF!	0	0	0	0	#REF!	0	0	0	0	#REF!	0	0	0	0	#REF!	0	0	0	0	#REF!		0	0	0	0	#REF!	0	0	0	0	#REF!		0	0	0	0		0	0	0	0
0.44668	#REF!	0		0	0	0	0	#REF!	0	0	0	0	#REF!	0	0	0	0	#REF!	0	0	0	0	#REF!	0	0	0	0	#REF!		0	0	0	0	#REF!	0	0	0	0	#REF!		0	0	0	0		0	0	0	0
0.45604	#REF!	0		0	0	0	0	#REF!	0	0	0	0	#REF!	0	0	0	0	#REF!	0	0	0	0	#REF!	0	0	0	0	#REF!		0	0	0	0	#REF!	0	0	0	0	#REF!		0	0	0	0		0	0	0	0
0.46559	#REF!	0		0	0	0	0	#REF!	0	0	0	0	#REF!	0	0	0	0	#REF!	0	0	0	0	#REF!	0	0	0	0	#REF!		0	0	0	0	#REF!	0	0	0	0	#REF!		0	0	0	0		0	0	0	0
0.47534	#REF!	0		0	0	0	0	#REF!	0	0	0	0	#REF!	0	0	0	0	#REF!	0	0	0	0	#REF!	0	0	0	0	#REF!		0	0	0	0	#REF!	0	0	0	0	#REF!		0	0	0	0		0	0	0	0
0.48529	#REF!	0		0	0	0	0	#REF!	0	0	0	0	#REF!	0	0	0	0	#REF!	0	0	0	0	#REF!	0	0	0	0	#REF!		0	0	0	0	#REF!	0	0	0	0	#REF!		0	0	0	0		0	0	0	0
0.49545	#REF!	0		0	0	0	0	#REF!	0	0	0	0	#REF!	0	0	0	0	#REF!	0	0	0	0	#REF!	0	0	0	0	#REF!		0	0	0	0	#REF!	0	0	0	0	#REF!		0	0	0	0		0	0	0	0
0.50582	#REF!	0		0	0	0	0	#REF!	0	0	0	0	#REF!	0	0	0	0	#REF!	0	0	0	0	#REF!	0	0	0	0	#REF!		0	0	0	0	#REF!	0	0	0	0	#REF!		0	0	0	0		0	0	0	0
0.51642	#REF!	0		0	0	0	0	#REF!	0	0	0	0	#REF!	0	0	0	0	#REF!	0	0	0	0	#REF!	0	0	0	0	#REF!		0	0	0	0	#REF!	0	0	0	0	#REF!		0	0	0	0		0	0	0	0
0.52723	#REF!	0		0	0	0	0	#REF!	0	0	0	0	#REF!	0	0	0	0	#REF!	0	0	0	0	#REF!	0	0	0	0	#REF!		0	0	0	0	#REF!	0	0	0	0	#REF!		0	0	0	0		0	0	0	0
0.53827	#REF!	0		0	0	0	0	#REF!	0	0	0	0	#REF!	0	0	0	0	#REF!	0	0	0	0	#REF!	0	0	0	0	#REF!		0	0	0	0	#REF!	0	0	0	0	#REF!		0	0	0	0		0	0	0	0
0.54954	#REF!	0		0	0	0	0	#REF!	0	0	0	0	#REF!	0	0	0	0	#REF!	0	0	0	0	#REF!	0	0	0	0	#REF!		0	0	0	0	#REF!	0	0	0	0	#REF!		0	0	0	0		0	0	0	0
0.56105	#REF!	0		0	0	0	0	#REF!	0	0	0	0	#REF!	0	0	0	0	#REF!	0	0	0	0	#REF!	0	0	0	0	#REF!		0	0	0	0	#REF!	0	0	0	0	#REF!		0	0	0	0		0	0	0	0
0.5728	#REF!	0		0	0	0	0	#REF!	0	0	0	0	#REF!	0	0	0	0	#REF!	0	0	0	0	#REF!	0	0	0	0	#REF!		0	0	0	0	#REF!	0	0	0	0	#REF!		0	0	0	0		0	0	0	0
0.58479	#REF!	0		0	0	0	0	#REF!	0	0	0	0	#REF!	0	0	0	0	#REF!	0	0	0	0	#REF!	0	0	0	0	#REF!		0	0	0	0	#REF!	0	0	0	0	#REF!		0	0	0	0		0	0	0	0
0.59704	#REF!	0		0	0	0	0	#REF!	0	0	0	0	#REF!	0	0	0	0	#REF!	0	0	0	0	#REF!	0	0	0	0	#REF!		0	0	0	0	#REF!	0	0	0	0	#REF!		0	0	0	0		0	0	0	0
0.60954	#REF!	0		0	0	0	0	#REF!	0	0	0	0	#REF!	0	0	0	0	#REF!	0	0	0	0	#REF!	0	0	0	0	#REF!		0	0	0	0	#REF!	0	0	0	0	#REF!		0	0	0	0		0	0	0	0
0.6223	#REF!	0		0	0	0	0	#REF!	0	0	0	0	#REF!	0	0	0	0	#REF!	0	0	0	0	#REF!	0	0	0	0	#REF!		0	0	0	0	#REF!	0	0	0	0	#REF!		0	0	0	0		0	0	0	0
0.63533	#REF!	0		0	0	0	0	#REF!	0	0	0	0	#REF!	0	0	0	0	#REF!	0	0	0	0	#REF!	0	0	0	0	#REF!		0	0	0	0	#REF!	0	0	0	0	#REF!		0	0	0	0		0	0	0	0
0.64863	#REF!	0		0	0	0	0	#REF!	0	0	0	0	#REF!	0	0	0	0	#REF!	0	0	0	0	#REF!	0	0	0	0	#REF!		0	0	0	0	#REF!	0	0	0	0	#REF!		0	0	0	0		0	0	0	0
0.66222	#REF!	0		0	0	0	0	#REF!	0	0	0	0	#REF!	0	0	0	0	#REF!	0	0	0	0	#REF!	0	0	0	0	#REF!		0	0	0	0	#REF!	0	0	0	0	#REF!		0	0	0	0		0	0	0	0
0.67608	#REF!	0		0	0	0	0	#REF!	0	0	0	0	#REF!	0	0	0	0	#REF!	0	0	0	0	#REF!	0	0	0	0	#REF!		0	0	0	0	#REF!	0	0	0	0	#REF!		0	0	0	0		0	0	0	0
0.69024	#REF!	0		0	0	0	0	#REF!	0	0	0	0	#REF!	0	0	0	0	#REF!	0	0	0	0	#REF!	0	0	0	0	#REF!		0	0	0	0	#REF!	0	0	0	0	#REF!		0	0	0	0		0	0	0	0
0.70469	#REF!	0		0	0	0	0	#REF!	0	0	0	0	#REF!	0	0	0	0	#REF!	0	0	0	0	#REF!	0	0	0	0	#REF!		0	0	0	0	#REF!	0	0	0	0	#REF!		0	0	0	0		0	0	0	0
0.71945	#REF!	0		0	0	0	0	#REF!	0	0	0	0	#REF!	0	0	0	0	#REF!	0	0	0	0	#REF!	0	0	0	0	#REF!		0	0	0	0	#REF!	0	0	0	0	#REF!		0	0	0	0		0	0	0	0
0.73451	#REF!	0		0	0	0	0	#REF!	0	0	0	0	#REF!	0	0	0	0	#REF!	0	0	0	0	#REF!	0	0	0	0	#REF!		0	0	0	0	#REF!	0	0	0	0	#REF!		0	0	0	0		0	0	0	0
0.74989	#REF!	0		0	0	0	0	#REF!	0	0	0	0	#REF!	0	0	0	0	#REF!	0	0	0	0	#REF!	0	0	0	0	#REF!		0	0	0	0	#REF!	0	0	0	0	#REF!		0	0	0	0		0	0	0	0
0.7656	#REF!	0		0	0	0	0	#REF!	0	0	0	0	#REF!	0	0	0	0	#REF!	0	0	0	0	#REF!	0	0	0	0	#REF!		0	0	0	0	#REF!	0	0	0	0	#REF!		0	0	0	0		0	0	0	0
0.78163	#REF!	0		0	0	0	0	#REF!	0	0	0	0	#REF!	0	0	0	0	#REF!	0	0	0	0	#REF!	0	0	0	0	#REF!		0	0	0	0	#REF!	0	0	0	0	#REF!		0	0	0	0		0	0	0	0
0.79799	#REF!	0		0	0	0	0	#REF!	0	0	0	0	#REF!	0	0	0	0	#REF!	0	0	0	0	#REF!	0	0	0	0	#REF!		0	0	0	0	#REF!	0	0	0	0	#REF!		0	0	0	0		0	0	0	0
0.8147	#REF!	0		0	0	0	0	#REF!	0	0	0	0	#REF!	0	0	0	0	#REF!	0	0	0	0	#REF!	0	0	0	0	#REF!		0	0	0	0	#REF!	0	0	0	0	#REF!		0	0	0	0		0	0	0	0
0.83176	#REF!	0		0	0	0	0	#REF!	0	0	0	0	#REF!	0	0	0	0	#REF!	0	0	0	0	#REF!	0	0	0	0	#REF!		0	0	0	0	#REF!	0	0	0	0	#REF!		0	0	0	0		0	0	0	0
0.84918	#REF!	0		0	0	0	0	#REF!	0	0	0	0	#REF!	0	0	0	0	#REF!	0	0	0	0	#REF!	0	0	0	0	#REF!		0	0	0	0	#REF!	0	0	0	0	#REF!		0	0	0	0		0	0	0	0
0.86696	#REF!	0		0	0	0	0	#REF!	0	0	0	0	#REF!	0	0	0	0	#REF!	0	0	0	0	#REF!	0	0	0	0	#REF!		0	0	0	0	#REF!	0	0	0	0	#REF!		0	0	0	0		0	0	0	0
0.88512	#REF!	0		0	0	0	0	#REF!	0	0	0	0	#REF!	0	0	0	0	#REF!	0	0	0	0	#REF!	0	0	0	0	#REF!		0	0	0	0	#REF!	0	0	0	0	#REF!		0	0	0	0		0	0	0	0
0.90365	#REF!	0		0	0	0	0	#REF!	0	0	0	0	#REF!	0	0	0	0	#REF!	0	0	0	0	#REF!	0	0	0	0	#REF!		0	0	0	0	#REF!	0	0	0	0	#REF!		0	0	0	0		0	0	0	0
0.92257	#REF!	0		0	0	0	0	#REF!	0	0	0	0	#REF!	0	0	0	0	#REF!	0	0	0	0	#REF!	0	0	0	0	#REF!		0	0	0	0	#REF!	0	0	0	0	#REF!		0	0	0	0		0	0	0	0
0.94189	#REF!	0		0	0	0	0	#REF!	0	0	0	0	#REF!	0	0	0	0	#REF!	0	0	0	0	#REF!	0	0	0	0	#REF!		0	0	0	0	#REF!	0	0	0	0	#REF!		0	0	0	0		0	0	0	0
0.96161	#REF!	0		0	0	0	0	#REF!	0	0	0	0	#REF!	0	0	0	0	#REF!	0	0	0	0	#REF!	0	0	0	0	#REF!		0	0	0	0	#REF!	0	0	0	0	#REF!		0	0	0	0		0	0	0	0
0.98175	#REF!	0		0	0	0	0	#REF!	0	0	0	0	#REF!	0	0	0	0	#REF!	0	0	0	0	#REF!	0	0	0	0	#REF!		0	0	0	0	#REF!	0	0	0	0	#REF!		0	0	0	0		0	0	0	0
1.0023	#REF!	0		0	0	0	0	#REF!	0	0	0	0	#REF!	0	0	0	0	#REF!	0	0	0	0	#REF!	0	0	0	0	#REF!		0	0	0	0	#REF!	0	0	0	0	#REF!		0	0	0	0		0	0	0	0
1.0233	#REF!	0		0	0	0	0	#REF!	0	0	0	0	#REF!	0	0	0	0	#REF!	0	0	0	0	#REF!	0	0	0	0	#REF!		0	0	0	0	#REF!	0	0	0	0	#REF!		0	0	0	0		0	0	0	0
1.0447	#REF!	0		0	0	0	0	#REF!	0	0	0	0	#REF!	0	0	0	0	#REF!	0	0	0	0	#REF!	0	0	0	0	#REF!		0	0	0	0	#REF!	0	0	0	0	#REF!		0	0	0	0		0	0	0	0
1.0666	#REF!	0		0	0	0	0	#REF!	0	0	0	0	#REF!	0	0	0	0	#REF!	0	0	0	0	#REF!	0	0	0	0	#REF!		0	0	0	0	#REF!	0	0	0	0	#REF!		0	0	0	0		0	0	0	0
1.0889	#REF!	0		0	0	0	0	#REF!	0	0	0	0	#REF!	0	0	0	0	#REF!	0	0	0	0	#REF!	0	0	0	0	#REF!		0	0	0	0	#REF!	0	0	0	0	#REF!		0	0	0	0		0	0	0	0
1.1117	#REF!	0		0	0	0	0	#REF!	0	0	0	0	#REF!	0	0	0	0	#REF!	0	0	0	0	#REF!	0	0	0	0	#REF!		0	0	0	0	#REF!	0	0	0	0	#REF!		0	0	0	0		0	0	0	0
1.135	#REF!	0		0	0	0	0	#REF!	0	0	0	0	#REF!	0	0	0	0	#REF!	0	0	0	0	#REF!	0	0	0	0	#REF!		0	0	0	0	#REF!	0	0	0	0	#REF!		0	0	0	0		0	0	0	0
1.1588	#REF!	0		0	0	0	0	#REF!	0	0	0	0	#REF!	0	0	0	0	#REF!	0	0	0	0	#REF!	0	0	0	0	#REF!		0	0	0	0	#REF!	0	0	0	0	#REF!		0	0	0	0		0	0	0	0
1.183	#REF!	0		0	0	0	0	#REF!	0	0	0	0	#REF!	0	0	0	0	#REF!	0	0	0	0	#REF!	0	0	0	0	#REF!		0	0	0	0	#REF!	0	0	0	0	#REF!		0	0	0	0		0	0	0	0
1.2078	#REF!	0		0	0	0	0	#REF!	0	0	0	0	#REF!	0	0	0	0	#REF!	0	0	0	0	#REF!	0	0	0	0	#REF!		0	0	0	0	#REF!	0	0	0	0	#REF!		0	0	0	0		0	0	0	0
1.2331	#REF!	0		0	0	0	0	#REF!	0	0	0	0	#REF!	0	0	0	0	#REF!	0	0	0	0	#REF!	0	0	0	0	#REF!		0	0	0	0	#REF!	0	0	0	0	#REF!		0	0	0	0		0	0	0	0
1.2589	#REF!	0		0	0	0	0	#REF!	0	0	0	0	#REF!	0	0	0	0	#REF!	0	0	0	0	#REF!	0	0	0	0	#REF!		0	0	0	0	#REF!	0	0	0	0	#REF!		0	0	0	0		0	0	0	0
1.2853	#REF!	0		0	0	0	0	#REF!	0	0	0	0	#REF!	0	0	0	0	#REF!	0	0	0	0	#REF!	0	0	0	0	#REF!		0	0	0	0	#REF!	0	0	0	0	#REF!		0	0	0	0		0	0	0	0
1.3122	#REF!	0		0	0	0	0	#REF!	0	0	0	0	#REF!	0	0	0	0	#REF!	0	0	0	0	#REF!	0	0	0	0	#REF!		0	0	0	0	#REF!	0	0	0	0	#REF!		0	0	0	0		0	0	0	0
1.3397	#REF!	0		0	0	0	0	#REF!	0	0	0	0	#REF!	0	0	0	0	#REF!	0	0	0	0	#REF!	0	0	0	0	#REF!		0	0	0	0	#REF!	0	0	0	0	#REF!		0	0	0	0		0	0	0	0
1.3677	#REF!	0		0	0	0	0	#REF!	0	0	0	0	#REF!	0	0	0	0	#REF!	0	0	0	0	#REF!	0	0	0	0	#REF!		0	0	0	0	#REF!	0	0	0	0	#REF!		0	0	0	0		0	0	0	0
1.3964	#REF!	0		0	0	0	0	#REF!	0	0	0	0	#REF!	0	0	0	0	#REF!	0	0	0	0	#REF!	0	0	0	0	#REF!		0	0	0	0	#REF!	0	0	0	0	#REF!		0	0	0	0		0	0	0	0
1.4256	#REF!	0		0	0	0	0	#REF!	0	0	0	0	#REF!	0	0	0	0	#REF!	0	0	0	0	#REF!	0	0	0	0	#REF!		0	0	0	0	#REF!	0	0	0	0	#REF!		0	0	0	0		0	0	0	0
1.4555	#REF!	0		0	0	0	0	#REF!	0	0	0	0	#REF!	0	0	0	0	#REF!	0	0	0	0	#REF!	0	0	0	0	#REF!		0	0	0	0	#REF!	0	0	0	0	#REF!		0	0	0	0		0	0	0	0
1.4859	#REF!	0		0	0	0	0	#REF!	0	0	0	0	#REF!	0	0	0	0	#REF!	0	0	0	0	#REF!	0	0	0	0	#REF!		0	0	0	0	#REF!	0	0	0	0	#REF!		0	0	0	0		0	0	0	0
1.5171	#REF!	0		0	0	0	0	#REF!	0	0	0	0	#REF!	0	0	0	0	#REF!	0	0	0	0	#REF!	0	0	0	0	#REF!		0	0	0	0	#REF!	0	0	0	0	#REF!		0	0	0	0		0	0	0	0
1.5488	#REF!	0		0	0	0	0	#REF!	0	0	0	0	#REF!	0	0	0	0	#REF!	0	0	0	0	#REF!	0	0	0	0	#REF!		0	0	0	0	#REF!	0	0	0	0	#REF!		0	0	0	0		0	0	0	0
1.5812	#REF!	0		0	0	0	0	#REF!	0	0	0	0	#REF!	0	0	0	0	#REF!	0	0	0	0	#REF!	0	0	0	0	#REF!		0	0	0	0	#REF!	0	0	0	0	#REF!		0	0	0	0		0	0	0	0
1.6144	#REF!	0		0	0	0	0	#REF!	0	0	0	0	#REF!	0	0	0	0	#REF!	0	0	0	0	#REF!	0	0	0	0	#REF!		0	0	0	0	#REF!	0	0	0	0	#REF!		0	0	0	0		0	0	0	0
1.6482	#REF!	0		0	0	0	0	#REF!	0	0	0	0	#REF!	0	0	0	0	#REF!	0	0	0	0	#REF!	0	0	0	0	#REF!		0	0	0	0	#REF!	0	0	0	0	#REF!		0	0	0	0		0	0	0	0
1.6827	#REF!	0		0	0	0	0	#REF!	0	0	0	0	#REF!	0	0	0	0	#REF!	0	0	0	0	#REF!	0	0	0	0	#REF!		0	0	0	0	#REF!	0	0	0	0	#REF!		0	0	0	0		0	0	0	0
1.7179	#REF!	0		0	0	0	0	#REF!	0	0	0	0	#REF!	0	0	0	0	#REF!	0	0	0	0	#REF!	0	0	0	0	#REF!		0	0	0	0	#REF!	0	0	0	0	#REF!		0	0	0	0		0	0	0	0
1.7539	#REF!	0		0	0	0	0	#REF!	0	0	0	0	#REF!	0	0	0	0	#REF!	0	0	0	0	#REF!	0	0	0	0	#REF!		0	0	0	0	#REF!	0	0	0	0	#REF!		0	0	0	0		0	0	0	0
1.7906	#REF!	0		0	0	0	0	#REF!	0	0	0	0	#REF!	0	0	0	0	#REF!	0	0	0	0	#REF!	0	0	0	0	#REF!		0	0	0	0	#REF!	0	0	0	0	#REF!		0	0	0	0		0	0	0	0
1.8281	#REF!	0		0	0	0	0	#REF!	0	0	0	0	#REF!	0	0	0	0	#REF!	0	0	0	0	#REF!	0	0	0	0	#REF!		0	0	0	0	#REF!	0	0	0	0	#REF!		0	0	0	0		0	0	0	0
1.8664	#REF!	0		0	0	0	0	#REF!	0	0	0	0	#REF!	0	0	0	0	#REF!	0	0	0	0	#REF!	0	0	0	0	#REF!		0	0	0	0	#REF!	0	0	0	0	#REF!		0	0	0	0		0	0	0	0
1.9055	#REF!	0		0	0	0	0	#REF!	0	0	0	0	#REF!	0	0	0	0	#REF!	0	0	0	0	#REF!	0	0	0	0	#REF!		0	0	0	0	#REF!	0	0	0	0	#REF!		0	0	0	0		0	0	0	0
1.9454	#REF!	0		0	0	0	0	#REF!	0	0	0	0	#REF!	0	0	0	0	#REF!	0	0	0	0	#REF!	0	0	0	0	#REF!		0	0	0	0	#REF!	0	0	0	0	#REF!		0	0	0	0		0	0	0	0
1.9861	#REF!	0		0	0	0	0	#REF!	0	0	0	0	#REF!	0	0	0	0	#REF!	0	0	0	0	#REF!	0	0	0	0	#REF!		0	0	0	0	#REF!	0	0	0	0	#REF!		0	0	0	0		0	0	0	0
2.0277	#REF!	0		0	0	0	0	#REF!	0	0	0	0	#REF!	0	0	0	0	#REF!	0	0	0	0	#REF!	0	0	0	0	#REF!		0	0	0	0	#REF!	0	0	0	0	#REF!		0	0	0	0		0	0	0	0
2.0701	#REF!	0		0	0	0	0	#REF!	0	0	0	0	#REF!	0	0	0	0	#REF!	0	0	0	0	#REF!	0	0	0	0	#REF!		0	0	0	0	#REF!	0	0	0	0	#REF!		0	0	0	0		0	0	0	0
2.1135	#REF!	0		0	0	0	0	#REF!	0	0	0	0	#REF!	0	0	0	0	#REF!	0	0	0	0	#REF!	0	0	0	0	#REF!		0	0	0	0	#REF!	0	0	0	0	#REF!		0	0	0	0		0	0	0	0
2.1577	#REF!	0		0	0	0	0	#REF!	0	0	0	0	#REF!	0	0	0	0	#REF!	0	0	0	0	#REF!	0	0	0	0	#REF!		0	0	0	0	#REF!	0	0	0	0	#REF!		0	0	0	0		0	0	0	0
2.2029	#REF!	0		0	0	0	0	#REF!	0	0	0	0	#REF!	0	0	0	0	#REF!	0	0	0	0	#REF!	0	0	0	0	#REF!		0	0	0	0	#REF!	0	0	0	0	#REF!		0	0	0	0		0	0	0	0
2.2491	#REF!	0		0	0	0	0	#REF!	0	0	0	0	#REF!	0	0	0	0	#REF!	0	0	0	0	#REF!	0	0	0	0	#REF!		0	0	0	0	#REF!	0	0	0	0	#REF!		0	0	0	0		0	0	0	0
2.2961	#REF!	0		0	0	0	0	#REF!	0	0	0	0	#REF!	0	0	0	0	#REF!	0	0	0	0	#REF!	0	0	0	0	#REF!		0	0	0	0	#REF!	0	0	0	0	#REF!		0	0	0	0		0	0	0	0
2.3442	#REF!	0		0	0	0	0	#REF!	0	0	0	0	#REF!	0	0	0	0	#REF!	0	0	0	0	#REF!	0	0	0	0	#REF!		0	0	0	0	#REF!	0	0	0	0	#REF!		0	0	0	0		0	0	0	0
2.3933	#REF!	0		0	0	0	0	#REF!	0	0	0	0	#REF!	0	0	0	0	#REF!	0	0	0	0	#REF!	0	0	0	0	#REF!		0	0	0	0	#REF!	0	0	0	0	#REF!		0	0	0	0		0	0	0	0
2.4434	#REF!	0		0	0	0	0	#REF!	0	0	0	0	#REF!	0	0	0	0	#REF!	0	0	0	0	#REF!	0	0	0	0	#REF!		0	0	0	0	#REF!	0	0	0	0	#REF!		0	0	0	0		0	0	0	0
2.4946	#REF!	0		0	0	0	0	#REF!	0	0	0	0	#REF!	0	0	0	0	#REF!	0	0	0	0	#REF!	0	0	0	0	#REF!		0	0	0	0	#REF!	0	0	0	0	#REF!		0	0	0	0		0	0	0	0
2.5468	#REF!	0		0	0	0	0	#REF!	0	0	0	0	#REF!	0	0	0	0	#REF!	0	0	0	0	#REF!	0	0	0	0	#REF!		0	0	0	0	#REF!	0	0	0	0	#REF!		0	0	0	0		0	0	0	0
2.6002	#REF!	0		0	0	0	0	#REF!	0	0	0	0	#REF!	0	0	0	0	#REF!	0	0	0	0	#REF!	0	0	0	0	#REF!		0	0	0	0	#REF!	0	0	0	0	#REF!		0	0	0	0		0	0	0	0
2.6546	#REF!	0		0	0	0	0	#REF!	0	0	0	0	#REF!	0	0	0	0	#REF!	0	0	0	0	#REF!	0	0	0	0	#REF!		0	0	0	0	#REF!	0	0	0	0	#REF!		0	0	0	0		0	0	0	0
2.7102	#REF!	0		0	0	0	0	#REF!	0	0	0	0	#REF!	0	0	0	0	#REF!	0	0	0	0	#REF!	0	0	0	0	#REF!		0	0	0	0	#REF!	0	0	0	0	#REF!		0	0	0	0		0	0	0	0
2.7669	#REF!	0		0	0	0	0	#REF!	0	0	0	0	#REF!	0	0	0	0	#REF!	0	0	0	0	#REF!	0	0	0	0	#REF!		0	0	0	0	#REF!	0	0	0	0	#REF!		0	0	0	0		0	0	0	0
2.8249	#REF!	0		0	0	0	0	#REF!	0	0	0	0	#REF!	0	0	0	0	#REF!	0	0	0	0	#REF!	0	0	0	0	#REF!		0	0	0	0	#REF!	0	0	0	0	#REF!		0	0	0	0		0	0	0	0
2.884	#REF!	0		0	0	0	0	#REF!	0	0	0	0	#REF!	0	0	0	0	#REF!	0	0	0	0	#REF!	0	0	0	0	#REF!		0	0	0	0	#REF!	0	0	0	0	#REF!		0	0	0	0		0	0	0	0
2.9444	#REF!	0		0	0	0	0	#REF!	0	0	0	0	#REF!	0	0	0	0	#REF!	0	0	0	0	#REF!	0	0	0	0	#REF!		0	0	0	0	#REF!	0	0	0	0	#REF!		0	0	0	0		0	0	0	0
3.0061	#REF!	0		0	0	0	0	#REF!	0	0	0	0	#REF!	0	0	0	0	#REF!	0	0	0	0	#REF!	0	0	0	0	#REF!		0	0	0	0	#REF!	0	0	0	0	#REF!		0	0	0	0		0	0	0	0
3.069	#REF!	0		0	0	0	0	#REF!	0	0	0	0	#REF!	0	0	0	0	#REF!	0	0	0	0	#REF!	0	0	0	0	#REF!		0	0	0	0	#REF!	0	0	0	0	#REF!		0	0	0	0		0	0	0	0
3.1333	#REF!	0		0	0	0	0	#REF!	0	0	0	0	#REF!	0	0	0	0	#REF!	0	0	0	0	#REF!	0	0	0	0	#REF!		0	0	0	0	#REF!	0	0	0	0	#REF!		0	0	0	0		0	0	0	0
3.1989	#REF!	0		0	0	0	0	#REF!	0	0	0	0	#REF!	0	0	0	0	#REF!	0	0	0	0	#REF!	0	0	0	0	#REF!		0	0	0	0	#REF!	0	0	0	0	#REF!		0	0	0	0		0	0	0	0
3.2659	#REF!	0		0	0	0	0	#REF!	0	0	0	0	#REF!	0	0	0	0	#REF!	0	0	0	0	#REF!	0	0	0	0	#REF!		0	0	0	0	#REF!	0	0	0	0	#REF!		0	0	0	0		0	0	0	0
3.3343	#REF!	0		0	0	0	0	#REF!	0	0	0	0	#REF!	0	0	0	0	#REF!	0	0	0	0	#REF!	0	0	0	0	#REF!		0	0	0	0	#REF!	0	0	0	0	#REF!		0	0	0	0		0	0	0	0
3.4041	#REF!	0		0	0	0	0	#REF!	0	0	0	0	#REF!	0	0	0	0	#REF!	0	0	0	0	#REF!	0	0	0	0	#REF!		0	0	0	0	#REF!	0	0	0	0	#REF!		0	0	0	0		0	0	0	0
3.4754	#REF!	0		0	0	0	0	#REF!	0	0	0	0	#REF!	0	0	0	0	#REF!	0	0	0	0	#REF!	0	0	0	0	#REF!		0	0	0	0	#REF!	0	0	0	0	#REF!		0	0	0	0		0	0	0	0
3.5481	#REF!	0		0	0	0	0	#REF!	0	0	0	0	#REF!	0	0	0	0	#REF!	0	0	0	0	#REF!	0	0	0	0	#REF!		0	0	0	0	#REF!	0	0	0	0	#REF!		0	0	0	0		0	0	0	0
3.6224	#REF!	0		0	0	0	0	#REF!	0	0	0	0	#REF!	0	0	0	0	#REF!	0	0	0	0	#REF!	0	0	0	0	#REF!		0	0	0	0	#REF!	0	0	0	0	#REF!		0	0	0	0		0	0	0	0
3.6983	#REF!	0		0	0	0	0	#REF!	0	0	0	0	#REF!	0	0	0	0	#REF!	0	0	0	0	#REF!	0	0	0	0	#REF!		0	0	0	0	#REF!	0	0	0	0	#REF!		0	0	0	0		0	0	0	0
3.7757	#REF!	0		0	0	0	0	#REF!	0	0	0	0	#REF!	0	0	0	0	#REF!	0	0	0	0	#REF!	0	0	0	0	#REF!		0	0	0	0	#REF!	0	0	0	0	#REF!		0	0	0	0		0	0	0	0
3.8548	#REF!	0		0	0	0	0	#REF!	0	0	0	0	#REF!	0	0	0	0	#REF!	0	0	0	0	#REF!	0	0	0	0	#REF!		0	0	0	0	#REF!	0	0	0	0	#REF!		0	0	0	0		0	0	0	0
3.9355	#REF!	0		0	0	0	0	#REF!	0	0	0	0	#REF!	0	0	0	0	#REF!	0	0	0	0	#REF!	0	0	0	0	#REF!		0	0	0	0	#REF!	0	0	0	0	#REF!		0	0	0	0		0	0	0	0
4.0179	#REF!	0		0	0	0	0	#REF!	0	0	0	0	#REF!	0	0	0	0	#REF!	0	0	0	0	#REF!	0	0	0	0	#REF!		0	0	0	0	#REF!	0	0	0	0	#REF!		0	0	0	0		0	0	0	0
4.102	#REF!	0		0	0	0	0	#REF!	0	0	0	0	#REF!	0	0	0	0	#REF!	0	0	0	0	#REF!	0	0	0	0	#REF!		0	0	0	0	#REF!	0	0	0	0	#REF!		0	0	0	0		0	0	0	0
4.1879	#REF!	0		0	0	0	0	#REF!	0	0	0	0	#REF!	0	0	0	0	#REF!	0	0	0	0	#REF!	0	0	0	0	#REF!		0	0	0	0	#REF!	0	0	0	0	#REF!		0	0	0	0		0	0	0	0
4.2756	#REF!	0		0	0	0	0	#REF!	0	0	0	0	#REF!	0	0	0	0	#REF!	0	0	0	0	#REF!	0	0	0	0	#REF!		0	0	0	0	#REF!	0	0	0	0	#REF!		0	0	0	0		0	0	0	0
4.3652	#REF!	0		0	0	0	0	#REF!	0	0	0	0	#REF!	0	0	0	0	#REF!	0	0	0	0	#REF!	0	0	0	0	#REF!		0	0	0	0	#REF!	0	0	0	0	#REF!		0	0	0	0		0	0	0	0
4.4566	#REF!	0		0	0	0	0	#REF!	0	0	0	0	#REF!	0	0	0	0	#REF!	0	0	0	0	#REF!	0	0	0	0	#REF!		0	0	0	0	#REF!	0	0	0	0	#REF!		0	0	0	0		0	0	0	0
4.5499	#REF!	0		0	0	0	0	#REF!	0	0	0	0	#REF!	0	0	0	0	#REF!	0	0	0	0	#REF!	0	0	0	0	#REF!		0	0	0	0	#REF!	0	0	0	0	#REF!		0	0	0	0		0	0	0	0
4.6452	#REF!	0		0	0	0	0	#REF!	0	0	0	0	#REF!	0	0	0	0	#REF!	0	0	0	0	#REF!	0	0	0	0	#REF!		0	0	0	0	#REF!	0	0	0	0	#REF!		0	0	0	0		0	0	0	0
4.7424	#REF!	0		0	0	0	0	#REF!	0	0	0	0	#REF!	0	0	0	0	#REF!	0	0	0	0	#REF!	0	0	0	0	#REF!		0	0	0	0	#REF!	0	0	0	0	#REF!		0	0	0	0		0	0	0	0
4.8417	#REF!	0		0	0	0	0	#REF!	0	0	0	0	#REF!	0	0	0	0	#REF!	0	0	0	0	#REF!	0	0	0	0	#REF!		0	0	0	0	#REF!	0	0	0	0	#REF!		0	0	0	0		0	0	0	0
4.9431	#REF!	0		0	0	0	0	#REF!	0	0	0	0	#REF!	0	0	0	0	#REF!	0	0	0	0	#REF!	0	0	0	0	#REF!		0	0	0	0	#REF!	0	0	0	0	#REF!		0	0	0	0		0	0	0	0
5.0466	#REF!	0		0	0	0	0	#REF!	0	0	0	0	#REF!	0	0	0	0	#REF!	0	0	0	0	#REF!	0	0	0	0	#REF!		0	0	0	0	#REF!	0	0	0	0	#REF!		0	0	0	0		0	0	0	0
5.1523	#REF!	0		0	0	0	0	#REF!	0	0	0	0	#REF!	0	0	0	0	#REF!	0	0	0	0	#REF!	0	0	0	0	#REF!		0	0	0	0	#REF!	0	0	0	0	#REF!		0	0	0	0		0	0	0	0
5.2602	#REF!	0		0	0	0	0	#REF!	0	0	0	0	#REF!	0	0	0	0	#REF!	0	0	0	0	#REF!	0	0	0	0	#REF!		0	0	0	0	#REF!	0	0	0	0	#REF!		0	0	0	0		0	0	0	0
5.3703	#REF!	0		0	0	0	0	#REF!	0	0	0	0	#REF!	0	0	0	0	#REF!	0	0	0	0	#REF!	0	0	0	0	#REF!		0	0	0	0	#REF!	0	0	0	0	#REF!		0	0	0	0		0	0	0	0
5.4828	#REF!	0		0	0	0	0	#REF!	0	0	0	0	#REF!	0	0	0	0	#REF!	0	0	0	0	#REF!	0	0	0	0	#REF!		0	0	0	0	#REF!	0	0	0	0	#REF!		0	0	0	0		0	0	0	0
5.5976	#REF!	0		0	0	0	0	#REF!	0	0	0	0	#REF!	0	0	0	0	#REF!	0	0	0	0	#REF!	0	0	0	0	#REF!		0	0	0	0	#REF!	0	0	0	0	#REF!		0	0	0	0		0	0	0	0
5.7148	#REF!	0		0	0	0	0	#REF!	0	0	0	0	#REF!	0	0	0	0	#REF!	0	0	0	0	#REF!	0	0	0	0	#REF!		0	0	0	0	#REF!	0	0	0	0	#REF!		0	0	0	0		0	0	0	0
5.8345	#REF!	0		0	0	0	0	#REF!	0	0	0	0	#REF!	0	0	0	0	#REF!	0	0	0	0	#REF!	0	0	0	0	#REF!		0	0	0	0	#REF!	0	0	0	0	#REF!		0	0	0	0		0	0	0	0
5.9566	#REF!	0		0	0	0	0	#REF!	0	0	0	0	#REF!	0	0	0	0	#REF!	0	0	0	0	#REF!	0	0	0	0	#REF!		0	0	0	0	#REF!	0	0	0	0	#REF!		0	0	0	0		0	0	0	0
6.0814	#REF!	0		0	0	0	0	#REF!	0	0	0	0	#REF!	0	0	0	0	#REF!	0	0	0	0	#REF!	0	0	0	0	#REF!		0	0	0	0	#REF!	0	0	0	0	#REF!		0	0	0	0		0	0	0	0
6.2087	#REF!	0		0	0	0	0	#REF!	0	0	0	0	#REF!	0	0	0	0	#REF!	0	0	0	0	#REF!	0	0	0	0	#REF!		0	0	0	0	#REF!	0	0	0	0	#REF!		0	0	0	0		0	0	0	0
6.3387	#REF!	0		0	0	0	0	#REF!	0	0	0	0	#REF!	0	0	0	0	#REF!	0	0	0	0	#REF!	0	0	0	0	#REF!		0	0	0	0	#REF!	0	0	0	0	#REF!		0	0	0	0		0	0	0	0
6.4714	#REF!	0		0	0	0	0	#REF!	0	0	0	0	#REF!	0	0	0	0	#REF!	0	0	0	0	#REF!	0	0	0	0	#REF!		0	0	0	0	#REF!	0	0	0	0	#REF!		0	0	0	0		0	0	0	0
6.6069	#REF!	0		0	0	0	0	#REF!	0	0	0	0	#REF!	0	0	0	0	#REF!	0	0	0	0	#REF!	0	0	0	0	#REF!		0	0	0	0	#REF!	0	0	0	0	#REF!		0	0	0	0		0	0	0	0
6.7453	#REF!	0		0	0	0	0	#REF!	0	0	0	0	#REF!	0	0	0	0	#REF!	0	0	0	0	#REF!	0	0	0	0	#REF!		0	0	0	0	#REF!	0	0	0	0	#REF!		0	0	0	0		0	0	0	0
6.8865	#REF!	0		0	0	0	0	#REF!	0	0	0	0	#REF!	0	0	0	0	#REF!	0	0	0	0	#REF!	0	0	0	0	#REF!		0	0	0	0	#REF!	0	0	0	0	#REF!		0	0	0	0		0	0	0	0
7.0307	#REF!	0		0	0	0	0	#REF!	0	0	0	0	#REF!	0	0	0	0	#REF!	0	0	0	0	#REF!	0	0	0	0	#REF!		0	0	0	0	#REF!	0	0	0	0	#REF!		0	0	0	0		0	0	0	0
7.1779	#REF!	0		0	0	0	0	#REF!	0	0	0	0	#REF!	0	0	0	0	#REF!	0	0	0	0	#REF!	0	0	0	0	#REF!		0	0	0	0	#REF!	0	0	0	0	#REF!		0	0	0	0		0	0	0	0
7.3282	#REF!	0		0	0	0	0	#REF!	0	0	0	0	#REF!	0	0	0	0	#REF!	0	0	0	0	#REF!	0	0	0	0	#REF!		0	0	0	0	#REF!	0	0	0	0	#REF!		0	0	0	0		0	0	0	0
7.4817	#REF!	0		0	0	0	0	#REF!	0	0	0	0	#REF!	0	0	0	0	#REF!	0	0	0	0	#REF!	0	0	0	0	#REF!		0	0	0	0	#REF!	0	0	0	0	#REF!		0	0	0	0		0	0	0	0
7.6384	#REF!	0		0	0	0	0	#REF!	0	0	0	0	#REF!	0	0	0	0	#REF!	0	0	0	0	#REF!	0	0	0	0	#REF!		0	0	0	0	#REF!	0	0	0	0	#REF!		0	0	0	0		0	0	0	0
7.7983	#REF!	0		0	0	0	0	#REF!	0	0	0	0	#REF!	0	0	0	0	#REF!	0	0	0	0	#REF!	0	0	0	0	#REF!		0	0	0	0	#REF!	0	0	0	0	#REF!		0	0	0	0		0	0	0	0
7.9616	#REF!	0		0	0	0	0	#REF!	0	0	0	0	#REF!	0	0	0	0	#REF!	0	0	0	0	#REF!	0	0	0	0	#REF!		0	0	0	0	#REF!	0	0	0	0	#REF!		0	0	0	0		0	0	0	0
8.1283	#REF!	0		0	0	0	0	#REF!	0	0	0	0	#REF!	0	0	0	0	#REF!	0	0	0	0	#REF!	0	0	0	0	#REF!		0	0	0	0	#REF!	0	0	0	0	#REF!		0	0	0	0		0	0	0	0
8.2985	#REF!	0		0	0	0	0	#REF!	0	0	0	0	#REF!	0	0	0	0	#REF!	0	0	0	0	#REF!	0	0	0	0	#REF!		0	0	0	0	#REF!	0	0	0	0	#REF!		0	0	0	0		0	0	0	0
8.4723	#REF!	0		0	0	0	0	#REF!	0	0	0	0	#REF!	0	0	0	0	#REF!	0	0	0	0	#REF!	0	0	0	0	#REF!		0	0	0	0	#REF!	0	0	0	0	#REF!		0	0	0	0		0	0	0	0
8.6497	#REF!	0		0	0	0	0	#REF!	0	0	0	0	#REF!	0	0	0	0	#REF!	0	0	0	0	#REF!	0	0	0	0	#REF!		0	0	0	0	#REF!	0	0	0	0	#REF!		0	0	0	0		0	0	0	0
8.8308	#REF!	0		0	0	0	0	#REF!	0	0	0	0	#REF!	0	0	0	0	#REF!	0	0	0	0	#REF!	0	0	0	0	#REF!		0	0	0	0	#REF!	0	0	0	0	#REF!		0	0	0	0		0	0	0	0
9.0157	#REF!	0		0	0	0	0	#REF!	0	0	0	0	#REF!	0	0	0	0	#REF!	0	0	0	0	#REF!	0	0	0	0	#REF!		0	0	0	0	#REF!	0	0	0	0	#REF!		0	0	0	0		0	0	0	0
9.2045	#REF!	0		0	0	0	0	#REF!	0	0	0	0	#REF!	0	0	0	0	#REF!	0	0	0	0	#REF!	0	0	0	0	#REF!		0	0	0	0	#REF!	0	0	0	0	#REF!		0	0	0	0		0	0	0	0
9.3972	#REF!	0		0	0	0	0	#REF!	0	0	0	0	#REF!	0	0	0	0	#REF!	0	0	0	0	#REF!	0	0	0	0	#REF!		0	0	0	0	#REF!	0	0	0	0	#REF!		0	0	0	0		0	0	0	0
9.594	#REF!	0		0	0	0	0	#REF!	0	0	0	0	#REF!	0	0	0	0	#REF!	0	0	0	0	#REF!	0	0	0	0	#REF!		0	0	0	0	#REF!	0	0	0	0	#REF!		0	0	0	0		0	0	0	0
9.7949	#REF!	0		0	0	0	0	#REF!	0	0	0	0	#REF!	0	0	0	0	#REF!	0	0	0	0	#REF!	0	0	0	0	#REF!		0	0	0	0	#REF!	0	0	0	0	#REF!		0	0	0	0		0	0	0	0
				0.0982765			1674.84	#REF!	0.197088			3505.23	#REF!	0.492452			9095.81	#REF!	0.693464			12921.6	#REF!	0.994024			18653.3	#REF!		0.198995			916.914	#REF!	0.498995			2304.55	#REF!		0.698995			3235.64		0.998995			4641
								#REF!					#REF!					#REF!					#REF!					#REF!						#REF!					#REF!
						Electron																																			Proton
						Energy(MeV)	Light(arb)																																		Energy(MeV)	Light(arb)
						0.1	1674.84	0.0897877																																	0.2	916.914	0.0491555
						0.2	3505.23	0.187914																																	0.5	2304.55	0.123546
						0.5	9095.81	0.487623																																	0.7	3235.64	0.173462
						0.7	12921.6	0.692723																																	1	4641	0.248803
						1	18653.3	1																																	2	10347.9	0.554745
																																									3	18250.2	0.978388
																																									6	49012.7	2.62756
																																									10	98891.8	5.30156
																																									20	256540	13.7531
																																									50	797592	42.7587
																																									100	1.76629e+06	94.6902
																																									150	2.72011e+06	145.824

## Sheet: Fig.9_He-Ar(Matsufuji)
	10	an=	5	150 He (MeV/source)								100	He	(MeV/source)	50	He	(MeV/source)			290 C						150	C	(MeV/source)	80	C	(MeV/source)	50	C	(MeV/source)		400 Ne						150	Ne	(MeV/source)	80	Ne	(MeV/source)	50	Ne
	exciton数	有効exciton		1nm		10nm		/source		(有効exiton/source)		10nm	/source	(有効exiton/source)	10nm	/source	(有効exiton/source)			1nm		10nm		/source	有効exciton/source	10nm	/source	(有効exiton/source)	10nm	/source	(有効exiton/source)	10nm	/source	(有効exiton/source)		1nm		10nm		/source	有効exciton/source	10nm	/source	(有効exiton/source)	10nm	/source	(有効exiton/source)	10nm	/source
1e-08	0	0		6.351e-05	0.0072	1.304e-05	0.0048	0	0	0	0	1.6944e-05	0	0	2.7229e-05	0	0			0.00037779	0.0044	6.3841e-05	0.0039	6384.1	0	8.1421e-05	0	0	0.00011403	0	0	0.00016234	0	0		0.0008634	0.004	0.00013048	0.0033	13048	0	0.00016124	0	0	0.00017537	0	0	0.0002478	0
1.0209e-08	0	0		6.484e-05	0.0072	1.3314e-05	0.0048	0	0	0	0	1.7298e-05	0	0	2.7799e-05	0	0			0.0003857	0.0044	6.5178e-05	0.0039	6384.37	0	8.3125e-05	0	0	0.00011642	0	0	0.00016574	0	0		0.00088148	0.004	0.00013321	0.0033	13048.3	0	0.00016461	0	0	0.00017904	0	0	0.00025299	0
1.0423e-08	0	0		6.6198e-05	0.0072	1.3592e-05	0.0048	0	0	0	0	1.7661e-05	0	0	2.8381e-05	0	0			0.00039378	0.0044	6.6542e-05	0.0039	6384.15	0	8.4866e-05	0	0	0.00011886	0	0	0.00016921	0	0		0.00089994	0.004	0.000136	0.0033	13048.1	0	0.00016806	0	0	0.00018279	0	0	0.00025829	0
1.0641e-08	0	0		6.7584e-05	0.0072	1.3877e-05	0.0048	0	0	0	0	1.803e-05	0	0	2.8975e-05	0	0			0.00040202	0.0044	6.7936e-05	0.0039	6384.36	0	8.6643e-05	0	0	0.00012135	0	0	0.00017276	0	0		0.00091878	0.004	0.00013885	0.0033	13048.6	0	0.00017158	0	0	0.00018662	0	0	0.0002637	0
1.0864e-08	0	0		6.8999e-05	0.0072	1.4168e-05	0.0048	0	0	0	0	1.8408e-05	0	0	2.9582e-05	0	0			0.00041044	0.0044	6.9358e-05	0.0039	6384.2	0	8.8457e-05	0	0	0.00012389	0	0	0.00017637	0	0		0.00093802	0.004	0.00014176	0.0033	13048.6	0	0.00017517	0	0	0.00019052	0	0	0.00026922	0
1.1092e-08	0	0		7.0444e-05	0.0072	1.4464e-05	0.0048	0	0	0	0	1.8793e-05	0	0	3.0202e-05	0	0			0.00041904	0.0044	7.0811e-05	0.0039	6383.97	0	9.031e-05	0	0	0.00012648	0	0	0.00018007	0	0		0.00095766	0.004	0.00014473	0.0033	13048.1	0	0.00017884	0	0	0.00019451	0	0	0.00027485	0
1.1324e-08	0	0		7.1919e-05	0.0072	1.4767e-05	0.0048	0	0	0	0	1.9187e-05	0	0	3.0834e-05	0	0			0.00042781	0.0044	7.2293e-05	0.0039	6384.05	0	9.2201e-05	0	0	0.00012913	0	0	0.00018384	0	0		0.00097772	0.004	0.00014776	0.0033	13048.4	0	0.00018259	0	0	0.00019859	0	0	0.00028061	0
1.1561e-08	0	0		7.3425e-05	0.0072	1.5076e-05	0.0048	0	0	0	0	1.9589e-05	0	0	3.148e-05	0	0			0.00043677	0.0044	7.3807e-05	0.0039	6384.14	0	9.4131e-05	0	0	0.00013184	0	0	0.00018769	0	0		0.00099819	0.004	0.00015085	0.0033	13048.2	0	0.00018641	0	0	0.00020274	0	0	0.00028649	0
1.1803e-08	0	0		7.4962e-05	0.0072	1.5392e-05	0.0048	0	0	0	0	1.9999e-05	0	0	3.2139e-05	0	0			0.00044591	0.0044	7.5353e-05	0.0039	6384.22	0	9.6102e-05	0	0	0.0001346	0	0	0.00019162	0	0		0.0010191	0.004	0.00015401	0.0033	13048.4	0	0.00019031	0	0	0.00020699	0	0	0.00029248	0
1.205e-08	0	0		7.6532e-05	0.0072	1.5714e-05	0.0048	0	0	0	0	2.0418e-05	0	0	3.2812e-05	0	0			0.00045525	0.0044	7.693e-05	0.0039	6384.23	0	9.8115e-05	0	0	0.00013742	0	0	0.00019563	0	0		0.0010404	0.004	0.00015723	0.0033	13048.1	0	0.0001943	0	0	0.00021132	0	0	0.00029861	0
1.2303e-08	0	0		7.8134e-05	0.0072	1.6043e-05	0.0048	0	0	0	0	2.0845e-05	0	0	3.3499e-05	0	0			0.00046478	0.0044	7.8541e-05	0.0039	6383.89	0	0.00010017	0	0	0.00014029	0	0	0.00019972	0	0		0.0010622	0.004	0.00016053	0.0033	13048	0	0.00019837	0	0	0.00021575	0	0	0.00030486	0
1.256e-08	0	0		7.9771e-05	0.0072	1.6379e-05	0.0048	0	0	0	0	2.1282e-05	0	0	3.42e-05	0	0			0.00047452	0.0044	8.0186e-05	0.0039	6384.24	0	0.00010227	0	0	0.00014323	0	0	0.00020391	0	0		0.0010845	0.004	0.00016389	0.0033	13048.6	0	0.00020252	0	0	0.00022027	0	0	0.00031125	0
1.2823e-08	0	0		8.1441e-05	0.0072	1.6722e-05	0.0048	0	0	0	0	2.1727e-05	0	0	3.4916e-05	0	0			0.00048445	0.0044	8.1865e-05	0.0039	6384.23	0	0.00010441	0	0	0.00014623	0	0	0.00020818	0	0		0.0011072	0.004	0.00016732	0.0033	13048.4	0	0.00020676	0	0	0.00022488	0	0	0.00031776	0
1.3092e-08	0	0		8.3146e-05	0.0072	1.7072e-05	0.0048	0	0	0	0	2.2182e-05	0	0	3.5648e-05	0	0			0.0004946	0.0044	8.3579e-05	0.0039	6383.97	0	0.00010659	0	0	0.00014929	0	0	0.00021254	0	0		0.0011304	0.004	0.00017082	0.0033	13047.7	0	0.00021109	0	0	0.00022959	0	0	0.00032442	0
1.3366e-08	0	0		8.4887e-05	0.0072	1.743e-05	0.0048	0	0	0	0	2.2647e-05	0	0	3.6394e-05	0	0			0.00050495	0.0044	8.5329e-05	0.0039	6384.03	0	0.00010883	0	0	0.00015242	0	0	0.00021699	0	0		0.001154	0.004	0.0001744	0.0033	13048	0	0.00021551	0	0	0.0002344	0	0	0.00033121	0
1.3646e-08	0	0		8.6665e-05	0.0072	1.7795e-05	0.0048	0	0	0	0	2.3121e-05	0	0	3.7156e-05	0	0			0.00051553	0.0044	8.7116e-05	0.0039	6384	0	0.00011111	0	0	0.00015561	0	0	0.00022153	0	0		0.0011782	0.004	0.00017805	0.0033	13047.8	0	0.00022002	0	0	0.0002393	0	0	0.00033815	0
1.3932e-08	0	0		8.8479e-05	0.0072	1.8167e-05	0.0048	0	0	0	0	2.3605e-05	0	0	3.7934e-05	0	0			0.00052632	0.0044	8.894e-05	0.0039	6383.86	0	0.00011343	0	0	0.00015887	0	0	0.00022617	0	0		0.0012029	0.004	0.00018178	0.0033	13047.7	0	0.00022463	0	0	0.00024431	0	0	0.00034523	0
1.4223e-08	0	0		9.0332e-05	0.0072	1.8548e-05	0.0048	0	0	0	0	2.4099e-05	0	0	3.8728e-05	0	0			0.00053734	0.0044	9.0803e-05	0.0039	6384.24	0	0.00011581	0	0	0.00016219	0	0	0.0002309	0	0		0.001228	0.004	0.00018559	0.0033	13048.6	0	0.00022933	0	0	0.00024943	0	0	0.00035245	0
1.4521e-08	0	0		9.2224e-05	0.0072	1.8936e-05	0.0048	0	0	0	0	2.4604e-05	0	0	3.9539e-05	0	0			0.00054859	0.0044	9.2704e-05	0.0039	6384.13	0	0.00011823	0	0	0.00016559	0	0	0.00023574	0	0		0.0012538	0.004	0.00018947	0.0033	13048	0	0.00023414	0	0	0.00025465	0	0	0.00035984	0
1.4825e-08	0	0		9.4155e-05	0.0072	1.9333e-05	0.0048	0	0	0	0	2.5119e-05	0	0	4.0367e-05	0	0			0.00056008	0.0044	9.4645e-05	0.0039	6384.15	0	0.00012071	0	0	0.00016906	0	0	0.00024067	0	0		0.00128	0.004	0.00019344	0.0033	13048.2	0	0.00023904	0	0	0.00025999	0	0	0.00036737	0
1.5136e-08	0	0		9.6126e-05	0.0072	1.9738e-05	0.0048	0	0	0	0	2.5645e-05	0	0	4.1213e-05	0	0			0.00057181	0.0044	9.6627e-05	0.0039	6383.92	0	0.00012323	0	0	0.0001726	0	0	0.00024571	0	0		0.0013068	0.004	0.00019749	0.0033	13047.7	0	0.00024404	0	0	0.00026543	0	0	0.00037506	0
1.5453e-08	0	0		9.8139e-05	0.0072	2.0151e-05	0.0048	0	0	0	0	2.6182e-05	0	0	4.2076e-05	0	0			0.00058378	0.0044	9.865e-05	0.0039	6383.87	0	0.00012582	0	0	0.00017621	0	0	0.00025086	0	0		0.0013342	0.004	0.00020163	0.0033	13048	0	0.00024915	0	0	0.00027099	0	0	0.00038292	0
1.5776e-08	0	0		0.00010019	0.0072	2.0573e-05	0.0048	0	0	0	0	2.6731e-05	0	0	4.2957e-05	0	0			0.00059601	0.0044	0.00010072	0.0039	6384.38	0	0.00012845	0	0	0.0001799	0	0	0.00025611	0	0		0.0013621	0.004	0.00020585	0.0033	13048.3	0	0.00025437	0	0	0.00027666	0	0	0.00039093	0
1.6106e-08	0	0		0.00010229	0.0072	2.1004e-05	0.0048	0	0	0	0	2.729e-05	0	0	4.3856e-05	0	0			0.00060849	0.0044	0.00010282	0.0039	6383.96	0	0.00013114	0	0	0.00018367	0	0	0.00026148	0	0		0.0013906	0.004	0.00021016	0.0033	13048.6	0	0.0002597	0	0	0.00028245	0	0	0.00039912	0
1.6444e-08	0	0		0.00010443	0.0072	2.1443e-05	0.0048	0	0	0	0	2.7862e-05	0	0	4.4774e-05	0	0			0.00062123	0.0044	0.00010498	0.0039	6384.09	0	0.00013389	0	0	0.00018751	0	0	0.00026695	0	0		0.0014198	0.004	0.00021456	0.0033	13047.9	0	0.00026514	0	0	0.00028837	0	0	0.00040748	0
1.6788e-08	0	0		0.00010662	0.0072	2.1892e-05	0.0048	0	0	0	0	2.8445e-05	0	0	4.5712e-05	0	0			0.00063424	0.0044	0.00010718	0.0039	6384.32	0	0.00013669	0	0	0.00019144	0	0	0.00027254	0	0		0.0014495	0.004	0.00021905	0.0033	13048	0	0.00027069	0	0	0.00029441	0	0	0.00041601	0
1.714e-08	0	0		0.00010885	0.0072	2.2351e-05	0.0048	0	0	0	0	2.9041e-05	0	0	4.6669e-05	0	0			0.00064752	0.0044	0.00010942	0.0039	6383.9	0	0.00013955	0	0	0.00019545	0	0	0.00027825	0	0		0.0014798	0.004	0.00022364	0.0033	13047.8	0	0.00027636	0	0	0.00030057	0	0	0.00042472	0
1.7498e-08	0	0		0.00011113	0.0072	2.2819e-05	0.0048	0	0	0	0	2.9649e-05	0	0	4.7646e-05	0	0			0.00066108	0.0044	0.00011171	0.0039	6384.16	0	0.00014247	0	0	0.00019954	0	0	0.00028407	0	0		0.0015108	0.004	0.00022832	0.0033	13048.3	0	0.00028214	0	0	0.00030687	0	0	0.00043361	0
1.7865e-08	0	0		0.00011346	0.0072	2.3297e-05	0.0048	0	0	0	0	3.027e-05	0	0	4.8644e-05	0	0			0.00067492	0.0044	0.00011405	0.0039	6383.99	0	0.00014546	0	0	0.00020372	0	0	0.00029002	0	0		0.0015425	0.004	0.0002331	0.0033	13047.9	0	0.00028805	0	0	0.00031329	0	0	0.00044269	0
1.8239e-08	0	0		0.00011584	0.0072	2.3784e-05	0.0048	0	0	0	0	3.0903e-05	0	0	4.9663e-05	0	0			0.00068905	0.0044	0.00011644	0.0039	6384.12	0	0.0001485	0	0	0.00020799	0	0	0.00029609	0	0		0.0015748	0.004	0.00023798	0.0033	13047.9	0	0.00029408	0	0	0.00031985	0	0	0.00045196	0
1.8621e-08	0	0		0.00011826	0.0072	2.4283e-05	0.0048	0	0	0	0	3.1551e-05	0	0	5.0703e-05	0	0			0.00070348	0.0044	0.00011888	0.0039	6384.19	0	0.00015161	0	0	0.00021234	0	0	0.00030229	0	0		0.0016077	0.004	0.00024297	0.0033	13048.2	0	0.00030024	0	0	0.00032655	0	0	0.00046143	0
1.9011e-08	0	0		0.00012074	0.0072	2.4791e-05	0.0048	0	0	0	0	3.2211e-05	0	0	5.1764e-05	0	0			0.00071821	0.0044	0.00012137	0.0039	6384.2	0	0.00015479	0	0	0.00021679	0	0	0.00030862	0	0		0.0016414	0.004	0.00024806	0.0033	13048.2	0	0.00030653	0	0	0.00033339	0	0	0.00047109	0
1.9409e-08	0	0		0.00012327	0.0072	2.531e-05	0.0048	0	0	0	0	3.2886e-05	0	0	5.2848e-05	0	0			0.00073325	0.0044	0.00012391	0.0039	6384.15	0	0.00015803	0	0	0.00022133	0	0	0.00031509	0	0		0.0016758	0.004	0.00025325	0.0033	13048.1	0	0.00031294	0	0	0.00034037	0	0	0.00048095	0
1.9815e-08	0	0		0.00012585	0.0072	2.584e-05	0.0048	0	0	0	0	3.3574e-05	0	0	5.3955e-05	0	0			0.0007486	0.0044	0.0001265	0.0039	6384.05	0	0.00016134	0	0	0.00022596	0	0	0.00032169	0	0		0.0017109	0.004	0.00025855	0.0033	13048.2	0	0.0003195	0	0	0.0003475	0	0	0.00049102	0
2.023e-08	0	0		0.00012848	0.0072	2.6381e-05	0.0048	0	0	0	0	3.4277e-05	0	0	5.5085e-05	0	0			0.00076428	0.0044	0.00012915	0.0039	6384.08	0	0.00016472	0	0	0.00023069	0	0	0.00032842	0	0		0.0017467	0.004	0.00026397	0.0033	13048.4	0	0.00032619	0	0	0.00035477	0	0	0.00050131	0
2.0654e-08	0	0		0.00013117	0.0072	2.6934e-05	0.0048	0	0	0	0	3.4995e-05	0	0	5.6238e-05	0	0			0.00078028	0.0044	0.00013186	0.0039	6384.24	0	0.00016816	0	0	0.00023552	0	0	0.0003353	0	0		0.0017833	0.004	0.00026949	0.0033	13047.8	0	0.00033302	0	0	0.0003622	0	0	0.0005118	0
2.1086e-08	0	0		0.00013392	0.0072	2.7498e-05	0.0048	0	0	0	0	3.5728e-05	0	0	5.7416e-05	0	0			0.00079662	0.0044	0.00013462	0.0039	6384.33	0	0.00017169	0	0	0.00024046	0	0	0.00034232	0	0		0.0018206	0.004	0.00027514	0.0033	13048.5	0	0.00033999	0	0	0.00036978	0	0	0.00052252	0
2.1528e-08	0	0		0.00013672	0.0072	2.8073e-05	0.0048	0	0	0	0	3.6476e-05	0	0	5.8618e-05	0	0			0.0008133	0.0044	0.00013744	0.0039	6384.24	0	0.00017528	0	0	0.00024549	0	0	0.00034949	0	0		0.0018587	0.004	0.0002809	0.0033	13048.1	0	0.00034711	0	0	0.00037753	0	0	0.00053346	0
2.1979e-08	0	0		0.00013959	0.0072	2.8661e-05	0.0048	0	0	0	0	3.724e-05	0	0	5.9845e-05	0	0			0.00083033	0.0044	0.00014031	0.0039	6383.82	0	0.00017895	0	0	0.00025063	0	0	0.0003568	0	0		0.0018976	0.004	0.00028678	0.0033	13047.9	0	0.00035438	0	0	0.00038543	0	0	0.00054463	0
2.2439e-08	0	0		0.00014251	0.0072	2.9261e-05	0.0048	0	0	0	0	3.802e-05	0	0	6.1098e-05	0	0			0.00084772	0.0044	0.00014325	0.0039	6383.97	0	0.0001827	0	0	0.00025588	0	0	0.00036428	0	0		0.0019374	0.004	0.00029278	0.0033	13047.8	0	0.0003618	0	0	0.0003935	0	0	0.00055604	0
2.2909e-08	0	0		0.00014549	0.0072	2.9874e-05	0.0048	0	0	0	0	3.8816e-05	0	0	6.2378e-05	0	0			0.00086547	0.0044	0.00014625	0.0039	6383.95	0	0.00018652	0	0	0.00026124	0	0	0.0003719	0	0		0.0019779	0.004	0.00029892	0.0033	13048.1	0	0.00036938	0	0	0.00040174	0	0	0.00056768	0
2.3388e-08	0	0		0.00014854	0.0072	3.05e-05	0.0048	0	0	0	0	3.9628e-05	0	0	6.3684e-05	0	0			0.00088359	0.0044	0.00014931	0.0039	6384.04	0	0.00019043	0	0	0.00026671	0	0	0.00037969	0	0		0.0020194	0.004	0.00030517	0.0033	13048.1	0	0.00037711	0	0	0.00041016	0	0	0.00057957	0
2.3878e-08	0	0		0.00015165	0.0072	3.1138e-05	0.0048	0	0	0	0	4.0458e-05	0	0	6.5018e-05	0	0			0.00090209	0.0044	0.00015244	0.0039	6384.12	0	0.00019442	0	0	0.00027229	0	0	0.00038764	0	0		0.0020616	0.004	0.00031156	0.0033	13048	0	0.00038501	0	0	0.00041874	0	0	0.0005917	0
2.4378e-08	0	0		0.00015483	0.0072	3.179e-05	0.0048	0	0	0	0	4.1305e-05	0	0	6.6379e-05	0	0			0.00092098	0.0044	0.00015563	0.0039	6384.03	0	0.00019849	0	0	0.00027799	0	0	0.00039576	0	0		0.0021048	0.004	0.00031809	0.0033	13048.2	0	0.00039307	0	0	0.00042751	0	0	0.00060409	0
2.4889e-08	0	0		0.00015807	0.0072	3.2456e-05	0.0048	0	0	0	0	4.217e-05	0	0	6.7769e-05	0	0			0.00094027	0.0044	0.00015889	0.0039	6383.94	0	0.00020264	0	0	0.00028381	0	0	0.00040405	0	0		0.0021489	0.004	0.00032475	0.0033	13047.9	0	0.0004013	0	0	0.00043646	0	0	0.00061674	0
2.541e-08	0	0		0.00016138	0.0072	3.3135e-05	0.0048	0	0	0	0	4.3053e-05	0	0	6.9188e-05	0	0			0.00095996	0.0044	0.00016222	0.0039	6384.1	0	0.00020689	0	0	0.00028976	0	0	0.00041251	0	0		0.0021939	0.004	0.00033155	0.0033	13048	0	0.0004097	0	0	0.0004456	0	0	0.00062966	0
2.5942e-08	0	0		0.00016476	0.0072	3.3829e-05	0.0048	0	0	0	0	4.3955e-05	0	0	7.0637e-05	0	0			0.00098006	0.0044	0.00016561	0.0039	6383.86	0	0.00021122	0	0	0.00029582	0	0	0.00042114	0	0		0.0022398	0.004	0.00033849	0.0033	13048	0	0.00041828	0	0	0.00045493	0	0	0.00064284	0
2.6485e-08	0	0		0.00016821	0.0072	3.4538e-05	0.0048	0	0	0	0	4.4875e-05	0	0	7.2116e-05	0	0			0.0010006	0.0044	0.00016908	0.0039	6383.99	0	0.00021564	0	0	0.00030202	0	0	0.00042996	0	0		0.0022867	0.004	0.00034558	0.0033	13048.1	0	0.00042704	0	0	0.00046446	0	0	0.0006563	0
2.704e-08	0	0		0.00017173	0.0072	3.5261e-05	0.0048	0	0	0	0	4.5815e-05	0	0	7.3626e-05	0	0			0.0010215	0.0044	0.00017262	0.0039	6383.88	0	0.00022016	0	0	0.00030834	0	0	0.00043897	0	0		0.0023346	0.004	0.00035282	0.0033	13048.1	0	0.00043598	0	0	0.00047419	0	0	0.00067004	0
2.7606e-08	0	0		0.00017532	0.0072	3.5999e-05	0.0048	0	0	0	0	4.6774e-05	0	0	7.5168e-05	0	0			0.0010429	0.0044	0.00017624	0.0039	6384.12	0	0.00022477	0	0	0.0003148	0	0	0.00044816	0	0		0.0023835	0.004	0.0003602	0.0033	13047.9	0	0.00044511	0	0	0.00048412	0	0	0.00068407	0
2.8184e-08	0	0		0.000179	0.0072	3.6753e-05	0.0048	0	0	0	0	4.7754e-05	0	0	7.6742e-05	0	0			0.0010648	0.0044	0.00017993	0.0039	6384.12	0	0.00022947	0	0	0.00032139	0	0	0.00045754	0	0		0.0024334	0.004	0.00036775	0.0033	13048.2	0	0.00045443	0	0	0.00049425	0	0	0.0006984	0
2.8774e-08	0	0		0.00018274	0.0072	3.7523e-05	0.0048	0	0	0	0	4.8754e-05	0	0	7.8348e-05	0	0			0.0010871	0.0044	0.0001837	0.0039	6384.24	0	0.00023428	0	0	0.00032812	0	0	0.00046712	0	0		0.0024844	0.004	0.00037545	0.0033	13048.2	0	0.00046395	0	0	0.0005046	0	0	0.00071302	0
2.9376e-08	0	0		0.00018657	0.0072	3.8308e-05	0.0048	0	0	0	0	4.9775e-05	0	0	7.9989e-05	0	0			0.0011098	0.0044	0.00018754	0.0039	6384.12	0	0.00023919	0	0	0.00033499	0	0	0.0004769	0	0		0.0025364	0.004	0.00038331	0.0033	13048.4	0	0.00047366	0	0	0.00051517	0	0	0.00072795	0
2.9992e-08	0	0		0.00019048	0.0072	3.9111e-05	0.0048	0	0	0	0	5.0817e-05	0	0	8.1664e-05	0	0			0.0011331	0.0044	0.00019147	0.0039	6384.04	0	0.00024419	0	0	0.00034201	0	0	0.00048689	0	0		0.0025895	0.004	0.00039133	0.0033	13047.8	0	0.00048358	0	0	0.00052596	0	0	0.0007432	0
3.062e-08	0	0		0.00019447	0.0072	3.9929e-05	0.0048	0	0	0	0	5.1881e-05	0	0	8.3374e-05	0	0			0.0011568	0.0044	0.00019548	0.0039	6384.06	0	0.00024931	0	0	0.00034917	0	0	0.00049709	0	0		0.0026437	0.004	0.00039953	0.0033	13048	0	0.00049371	0	0	0.00053697	0	0	0.00075876	0
3.1261e-08	0	0		0.00019854	0.0072	4.0766e-05	0.0048	0	0	0	0	5.2967e-05	0	0	8.512e-05	0	0			0.001181	0.0044	0.00019957	0.0039	6383.99	0	0.00025453	0	0	0.00035648	0	0	0.00050749	0	0		0.0026991	0.004	0.00040789	0.0033	13047.9	0	0.00050404	0	0	0.00054821	0	0	0.00077465	0
3.1915e-08	0	0		0.00020269	0.0072	4.1619e-05	0.0048	0	0	0	0	5.4076e-05	0	0	8.6902e-05	0	0			0.0012057	0.0044	0.00020375	0.0039	6384.15	0	0.00025986	0	0	0.00036394	0	0	0.00051812	0	0		0.0027556	0.004	0.00041644	0.0033	13048.4	0	0.0005146	0	0	0.00055969	0	0	0.00079087	0
3.2584e-08	0	0		0.00020694	0.0072	4.2491e-05	0.0048	0	0	0	0	5.5209e-05	0	0	8.8722e-05	0	0			0.001231	0.0044	0.00020802	0.0039	6384.11	0	0.0002653	0	0	0.00037156	0	0	0.00052897	0	0		0.0028133	0.004	0.00042516	0.0033	13048.1	0	0.00052537	0	0	0.00057141	0	0	0.00080743	0
3.3266e-08	0	0		0.00021127	0.0072	4.338e-05	0.0048	0	0	0	0	5.6365e-05	0	0	9.058e-05	0	0			0.0012568	0.0044	0.00021237	0.0039	6384	0	0.00027085	0	0	0.00037935	0	0	0.00054005	0	0		0.0028722	0.004	0.00043406	0.0033	13048.2	0	0.00053637	0	0	0.00058338	0	0	0.00082433	0
3.3963e-08	0	0		0.0002157	0.0072	4.4289e-05	0.0048	0	0	0	0	5.7545e-05	0	0	9.2476e-05	0	0			0.0012831	0.0044	0.00021682	0.0039	6384.01	0	0.00027652	0	0	0.00038729	0	0	0.00055135	0	0		0.0029323	0.004	0.00044315	0.0033	13048	0	0.00054761	0	0	0.00059559	0	0	0.0008416	0
3.4674e-08	0	0		0.00022021	0.0072	4.5216e-05	0.0048	0	0	0	0	5.875e-05	0	0	9.4413e-05	0	0			0.0013099	0.0044	0.00022136	0.0039	6384.03	0	0.00028232	0	0	0.0003954	0	0	0.0005629	0	0		0.0029937	0.004	0.00045243	0.0033	13048.1	0	0.00055907	0	0	0.00060806	0	0	0.00085922	0
3.54e-08	0	0		0.00022482	0.0072	4.6163e-05	0.0048	0	0	0	0	5.998e-05	0	0	9.639e-05	0	0			0.0013374	0.0044	0.00022599	0.0039	6383.9	0	0.00028823	0	0	0.00040368	0	0	0.00057469	0	0		0.0030564	0.004	0.0004619	0.0033	13048	0	0.00057078	0	0	0.0006208	0	0	0.00087721	0
3.6141e-08	0	0		0.00022953	0.0072	4.713e-05	0.0048	0	0	0	0	6.1236e-05	0	0	9.8408e-05	0	0			0.0013654	0.0044	0.00023073	0.0039	6384.16	0	0.00029426	0	0	0.00041213	0	0	0.00058672	0	0		0.0031204	0.004	0.00047157	0.0033	13048.1	0	0.00058273	0	0	0.0006338	0	0	0.00089558	0
3.6898e-08	0	0		0.00023434	0.0072	4.8116e-05	0.0048	0	0	0	0	6.2518e-05	0	0	0.00010047	0	0			0.001394	0.0044	0.00023556	0.0039	6384.09	0	0.00030042	0	0	0.00042076	0	0	0.00059901	0	0		0.0031858	0.004	0.00048145	0.0033	13048.1	0	0.00059493	0	0	0.00064707	0	0	0.00091433	0
3.767e-08	0	0		0.00023924	0.0072	4.9124e-05	0.0048	0	0	0	0	6.3827e-05	0	0	0.00010257	0	0			0.0014232	0.0044	0.00024049	0.0039	6384.13	0	0.00030671	0	0	0.00042957	0	0	0.00061155	0	0		0.0032525	0.004	0.00049153	0.0033	13048.3	0	0.00060739	0	0	0.00066062	0	0	0.00093348	0
3.8459e-08	0	0		0.00024425	0.0072	5.0153e-05	0.0048	0	0	0	0	6.5164e-05	0	0	0.00010472	0	0			0.001453	0.0044	0.00024553	0.0039	6384.2	0	0.00031314	0	0	0.00043857	0	0	0.00062435	0	0		0.0033206	0.004	0.00050182	0.0033	13048.2	0	0.00062011	0	0	0.00067445	0	0	0.00095302	0
3.9264e-08	0	0		0.00024937	0.0072	5.1203e-05	0.0048	0	0	0	0	6.6528e-05	0	0	0.00010691	0	0			0.0014834	0.0044	0.00025067	0.0039	6384.22	0	0.00031969	0	0	0.00044775	0	0	0.00063743	0	0		0.0033901	0.004	0.00051233	0.0033	13048.3	0	0.00063309	0	0	0.00068857	0	0	0.00097298	0
4.0087e-08	0	0		0.00025459	0.0072	5.2275e-05	0.0048	0	0	0	0	6.7921e-05	0	0	0.00010915	0	0			0.0015144	0.0044	0.00025592	0.0039	6384.11	0	0.00032639	0	0	0.00045712	0	0	0.00065078	0	0		0.0034611	0.004	0.00052306	0.0033	13048.1	0	0.00064635	0	0	0.00070299	0	0	0.00099335	0
4.0926e-08	0	0		0.00025992	0.0072	5.337e-05	0.0048	0	0	0	0	6.9344e-05	0	0	0.00011144	0	0			0.0015461	0.0044	0.00026127	0.0039	6383.96	0	0.00033322	0	0	0.0004667	0	0	0.0006644	0	0		0.0035336	0.004	0.00053401	0.0033	13048.2	0	0.00065988	0	0	0.00071771	0	0	0.0010142	0
4.1783e-08	0	0		0.00026536	0.0072	5.4487e-05	0.0048	0	0	0	0	7.0796e-05	0	0	0.00011377	0	0			0.0015785	0.0044	0.00026675	0.0039	6384.18	0	0.0003402	0	0	0.00047647	0	0	0.00067831	0	0		0.0036076	0.004	0.00054519	0.0033	13048.1	0	0.0006737	0	0	0.00073274	0	0	0.0010354	0
4.2658e-08	0	0		0.00027092	0.0072	5.5628e-05	0.0048	0	0	0	0	7.2278e-05	0	0	0.00011615	0	0			0.0016116	0.0044	0.00027233	0.0039	6384.03	0	0.00034732	0	0	0.00048645	0	0	0.00069252	0	0		0.0036831	0.004	0.00055661	0.0033	13048.2	0	0.00068781	0	0	0.00074808	0	0	0.0010571	0
4.3551e-08	0	0		0.00027659	0.0072	5.6793e-05	0.0048	0	0	0	0	7.3792e-05	0	0	0.00011859	0	0			0.0016453	0.0044	0.00027803	0.0039	6384.01	0	0.0003546	0	0	0.00049663	0	0	0.00070702	0	0		0.0037602	0.004	0.00056826	0.0033	13048.2	0	0.00070221	0	0	0.00076375	0	0	0.0010792	0
4.4463e-08	0	0		0.00028239	0.0072	5.7982e-05	0.0048	0	0	0	0	7.5337e-05	0	0	0.00012107	0	0			0.0016798	0.0044	0.00028386	0.0039	6384.18	0	0.00036202	0	0	0.00050703	0	0	0.00072182	0	0		0.003839	0.004	0.00058016	0.0033	13048.2	0	0.00071692	0	0	0.00077974	0	0	0.0011018	0
4.5394e-08	0	0		0.0002883	0.0072	5.9196e-05	0.0048	0	0	0	0	7.6914e-05	0	0	0.0001236	0	0			0.0017149	0.0044	0.0002898	0.0039	6384.1	0	0.0003696	0	0	0.00051765	0	0	0.00073694	0	0		0.0039193	0.004	0.00059231	0.0033	13048.2	0	0.00073193	0	0	0.00079607	0	0	0.0011249	0
4.6345e-08	0	0		0.00029434	0.0072	6.0436e-05	0.0048	0	0	0	0	7.8525e-05	0	0	0.00012619	0	0			0.0017509	0.0044	0.00029587	0.0039	6384.08	0	0.00037734	0	0	0.00052849	0	0	0.00075237	0	0		0.0040014	0.004	0.00060471	0.0033	13048	0	0.00074725	0	0	0.00081274	0	0	0.0011484	0
4.7315e-08	0	0		0.0003005	0.0072	6.1701e-05	0.0048	0	0	0	0	8.0169e-05	0	0	0.00012883	0	0			0.0017875	0.0044	0.00030206	0.0039	6384.02	0	0.00038524	0	0	0.00053955	0	0	0.00076812	0	0		0.0040852	0.004	0.00061737	0.0033	13048.1	0	0.0007629	0	0	0.00082975	0	0	0.0011725	0
4.8306e-08	0	0		0.00030679	0.0072	6.2993e-05	0.0048	0	0	0	0	8.1848e-05	0	0	0.00013153	0	0			0.001825	0.0044	0.00030839	0.0039	6384.09	0	0.00039331	0	0	0.00055085	0	0	0.00078421	0	0		0.0041707	0.004	0.0006303	0.0033	13048.1	0	0.00077888	0	0	0.00084713	0	0	0.001197	0
4.9317e-08	0	0		0.00031322	0.0072	6.4312e-05	0.0048	0	0	0	0	8.3562e-05	0	0	0.00013429	0	0			0.0018632	0.0044	0.00031485	0.0039	6384.21	0	0.00040154	0	0	0.00056239	0	0	0.00080063	0	0		0.0042581	0.004	0.0006435	0.0033	13048.2	0	0.00079518	0	0	0.00086487	0	0	0.0012221	0
5.035e-08	0	0		0.00031977	0.0072	6.5659e-05	0.0048	0	0	0	0	8.5311e-05	0	0	0.0001371	0	0			0.0019022	0.0044	0.00032144	0.0039	6384.11	0	0.00040995	0	0	0.00057416	0	0	0.00081739	0	0		0.0043472	0.004	0.00065697	0.0033	13048.1	0	0.00081184	0	0	0.00088298	0	0	0.0012477	0
5.1404e-08	0	0		0.00032647	0.0072	6.7034e-05	0.0048	0	0	0	0	8.7098e-05	0	0	0.00013997	0	0			0.001942	0.0044	0.00032817	0.0039	6384.13	0	0.00041854	0	0	0.00058618	0	0	0.00083451	0	0		0.0044383	0.004	0.00067073	0.0033	13048.2	0	0.00082883	0	0	0.00090147	0	0	0.0012738	0
5.2481e-08	0	0		0.00033331	0.0072	6.8437e-05	0.0048	0	0	0	0	8.8922e-05	0	0	0.0001429	0	0			0.0019827	0.0044	0.00033504	0.0039	6384.02	0	0.0004273	0	0	0.00059846	0	0	0.00085198	0	0		0.0045312	0.004	0.00068478	0.0033	13048.2	0	0.00084619	0	0	0.00092034	0	0	0.0013005	0
5.358e-08	0	0		0.00034028	0.0072	6.987e-05	0.0048	0	0	0	0	9.0784e-05	0	0	0.00014589	0	0			0.0020242	0.0044	0.00034206	0.0039	6384.1	0	0.00043625	0	0	0.00061099	0	0	0.00086982	0	0		0.0046261	0.004	0.00069911	0.0033	13048	0	0.00086391	0	0	0.00093961	0	0	0.0013277	0
5.4702e-08	0	0		0.00034741	0.0072	7.1333e-05	0.0048	0	0	0	0	9.2685e-05	0	0	0.00014895	0	0			0.0020666	0.0044	0.00034922	0.0039	6384.04	0	0.00044538	0	0	0.00062378	0	0	0.00088804	0	0		0.0047229	0.004	0.00071375	0.0033	13048	0	0.000882	0	0	0.00095929	0	0	0.0013555	0
5.5847e-08	0	0		0.00035468	0.0072	7.2827e-05	0.0048	0	0	0	0	9.4625e-05	0	0	0.00015207	0	0			0.0021098	0.0044	0.00035653	0.0039	6384.05	0	0.00045471	0	0	0.00063685	0	0	0.00090663	0	0		0.0048218	0.004	0.0007287	0.0033	13048.1	0	0.00090047	0	0	0.00097938	0	0	0.0013839	0
5.7016e-08	0	0		0.00036211	0.0072	7.4352e-05	0.0048	0	0	0	0	9.6607e-05	0	0	0.00015525	0	0			0.002154	0.0044	0.000364	0.0039	6384.17	0	0.00046423	0	0	0.00065018	0	0	0.00092562	0	0		0.0049228	0.004	0.00074396	0.0033	13048.3	0	0.00091932	0	0	0.00099988	0	0	0.0014129	0
5.821e-08	0	0		0.00036969	0.0072	7.5909e-05	0.0048	0	0	0	0	9.863e-05	0	0	0.0001585	0	0			0.0021991	0.0044	0.00037162	0.0039	6384.13	0	0.00047395	0	0	0.0006638	0	0	0.000945	0	0		0.0050259	0.004	0.00075954	0.0033	13048.3	0	0.00093857	0	0	0.0010208	0	0	0.0014425	0
5.9429e-08	0	0		0.00037744	0.0072	7.7499e-05	0.0048	0	0	0	0	0.00010069	0	0	0.00016182	0	0			0.0022452	0.0044	0.0003794	0.0039	6384.09	0	0.00048388	0	0	0.0006777	0	0	0.00096479	0	0		0.0051311	0.004	0.00077544	0.0033	13048.2	0	0.00095823	0	0	0.0010422	0	0	0.0014727	0
6.0674e-08	0	0		0.00038534	0.0072	7.9121e-05	0.0048	0	0	0	0	0.0001028	0	0	0.00016521	0	0			0.0022922	0.0044	0.00038734	0.0039	6383.95	0	0.00049401	0	0	0.00069189	0	0	0.00098499	0	0		0.0052386	0.004	0.00079168	0.0033	13048.1	0	0.00097829	0	0	0.001064	0	0	0.0015035	0
6.1944e-08	0	0		0.00039341	0.0072	8.0778e-05	0.0048	0	0	0	0	0.00010496	0	0	0.00016867	0	0			0.0023402	0.0044	0.00039546	0.0039	6384.15	0	0.00050435	0	0	0.00070637	0	0	0.0010056	0	0		0.0053483	0.004	0.00080825	0.0033	13048.1	0	0.00099878	0	0	0.0010863	0	0	0.001535	0
6.3241e-08	0	0		0.00040165	0.0072	8.247e-05	0.0048	0	0	0	0	0.00010715	0	0	0.0001722	0	0			0.0023892	0.0044	0.00040374	0.0039	6384.15	0	0.00051491	0	0	0.00072117	0	0	0.0010267	0	0		0.0054603	0.004	0.00082518	0.0033	13048.2	0	0.0010197	0	0	0.001109	0	0	0.0015671	0
6.4565e-08	0	0		0.00041006	0.0072	8.4196e-05	0.0048	0	0	0	0	0.0001094	0	0	0.0001758	0	0			0.0024392	0.0044	0.00041219	0.0039	6384.11	0	0.0005257	0	0	0.00073627	0	0	0.0010482	0	0		0.0055746	0.004	0.00084246	0.0033	13048.2	0	0.001041	0	0	0.0011323	0	0	0.0015999	0
6.5917e-08	0	0		0.00041864	0.0072	8.5959e-05	0.0048	0	0	0	0	0.00011169	0	0	0.00017949	0	0			0.0024903	0.0044	0.00042082	0.0039	6384.09	0	0.0005367	0	0	0.00075168	0	0	0.0010701	0	0		0.0056913	0.004	0.0008601	0.0033	13048.2	0	0.0010628	0	0	0.001156	0	0	0.0016334	0
6.7298e-08	0	0		0.00042741	0.0072	8.7759e-05	0.0048	0	0	0	0	0.00011403	0	0	0.00018324	0	0			0.0025424	0.0044	0.00042963	0.0039	6383.99	0	0.00054794	0	0	0.00076742	0	0	0.0010925	0	0		0.0058105	0.004	0.00087811	0.0033	13048.1	0	0.0010851	0	0	0.0011802	0	0	0.0016676	0
6.8707e-08	0	0		0.00043636	0.0072	8.9597e-05	0.0048	0	0	0	0	0.00011641	0	0	0.00018708	0	0			0.0025957	0.0044	0.00043863	0.0039	6384.07	0	0.00055941	0	0	0.00078349	0	0	0.0011154	0	0		0.0059322	0.004	0.0008965	0.0033	13048.2	0	0.0011078	0	0	0.0012049	0	0	0.0017026	0
7.0146e-08	0	0		0.00044549	0.0072	9.1473e-05	0.0048	0	0	0	0	0.00011885	0	0	0.000191	0	0			0.00265	0.0044	0.00044781	0.0039	6383.97	0	0.00057113	0	0	0.0007999	0	0	0.0011388	0	0		0.0060564	0.004	0.00091527	0.0033	13048.1	0	0.001131	0	0	0.0012301	0	0	0.0017382	0
7.1614e-08	0	0		0.00045482	0.0072	9.3389e-05	0.0048	0	0	0	0	0.00012134	0	0	0.000195	0	0			0.0027055	0.0044	0.00045719	0.0039	6384.09	0	0.00058309	0	0	0.00081665	0	0	0.0011626	0	0		0.0061832	0.004	0.00093443	0.0033	13048.1	0	0.0011547	0	0	0.0012559	0	0	0.0017746	0
7.3114e-08	0	0		0.00046435	0.0072	9.5344e-05	0.0048	0	0	0	0	0.00012388	0	0	0.00019908	0	0			0.0027622	0.0044	0.00046676	0.0039	6384	0	0.0005953	0	0	0.00083375	0	0	0.0011869	0	0		0.0063127	0.004	0.000954	0.0033	13048.1	0	0.0011789	0	0	0.0012822	0	0	0.0018118	0
7.4645e-08	0	0		0.00047407	0.0072	9.734e-05	0.0048	0	0	0	0	0.00012648	0	0	0.00020325	0	0			0.00282	0.0044	0.00047654	0.0039	6384.08	0	0.00060776	0	0	0.00085121	0	0	0.0012118	0	0		0.0064449	0.004	0.00097398	0.0033	13048.2	0	0.0012036	0	0	0.001309	0	0	0.0018497	0
7.6208e-08	0	0		0.000484	0.0072	9.9379e-05	0.0048	0	0	0	0	0.00012912	0	0	0.00020751	0	0			0.0028791	0.0044	0.00048652	0.0039	6384.11	0	0.00062049	0	0	0.00086903	0	0	0.0012372	0	0		0.0065798	0.004	0.00099437	0.0033	13048.1	0	0.0012288	0	0	0.0013364	0	0	0.0018884	0
7.7804e-08	0	0		0.00049413	0.0072	0.00010146	0.0048	0	0	0	0	0.00013183	0	0	0.00021185	0	0			0.0029393	0.0044	0.0004967	0.0039	6383.99	0	0.00063348	0	0	0.00088723	0	0	0.0012631	0	0		0.0067176	0.004	0.0010152	0.0033	13048.2	0	0.0012545	0	0	0.0013644	0	0	0.001928	0
7.9433e-08	0	0		0.00050448	0.0072	0.00010358	0.0048	0	0	0	0	0.00013459	0	0	0.00021629	0	0			0.0030009	0.0044	0.0005071	0.0039	6384	0	0.00064675	0	0	0.0009058	0	0	0.0012895	0	0		0.0068582	0.004	0.0010364	0.0033	13047.5	0	0.0012808	0	0	0.001393	0	0	0.0019684	0
8.1096e-08	0	0		0.00051504	0.0072	0.00010575	0.0048	0	0	0	0	0.00013741	0	0	0.00022082	0	0			0.0030637	0.0044	0.00051772	0.0039	6384.04	0	0.00066029	0	0	0.00092477	0	0	0.0013165	0	0		0.0070019	0.004	0.0010582	0.0033	13048.7	0	0.0013076	0	0	0.0014222	0	0	0.0020096	0
8.2794e-08	0	0		0.00052583	0.0072	0.00010797	0.0048	0	0	0	0	0.00014028	0	0	0.00022544	0	0			0.0031279	0.0044	0.00052856	0.0039	6384.04	0	0.00067412	0	0	0.00094414	0	0	0.0013441	0	0		0.0071485	0.004	0.0010803	0.0033	13048	0	0.001335	0	0	0.0014519	0	0	0.0020517	0
8.4528e-08	0	0		0.00053684	0.0072	0.00011023	0.0048	0	0	0	0	0.00014322	0	0	0.00023016	0	0			0.0031934	0.0044	0.00053963	0.0039	6384.04	0	0.00068823	0	0	0.00096391	0	0	0.0013722	0	0		0.0072982	0.004	0.0011029	0.0033	13047.7	0	0.0013629	0	0	0.0014823	0	0	0.0020946	0
8.6298e-08	0	0		0.00054808	0.0072	0.00011254	0.0048	0	0	0	0	0.00014622	0	0	0.00023498	0	0			0.0032603	0.0044	0.00055093	0.0039	6384.04	0	0.00070264	0	0	0.00098409	0	0	0.001401	0	0		0.007451	0.004	0.001126	0.0033	13047.8	0	0.0013915	0	0	0.0015134	0	0	0.0021385	0
8.8105e-08	0	0		0.00055955	0.0072	0.00011489	0.0048	0	0	0	0	0.00014928	0	0	0.0002399	0	0			0.0033285	0.0044	0.00056247	0.0039	6384.09	0	0.00071735	0	0	0.0010047	0	0	0.0014303	0	0		0.007607	0.004	0.0011496	0.0033	13048.1	0	0.0014206	0	0	0.0015451	0	0	0.0021833	0
8.995e-08	0	0		0.00057127	0.0072	0.0001173	0.0048	0	0	0	0	0.00015241	0	0	0.00024492	0	0			0.0033982	0.0044	0.00057425	0.0039	6384.1	0	0.00073238	0	0	0.0010257	0	0	0.0014603	0	0		0.0077663	0.004	0.0011737	0.0033	13048.4	0	0.0014503	0	0	0.0015774	0	0	0.002229	0
9.1833e-08	0	0		0.00058323	0.0072	0.00011975	0.0048	0	0	0	0	0.0001556	0	0	0.00025005	0	0			0.0034694	0.0044	0.00058627	0.0039	6384.09	0	0.00074771	0	0	0.0010472	0	0	0.0014908	0	0		0.0079289	0.004	0.0011983	0.0033	13048.7	0	0.0014807	0	0	0.0016105	0	0	0.0022756	0
9.3756e-08	0	0		0.00059545	0.0072	0.00012226	0.0048	0	0	0	0	0.00015886	0	0	0.00025529	0	0			0.003542	0.0044	0.00059855	0.0039	6384.12	0	0.00076337	0	0	0.0010691	0	0	0.0015221	0	0		0.0080949	0.004	0.0012233	0.0033	13047.7	0	0.0015117	0	0	0.0016442	0	0	0.0023233	0
9.5719e-08	0	0		0.00060791	0.0072	0.00012482	0.0048	0	0	0	0	0.00016218	0	0	0.00026063	0	0			0.0036162	0.0044	0.00061108	0.0039	6384.1	0	0.00077935	0	0	0.0010915	0	0	0.0015539	0	0		0.0082644	0.004	0.001249	0.0033	13048.6	0	0.0015434	0	0	0.0016786	0	0	0.0023719	0
9.7724e-08	0	0		0.00062064	0.0072	0.00012744	0.0048	0	0	0	0	0.00016558	0	0	0.00026609	0	0			0.0036919	0.0044	0.00062388	0.0039	6384.1	0	0.00079567	0	0	0.0011144	0	0	0.0015865	0	0		0.0084375	0.004	0.0012751	0.0033	13048	0	0.0015757	0	0	0.0017138	0	0	0.0024216	0
9.977e-08	0	0		0.00063364	0.0072	0.0001301	0.0048	0	0	0	0	0.00016905	0	0	0.00027166	0	0			0.0037692	0.0044	0.00063694	0.0039	6384.08	0	0.00081233	0	0	0.0011377	0	0	0.0016197	0	0		0.0086142	0.004	0.0013018	0.0033	13048	0	0.0016087	0	0	0.0017496	0	0	0.0024723	0
1.0186e-07	0	0		0.00064691	0.0072	0.00013283	0.0048	0	0	0	0	0.00017259	0	0	0.00027735	0	0			0.0038481	0.0044	0.00065028	0.0039	6384.06	0	0.00082934	0	0	0.0011615	0	0	0.0016536	0	0		0.0087945	0.004	0.0013291	0.0033	13048.3	0	0.0016424	0	0	0.0017863	0	0	0.0025241	0
1.0399e-07	0	0		0.00066045	0.0072	0.00013561	0.0048	0	0	0	0	0.0001762	0	0	0.00028316	0	0			0.0039287	0.0044	0.00066389	0.0039	6384.17	0	0.00084671	0	0	0.0011859	0	0	0.0016882	0	0		0.0089787	0.004	0.0013569	0.0033	13048.4	0	0.0016767	0	0	0.0018237	0	0	0.0025769	0
1.0617e-07	0	0		0.00067428	0.0072	0.00013845	0.0048	0	0	0	0	0.00017989	0	0	0.00028909	0	0			0.004011	0.0044	0.00067779	0.0039	6384.01	0	0.00086444	0	0	0.0012107	0	0	0.0017236	0	0		0.0091667	0.004	0.0013853	0.0033	13047.9	0	0.0017119	0	0	0.0018619	0	0	0.0026309	0
1.0839e-07	0	0		0.0006884	0.0072	0.00014135	0.0048	0	0	0	0	0.00018366	0	0	0.00029514	0	0			0.004095	0.0044	0.00069199	0.0039	6384.26	0	0.00088254	0	0	0.001236	0	0	0.0017597	0	0		0.0093586	0.004	0.0014143	0.0033	13048.3	0	0.0017477	0	0	0.0019009	0	0	0.002686	0
1.1066e-07	0	0		0.00070282	0.0072	0.00014431	0.0048	0	0	0	0	0.0001875	0	0	0.00030132	0	0			0.0041807	0.0044	0.00070648	0.0039	6384.24	0	0.00090102	0	0	0.0012619	0	0	0.0017965	0	0		0.0095546	0.004	0.0014439	0.0033	13048.1	0	0.0017843	0	0	0.0019407	0	0	0.0027422	0
1.1298e-07	0	0		0.00071753	0.0072	0.00014733	0.0048	0	0	0	0	0.00019143	0	0	0.00030763	0	0			0.0042683	0.0044	0.00072127	0.0039	6384.05	0	0.00091989	0	0	0.0012884	0	0	0.0018341	0	0		0.0097547	0.004	0.0014742	0.0033	13048.3	0	0.0018217	0	0	0.0019813	0	0	0.0027996	0
1.1535e-07	0	0		0.00073256	0.0072	0.00015042	0.0048	0	0	0	0	0.00019544	0	0	0.00031407	0	0			0.0043576	0.0044	0.00073637	0.0039	6383.79	0	0.00093915	0	0	0.0013153	0	0	0.0018725	0	0		0.0099589	0.004	0.001505	0.0033	13047.2	0	0.0018598	0	0	0.0020228	0	0	0.0028583	0
1.1776e-07	0	0		0.0007479	0.0072	0.00015357	0.0048	0	0	0	0	0.00019953	0	0	0.00032065	0	0			0.0044489	0.0044	0.00075179	0.0039	6384.09	0	0.00095881	0	0	0.0013429	0	0	0.0019117	0	0		0.010167	0.004	0.0015366	0.0033	13048.6	0	0.0018988	0	0	0.0020651	0	0	0.0029181	0
1.2023e-07	0	0		0.00076356	0.0072	0.00015678	0.0048	0	0	0	0	0.00020371	0	0	0.00032736	0	0			0.004542	0.0044	0.00076753	0.0039	6383.85	0	0.00097889	0	0	0.001371	0	0	0.0019518	0	0		0.01038	0.004	0.0015687	0.0033	13047.5	0	0.0019385	0	0	0.0021084	0	0	0.0029792	0
1.2274e-07	0	0		0.00077955	0.0072	0.00016006	0.0048	0	0	0	0	0.00020797	0	0	0.00033422	0	0			0.0046372	0.0044	0.00078361	0.0039	6384.31	0	0.00099939	0	0	0.0013997	0	0	0.0019926	0	0		0.010598	0.004	0.0016016	0.0033	13048.7	0	0.0019791	0	0	0.0021525	0	0	0.0030416	0
1.2531e-07	0	0		0.00079587	0.0072	0.00016342	0.0048	0	0	0	0	0.00021233	0	0	0.00034122	0	0			0.0047343	0.0044	0.00080001	0.0039	6384.25	0	0.0010203	0	0	0.001429	0	0	0.0020344	0	0		0.01082	0.004	0.0016351	0.0033	13048.4	0	0.0020205	0	0	0.0021976	0	0	0.0031053	0
1.2794e-07	0	0		0.00081254	0.0072	0.00016684	0.0048	0	0	0	0	0.00021677	0	0	0.00034836	0	0			0.0048334	0.0044	0.00081677	0.0039	6384.01	0	0.0010417	0	0	0.0014589	0	0	0.002077	0	0		0.011046	0.004	0.0016694	0.0033	13048.3	0	0.0020629	0	0	0.0022436	0	0	0.0031703	0
1.3062e-07	0	0		0.00082955	0.0072	0.00017033	0.0048	0	0	0	0	0.00022131	0	0	0.00035566	0	0			0.0049346	0.0044	0.00083387	0.0039	6383.94	0	0.0010635	0	0	0.0014895	0	0	0.0021205	0	0		0.011278	0.004	0.0017043	0.0033	13047.8	0	0.002106	0	0	0.0022906	0	0	0.0032367	0
1.3335e-07	0	0		0.00084692	0.0072	0.0001739	0.0048	0	0	0	0	0.00022595	0	0	0.0003631	0	0			0.0050379	0.0044	0.00085133	0.0039	6384.18	0	0.0010858	0	0	0.0015207	0	0	0.0021649	0	0		0.011514	0.004	0.00174	0.0033	13048.4	0	0.0021501	0	0	0.0023386	0	0	0.0033045	0
1.3614e-07	0	0		0.00086465	0.0072	0.00017754	0.0048	0	0	0	0	0.00023068	0	0	0.00037071	0	0			0.0051434	0.0044	0.00086916	0.0039	6384.31	0	0.0011085	0	0	0.0015525	0	0	0.0022102	0	0		0.011755	0.004	0.0017764	0.0033	13048.3	0	0.0021952	0	0	0.0023875	0	0	0.0033737	0
1.39e-07	0	0		0.00088276	0.0072	0.00018126	0.0048	0	0	0	0	0.00023551	0	0	0.00037847	0	0			0.0052511	0.0044	0.00088736	0.0039	6383.88	0	0.0011317	0	0	0.001585	0	0	0.0022565	0	0		0.012001	0.004	0.0018136	0.0033	13047.5	0	0.0022411	0	0	0.0024375	0	0	0.0034443	0
1.4191e-07	0	0		0.00090124	0.0072	0.00018505	0.0048	0	0	0	0	0.00024044	0	0	0.00038639	0	0			0.0053611	0.0044	0.00090594	0.0039	6383.91	0	0.0011554	0	0	0.0016182	0	0	0.0023037	0	0		0.012252	0.004	0.0018516	0.0033	13047.7	0	0.0022881	0	0	0.0024886	0	0	0.0035164	0
1.4488e-07	0	0		0.00092012	0.0072	0.00018893	0.0048	0	0	0	0	0.00024547	0	0	0.00039448	0	0			0.0054733	0.0044	0.00092491	0.0039	6383.97	0	0.0011796	0	0	0.0016521	0	0	0.002352	0	0		0.012509	0.004	0.0018904	0.0033	13048	0	0.002336	0	0	0.0025407	0	0	0.0035901	0
1.4791e-07	0	0		0.00093938	0.0072	0.00019288	0.0048	0	0	0	0	0.00025062	0	0	0.00040275	0	0			0.0055879	0.0044	0.00094427	0.0039	6384.08	0	0.0012043	0	0	0.0016867	0	0	0.0024012	0	0		0.012771	0.004	0.00193	0.0033	13048.5	0	0.0023849	0	0	0.0025939	0	0	0.0036652	0
1.5101e-07	0	0		0.00095905	0.0072	0.00019692	0.0048	0	0	0	0	0.00025586	0	0	0.00041118	0	0			0.0057049	0.0044	0.00096405	0.0039	6384.01	0	0.0012295	0	0	0.001722	0	0	0.0024515	0	0		0.013038	0.004	0.0019704	0.0033	13048.1	0	0.0024348	0	0	0.0026482	0	0	0.003742	0
1.5417e-07	0	0		0.00097914	0.0072	0.00020105	0.0048	0	0	0	0	0.00026122	0	0	0.00041979	0	0			0.0058244	0.0044	0.00098423	0.0039	6384.06	0	0.0012553	0	0	0.0017581	0	0	0.0025028	0	0		0.013311	0.004	0.0020116	0.0033	13047.9	0	0.0024858	0	0	0.0027036	0	0	0.0038204	0
1.574e-07	0	0		0.00099964	0.0072	0.00020525	0.0048	0	0	0	0	0.00026669	0	0	0.00042858	0	0			0.0059464	0.0044	0.0010048	0.0039	6383.74	0	0.0012815	0	0	0.0017949	0	0	0.0025552	0	0		0.01359	0.004	0.0020538	0.0033	13048.3	0	0.0025379	0	0	0.0027603	0	0	0.0039003	0
1.6069e-07	0	0		0.0010206	0.0072	0.00020955	0.0048	0	0	0	0	0.00027227	0	0	0.00043755	0	0			0.0060709	0.0044	0.0010259	0.0039	6384.34	0	0.0013084	0	0	0.0018325	0	0	0.0026087	0	0		0.013874	0.004	0.0020968	0.0033	13048.7	0	0.002591	0	0	0.0028181	0	0	0.003982	0
1.6406e-07	0	0		0.0010419	0.0072	0.00021394	0.0048	0	0	0	0	0.00027798	0	0	0.00044671	0	0			0.006198	0.0044	0.0010474	0.0039	6384.25	0	0.0013358	0	0	0.0018708	0	0	0.0026634	0	0		0.014165	0.004	0.0021407	0.0033	13048.3	0	0.0026453	0	0	0.0028771	0	0	0.0040654	0
1.6749e-07	0	0		0.0010638	0.0072	0.00021842	0.0048	0	0	0	0	0.0002838	0	0	0.00045607	0	0			0.0063278	0.0044	0.0010693	0.0039	6384.26	0	0.0013637	0	0	0.00191	0	0	0.0027191	0	0		0.014461	0.004	0.0021855	0.0033	13048.5	0	0.0027006	0	0	0.0029373	0	0	0.0041505	0
1.71e-07	0	0		0.001086	0.0072	0.00022299	0.0048	0	0	0	0	0.00028974	0	0	0.00046562	0	0			0.0064603	0.0044	0.0010917	0.0039	6384.21	0	0.0013923	0	0	0.00195	0	0	0.0027761	0	0		0.014764	0.004	0.0022313	0.0033	13048.5	0	0.0027572	0	0	0.0029988	0	0	0.0042374	0
1.7458e-07	0	0		0.0011088	0.0072	0.00022766	0.0048	0	0	0	0	0.00029581	0	0	0.00047537	0	0			0.0065956	0.0044	0.0011145	0.0039	6383.89	0	0.0014215	0	0	0.0019908	0	0	0.0028342	0	0		0.015073	0.004	0.002278	0.0033	13048.5	0	0.0028149	0	0	0.0030616	0	0	0.0043262	0
1.7824e-07	0	0		0.001132	0.0072	0.00023243	0.0048	0	0	0	0	0.000302	0	0	0.00048532	0	0			0.0067337	0.0044	0.0011379	0.0039	6384.09	0	0.0014512	0	0	0.0020325	0	0	0.0028935	0	0		0.015389	0.004	0.0023257	0.0033	13048.1	0	0.0028739	0	0	0.0031257	0	0	0.0044168	0
1.8197e-07	0	0		0.0011557	0.0072	0.0002373	0.0048	0	0	0	0	0.00030832	0	0	0.00049548	0	0			0.0068747	0.0044	0.0011617	0.0039	6384.02	0	0.0014816	0	0	0.0020751	0	0	0.0029541	0	0		0.015711	0.004	0.0023744	0.0033	13048.3	0	0.0029341	0	0	0.0031912	0	0	0.0045092	0
1.8578e-07	0	0		0.0011799	0.0072	0.00024227	0.0048	0	0	0	0	0.00031478	0	0	0.00050586	0	0			0.0070186	0.0044	0.001186	0.0039	6383.89	0	0.0015126	0	0	0.0021185	0	0	0.003016	0	0		0.01604	0.004	0.0024241	0.0033	13048.2	0	0.0029955	0	0	0.003258	0	0	0.0046037	0
1.8967e-07	0	0		0.0012046	0.0072	0.00024734	0.0048	0	0	0	0	0.00032137	0	0	0.00051645	0	0			0.0071656	0.0044	0.0012109	0.0039	6384.25	0	0.0015443	0	0	0.0021629	0	0	0.0030792	0	0		0.016376	0.004	0.0024748	0.0033	13047.9	0	0.0030582	0	0	0.0033262	0	0	0.0047001	0
1.9364e-07	0	0		0.0012298	0.0072	0.00025252	0.0048	0	0	0	0	0.0003281	0	0	0.00052727	0	0			0.0073156	0.0044	0.0012362	0.0039	6384.01	0	0.0015766	0	0	0.0022082	0	0	0.0031436	0	0		0.016719	0.004	0.0025267	0.0033	13048.4	0	0.0031223	0	0	0.0033959	0	0	0.0047985	0
1.977e-07	0	0		0.0012556	0.0072	0.00025781	0.0048	0	0	0	0	0.00033497	0	0	0.00053831	0	0			0.0074688	0.0044	0.0012621	0.0039	6383.92	0	0.0016097	0	0	0.0022544	0	0	0.0032095	0	0		0.017069	0.004	0.0025796	0.0033	13048.1	0	0.0031876	0	0	0.003467	0	0	0.004899	0
2.0184e-07	0	0		0.0012819	0.0072	0.0002632	0.0048	0	0	0	0	0.00034199	0	0	0.00054958	0	0			0.0076252	0.0044	0.0012885	0.0039	6383.77	0	0.0016434	0	0	0.0023016	0	0	0.0032767	0	0		0.017427	0.004	0.0026336	0.0033	13048	0	0.0032544	0	0	0.0035396	0	0	0.0050015	0
2.0606e-07	0	0		0.0013087	0.0072	0.00026872	0.0048	0	0	0	0	0.00034915	0	0	0.00056109	0	0			0.0077849	0.0044	0.0013155	0.0039	6384.06	0	0.0016778	0	0	0.0023498	0	0	0.0033453	0	0		0.017792	0.004	0.0026887	0.0033	13048.1	0	0.0033225	0	0	0.0036137	0	0	0.0051063	0
2.1038e-07	0	0		0.0013361	0.0072	0.00027434	0.0048	0	0	0	0	0.00035646	0	0	0.00057284	0	0			0.0079479	0.0044	0.0013431	0.0039	6384.16	0	0.0017129	0	0	0.002399	0	0	0.0034153	0	0		0.018164	0.004	0.002745	0.0033	13047.8	0	0.0033921	0	0	0.0036893	0	0	0.0052132	0
2.1478e-07	0	0		0.0013641	0.0072	0.00028009	0.0048	0	0	0	0	0.00036392	0	0	0.00058483	0	0			0.0081143	0.0044	0.0013712	0.0039	6384.21	0	0.0017488	0	0	0.0024493	0	0	0.0034868	0	0		0.018544	0.004	0.0028025	0.0033	13048.2	0	0.0034631	0	0	0.0037666	0	0	0.0053224	0
2.1928e-07	0	0		0.0013927	0.0072	0.00028595	0.0048	0	0	0	0	0.00037154	0	0	0.00059708	0	0			0.0082842	0.0044	0.0013999	0.0039	6384.08	0	0.0017854	0	0	0.0025005	0	0	0.0035598	0	0		0.018933	0.004	0.0028612	0.0033	13048.2	0	0.0035356	0	0	0.0038455	0	0	0.0054338	0
2.2387e-07	0	0		0.0014218	0.0072	0.00029194	0.0048	0	0	0	0	0.00037932	0	0	0.00060958	0	0			0.0084577	0.0044	0.0014292	0.0039	6384.06	0	0.0018228	0	0	0.0025529	0	0	0.0036344	0	0		0.019329	0.004	0.0029211	0.0033	13048.2	0	0.0036097	0	0	0.003926	0	0	0.0055476	0
2.2856e-07	0	0		0.0014516	0.0072	0.00029805	0.0048	0	0	0	0	0.00038726	0	0	0.00062234	0	0			0.0086348	0.0044	0.0014591	0.0039	6383.88	0	0.0018609	0	0	0.0026064	0	0	0.0037105	0	0		0.019734	0.004	0.0029823	0.0033	13048.2	0	0.0036853	0	0	0.0040082	0	0	0.0056637	0
2.3335e-07	0	0		0.001482	0.0072	0.00030429	0.0048	0	0	0	0	0.00039537	0	0	0.00063538	0	0			0.0088156	0.0044	0.0014897	0.0039	6383.97	0	0.0018999	0	0	0.0026609	0	0	0.0037882	0	0		0.020147	0.004	0.0030447	0.0033	13047.8	0	0.0037624	0	0	0.0040921	0	0	0.0057823	0
2.3823e-07	0	0		0.001513	0.0072	0.00031067	0.0048	0	0	0	0	0.00040365	0	0	0.00064868	0	0			0.0090002	0.0044	0.0015209	0.0039	6384.17	0	0.0019397	0	0	0.0027167	0	0	0.0038675	0	0		0.020569	0.004	0.0031085	0.0033	13048.3	0	0.0038412	0	0	0.0041778	0	0	0.0059034	0
2.4322e-07	0	0		0.0015447	0.0072	0.00031717	0.0048	0	0	0	0	0.0004121	0	0	0.00066226	0	0			0.0091886	0.0044	0.0015527	0.0039	6383.93	0	0.0019803	0	0	0.0027735	0	0	0.0039485	0	0		0.021	0.004	0.0031736	0.0033	13048.3	0	0.0039216	0	0	0.0042653	0	0	0.006027	0
2.4831e-07	0	0		0.001577	0.0072	0.00032381	0.0048	0	0	0	0	0.00042073	0	0	0.00067613	0	0			0.009381	0.0044	0.0015853	0.0039	6384.36	0	0.0020218	0	0	0.0028316	0	0	0.0040312	0	0		0.021439	0.004	0.00324	0.0033	13048.2	0	0.0040038	0	0	0.0043546	0	0	0.0061532	0
2.5351e-07	0	0		0.0016101	0.0072	0.00033059	0.0048	0	0	0	0	0.00042954	0	0	0.00069029	0	0			0.0095775	0.0044	0.0016184	0.0039	6383.97	0	0.0020641	0	0	0.0028909	0	0	0.0041156	0	0		0.021888	0.004	0.0033079	0.0033	13048.4	0	0.0040876	0	0	0.0044458	0	0	0.0062821	0
2.5882e-07	0	0		0.0016438	0.0072	0.00033752	0.0048	0	0	0	0	0.00043854	0	0	0.00070474	0	0			0.009778	0.0044	0.0016523	0.0039	6383.97	0	0.0021073	0	0	0.0029514	0	0	0.0042018	0	0		0.022347	0.004	0.0033771	0.0033	13048.1	0	0.0041732	0	0	0.0045389	0	0	0.0064136	0
2.6424e-07	0	0		0.0016782	0.0072	0.00034458	0.0048	0	0	0	0	0.00044772	0	0	0.0007195	0	0			0.0099828	0.0044	0.0016869	0.0039	6383.97	0	0.0021515	0	0	0.0030132	0	0	0.0042897	0	0		0.022815	0.004	0.0034478	0.0033	13048	0	0.0042606	0	0	0.0046339	0	0	0.0065479	0
2.6977e-07	0	0		0.0017133	0.0072	0.0003518	0.0048	0	0	0	0	0.0004571	0	0	0.00073457	0	0			0.010192	0.0044	0.0017223	0.0039	6384.33	0	0.0021965	0	0	0.0030763	0	0	0.0043796	0	0		0.023292	0.004	0.00352	0.0033	13048.2	0	0.0043498	0	0	0.004731	0	0	0.006685	0
2.7542e-07	0	0		0.0017492	0.0072	0.00035916	0.0048	0	0	0	0	0.00046667	0	0	0.00074995	0	0			0.010405	0.0044	0.0017583	0.0039	6384.07	0	0.0022425	0	0	0.0031408	0	0	0.0044713	0	0		0.02378	0.004	0.0035938	0.0033	13048.4	0	0.0044409	0	0	0.00483	0	0	0.006825	0
2.8119e-07	0	0		0.0017858	0.0072	0.00036669	0.0048	0	0	0	0	0.00047644	0	0	0.00076565	0	0			0.010623	0.0044	0.0017951	0.0039	6383.94	0	0.0022895	0	0	0.0032065	0	0	0.0045649	0	0		0.024278	0.004	0.003669	0.0033	13048.1	0	0.0045339	0	0	0.0049312	0	0	0.0069679	0
2.8708e-07	0	0		0.0018232	0.0072	0.00037436	0.0048	0	0	0	0	0.00048642	0	0	0.00078168	0	0			0.010846	0.0044	0.0018327	0.0039	6383.93	0	0.0023374	0	0	0.0032737	0	0	0.0046605	0	0		0.024786	0.004	0.0037458	0.0033	13047.9	0	0.0046288	0	0	0.0050344	0	0	0.0071138	0
2.9309e-07	0	0		0.0018614	0.0072	0.0003822	0.0048	0	0	0	0	0.0004966	0	0	0.00079805	0	0			0.011073	0.0044	0.0018711	0.0039	6384.05	0	0.0023863	0	0	0.0033422	0	0	0.0047581	0	0		0.025305	0.004	0.0038243	0.0033	13048.2	0	0.0047257	0	0	0.0051398	0	0	0.0072628	0
2.9923e-07	0	0		0.0019004	0.0072	0.00039021	0.0048	0	0	0	0	0.000507	0	0	0.00081476	0	0			0.011304	0.0044	0.0019103	0.0039	6384.05	0	0.0024363	0	0	0.0034122	0	0	0.0048577	0	0		0.025835	0.004	0.0039043	0.0033	13047.8	0	0.0048247	0	0	0.0052475	0	0	0.0074149	0
3.0549e-07	0	0		0.0019402	0.0072	0.00039838	0.0048	0	0	0	0	0.00051762	0	0	0.00083182	0	0			0.011541	0.0044	0.0019503	0.0039	6384.17	0	0.0024873	0	0	0.0034837	0	0	0.0049594	0	0		0.026376	0.004	0.0039861	0.0033	13048.2	0	0.0049257	0	0	0.0053573	0	0	0.0075701	0
3.1189e-07	0	0		0.0019808	0.0072	0.00040672	0.0048	0	0	0	0	0.00052845	0	0	0.00084924	0	0			0.011783	0.0044	0.0019911	0.0039	6383.98	0	0.0025394	0	0	0.0035566	0	0	0.0050633	0	0		0.026929	0.004	0.0040696	0.0033	13048.2	0	0.0050288	0	0	0.0054695	0	0	0.0077286	0
3.1842e-07	0	0		0.0020223	0.0072	0.00041523	0.0048	0	0	0	0	0.00053952	0	0	0.00086702	0	0			0.01203	0.0044	0.0020328	0.0039	6384.02	0	0.0025926	0	0	0.0036311	0	0	0.0051693	0	0		0.027492	0.004	0.0041548	0.0033	13048.2	0	0.0051341	0	0	0.005584	0	0	0.0078905	0
3.2509e-07	0	0		0.0020646	0.0072	0.00042393	0.0048	0	0	0	0	0.00055082	0	0	0.00088518	0	0			0.012281	0.0044	0.0020754	0.0039	6384.08	0	0.0026469	0	0	0.0037071	0	0	0.0052775	0	0		0.028068	0.004	0.0042418	0.0033	13048.1	0	0.0052416	0	0	0.005701	0	0	0.0080557	0
3.3189e-07	0	0		0.0021079	0.0072	0.00043281	0.0048	0	0	0	0	0.00056235	0	0	0.00090371	0	0			0.012539	0.0044	0.0021188	0.0039	6384.04	0	0.0027023	0	0	0.0037847	0	0	0.005388	0	0		0.028656	0.004	0.0043306	0.0033	13048.3	0	0.0053514	0	0	0.0058204	0	0	0.0082244	0
3.3884e-07	0	0		0.002152	0.0072	0.00044187	0.0048	0	0	0	0	0.00057413	0	0	0.00092264	0	0			0.012801	0.0044	0.0021632	0.0039	6384.13	0	0.0027589	0	0	0.003864	0	0	0.0055009	0	0		0.029256	0.004	0.0044213	0.0033	13048.3	0	0.0054635	0	0	0.0059422	0	0	0.0083966	0
3.4594e-07	0	0		0.0021971	0.0072	0.00045112	0.0048	0	0	0	0	0.00058615	0	0	0.00094196	0	0			0.013069	0.0044	0.0022085	0.0039	6384.06	0	0.0028167	0	0	0.0039449	0	0	0.005616	0	0		0.029868	0.004	0.0045139	0.0033	13048.2	0	0.0055779	0	0	0.0060667	0	0	0.0085724	0
3.5318e-07	0	0		0.0022431	0.0072	0.00046057	0.0048	0	0	0	0	0.00059842	0	0	0.00096168	0	0			0.013343	0.0044	0.0022547	0.0039	6384	0	0.0028756	0	0	0.0040275	0	0	0.0057336	0	0		0.030494	0.004	0.0046084	0.0033	13048.3	0	0.0056947	0	0	0.0061937	0	0	0.0087519	0
3.6058e-07	0	0		0.00229	0.0072	0.00047021	0.0048	0	0	0	0	0.00061095	0	0	0.00098182	0	0			0.013622	0.0044	0.002302	0.0039	6384.16	0	0.0029359	0	0	0.0041118	0	0	0.0058537	0	0		0.031132	0.004	0.0047049	0.0033	13048.1	0	0.0058139	0	0	0.0063234	0	0	0.0089352	0
3.6813e-07	0	0		0.002338	0.0072	0.00048006	0.0048	0	0	0	0	0.00062375	0	0	0.0010024	0	0			0.013908	0.0044	0.0023502	0.0039	6384.16	0	0.0029973	0	0	0.0041979	0	0	0.0059763	0	0		0.031784	0.004	0.0048034	0.0033	13048.1	0	0.0059356	0	0	0.0064558	0	0	0.0091223	0
3.7584e-07	0	0		0.0023869	0.0072	0.00049011	0.0048	0	0	0	0	0.00063681	0	0	0.0010234	0	0			0.014199	0.0044	0.0023994	0.0039	6384.1	0	0.0030601	0	0	0.0042858	0	0	0.0061014	0	0		0.03245	0.004	0.004904	0.0033	13048.1	0	0.0060599	0	0	0.006591	0	0	0.0093133	0
3.8371e-07	0	0		0.0024369	0.0072	0.00050037	0.0048	0	0	0	0	0.00065014	0	0	0.0010448	0	0			0.014496	0.0044	0.0024496	0.0039	6383.99	0	0.0031242	0	0	0.0043756	0	0	0.0062292	0	0		0.033129	0.004	0.0050067	0.0033	13048.1	0	0.0061868	0	0	0.006729	0	0	0.0095083	0
3.9174e-07	0	0		0.002488	0.0072	0.00051085	0.0048	0	0	0	0	0.00066375	0	0	0.0010667	0	0			0.0148	0.0044	0.0025009	0.0039	6384.08	0	0.0031896	0	0	0.0044672	0	0	0.0063596	0	0		0.033823	0.004	0.0051115	0.0033	13048.2	0	0.0063164	0	0	0.0068699	0	0	0.0097074	0
3.9994e-07	0	0		0.0025401	0.0072	0.00052155	0.0048	0	0	0	0	0.00067765	0	0	0.001089	0	0			0.01511	0.0044	0.0025533	0.0039	6384.21	0	0.0032564	0	0	0.0045607	0	0	0.0064928	0	0		0.034531	0.004	0.0052185	0.0033	13048.2	0	0.0064486	0	0	0.0070137	0	0	0.0099107	0
4.0832e-07	0	0		0.0025932	0.0072	0.00053247	0.0048	0	0	0	0	0.00069184	0	0	0.0011118	0	0			0.015426	0.0044	0.0026067	0.0039	6383.96	0	0.0033246	0	0	0.0046562	0	0	0.0066287	0	0		0.035254	0.004	0.0053278	0.0033	13048.1	0	0.0065837	0	0	0.0071606	0	0	0.010118	0
4.1687e-07	0	0		0.0026475	0.0072	0.00054362	0.0048	0	0	0	0	0.00070633	0	0	0.0011351	0	0			0.015749	0.0044	0.0026613	0.0039	6384	0	0.0033942	0	0	0.0047537	0	0	0.0067675	0	0		0.035993	0.004	0.0054394	0.0033	13048.2	0	0.0067215	0	0	0.0073105	0	0	0.01033	0
4.256e-07	0	0		0.002703	0.0072	0.000555	0.0048	0	0	0	0	0.00072112	0	0	0.0011589	0	0			0.016079	0.0044	0.0027171	0.0039	6384.16	0	0.0034652	0	0	0.0048533	0	0	0.0069093	0	0		0.036746	0.004	0.0055533	0.0033	13048.2	0	0.0068623	0	0	0.0074636	0	0	0.010546	0
4.3451e-07	0	0		0.0027596	0.0072	0.00056662	0.0048	0	0	0	0	0.00073622	0	0	0.0011831	0	0			0.016415	0.0044	0.0027739	0.0039	6383.97	0	0.0035378	0	0	0.0049549	0	0	0.0070539	0	0		0.037516	0.004	0.0056695	0.0033	13048	0	0.007006	0	0	0.0076199	0	0	0.010767	0
4.4361e-07	0	0		0.0028174	0.0072	0.00057849	0.0048	0	0	0	0	0.00075164	0	0	0.0012079	0	0			0.016759	0.0044	0.002832	0.0039	6383.99	0	0.0036119	0	0	0.0050587	0	0	0.0072016	0	0		0.038301	0.004	0.0057883	0.0033	13048.2	0	0.0071527	0	0	0.0077795	0	0	0.010993	0
4.529e-07	0	0		0.0028764	0.0072	0.0005906	0.0048	0	0	0	0	0.00076737	0	0	0.0012332	0	0			0.01711	0.0044	0.0028913	0.0039	6383.97	0	0.0036875	0	0	0.0051646	0	0	0.0073524	0	0		0.039103	0.004	0.0059095	0.0033	13048.1	0	0.0073024	0	0	0.0079424	0	0	0.011223	0
4.6238e-07	0	0		0.0029366	0.0072	0.00060297	0.0048	0	0	0	0	0.00078344	0	0	0.001259	0	0			0.017468	0.0044	0.0029519	0.0039	6384.14	0	0.0037647	0	0	0.0052727	0	0	0.0075064	0	0		0.039922	0.004	0.0060332	0.0033	13048.1	0	0.0074553	0	0	0.0081087	0	0	0.011458	0
4.7206e-07	0	0		0.0029981	0.0072	0.00061559	0.0048	0	0	0	0	0.00079985	0	0	0.0012854	0	0			0.017834	0.0044	0.0030137	0.0039	6384.15	0	0.0038436	0	0	0.0053831	0	0	0.0076636	0	0		0.040758	0.004	0.0061595	0.0033	13048.1	0	0.0076115	0	0	0.0082785	0	0	0.011698	0
4.8195e-07	0	0		0.0030609	0.0072	0.00062848	0.0048	0	0	0	0	0.0008166	0	0	0.0013123	0	0			0.018208	0.0044	0.0030768	0.0039	6384.06	0	0.003924	0	0	0.0054958	0	0	0.007824	0	0		0.041611	0.004	0.0062885	0.0033	13048	0	0.0077708	0	0	0.0084518	0	0	0.011943	0
4.9204e-07	0	0		0.0031249	0.0072	0.00064164	0.0048	0	0	0	0	0.00083369	0	0	0.0013398	0	0			0.018589	0.0044	0.0031412	0.0039	6384.03	0	0.0040062	0	0	0.0056109	0	0	0.0079879	0	0		0.042483	0.004	0.0064202	0.0033	13048.1	0	0.0079336	0	0	0.0086288	0	0	0.012193	0
5.0234e-07	0	0		0.0031904	0.0072	0.00065508	0.0048	0	0	0	0	0.00085115	0	0	0.0013678	0	0			0.018978	0.0044	0.003207	0.0039	6384.12	0	0.0040901	0	0	0.0057284	0	0	0.0081551	0	0		0.043372	0.004	0.0065546	0.0033	13048.1	0	0.0080997	0	0	0.0088095	0	0	0.012448	0
5.1286e-07	0	0		0.0032572	0.0072	0.0006688	0.0048	0	0	0	0	0.00086897	0	0	0.0013965	0	0			0.019375	0.0044	0.0032741	0.0039	6384	0	0.0041757	0	0	0.0058484	0	0	0.0083259	0	0		0.044281	0.004	0.0066919	0.0033	13048.2	0	0.0082693	0	0	0.0089939	0	0	0.012709	0
5.236e-07	0	0		0.0033254	0.0072	0.0006828	0.0048	0	0	0	0	0.00088717	0	0	0.0014257	0	0			0.019781	0.0044	0.0033427	0.0039	6384.07	0	0.0042632	0	0	0.0059708	0	0	0.0085002	0	0		0.045208	0.004	0.006832	0.0033	13048.1	0	0.0084424	0	0	0.0091823	0	0	0.012975	0
5.3456e-07	0	0		0.003395	0.0072	0.0006971	0.0048	0	0	0	0	0.00090575	0	0	0.0014556	0	0			0.020195	0.0044	0.0034127	0.0039	6384.13	0	0.0043525	0	0	0.0060959	0	0	0.0086782	0	0		0.046154	0.004	0.0069751	0.0033	13048.3	0	0.0086192	0	0	0.0093745	0	0	0.013247	0
5.4576e-07	0	0		0.0034661	0.0072	0.00071169	0.0048	0	0	0	0	0.00092471	0	0	0.001486	0	0			0.020618	0.0044	0.0034842	0.0039	6384.12	0	0.0044436	0	0	0.0062235	0	0	0.0088599	0	0		0.047121	0.004	0.0071211	0.0033	13048	0	0.0087997	0	0	0.0095708	0	0	0.013524	0
5.5719e-07	0	0		0.0035387	0.0072	0.0007266	0.0048	0	0	0	0	0.00094408	0	0	0.0015172	0	0			0.02105	0.0044	0.0035571	0.0039	6384	0	0.0045366	0	0	0.0063538	0	0	0.0090455	0	0		0.048108	0.004	0.0072702	0.0033	13048	0	0.008984	0	0	0.0097712	0	0	0.013807	0
5.6885e-07	0	0		0.0036128	0.0072	0.00074181	0.0048	0	0	0	0	0.00096384	0	0	0.0015489	0	0			0.021491	0.0044	0.0036316	0.0039	6384.11	0	0.0046316	0	0	0.0064869	0	0	0.0092349	0	0		0.049115	0.004	0.0074225	0.0033	13048.3	0	0.0091721	0	0	0.0099758	0	0	0.014096	0
5.8076e-07	0	0		0.0036884	0.0072	0.00075734	0.0048	0	0	0	0	0.00098403	0	0	0.0015814	0	0			0.021941	0.0044	0.0037076	0.0039	6384.05	0	0.0047286	0	0	0.0066227	0	0	0.0094282	0	0		0.050143	0.004	0.0075779	0.0033	13048.2	0	0.0093641	0	0	0.010185	0	0	0.014391	0
5.9293e-07	0	0		0.0037657	0.0072	0.0007732	0.0048	0	0	0	0	0.0010046	0	0	0.0016145	0	0			0.0224	0.0044	0.0037853	0.0039	6384.06	0	0.0048276	0	0	0.0067614	0	0	0.0096257	0	0		0.051193	0.004	0.0077366	0.0033	13048.1	0	0.0095602	0	0	0.010398	0	0	0.014693	0
6.0534e-07	0	0		0.0038445	0.0072	0.00078939	0.0048	0	0	0	0	0.0010257	0	0	0.0016483	0	0			0.022869	0.0044	0.0038645	0.0039	6384.02	0	0.0049287	0	0	0.0069029	0	0	0.0098272	0	0		0.052265	0.004	0.0078986	0.0033	13048.2	0	0.0097604	0	0	0.010616	0	0	0.015	0
6.1802e-07	0	0		0.003925	0.0072	0.00080592	0.0048	0	0	0	0	0.0010471	0	0	0.0016828	0	0			0.023348	0.0044	0.0039455	0.0039	6384.1	0	0.0050319	0	0	0.0070475	0	0	0.010033	0	0		0.05336	0.004	0.008064	0.0033	13048.1	0	0.0099648	0	0	0.010838	0	0	0.015315	0
6.3096e-07	0	0		0.0040072	0.0072	0.0008228	0.0048	0	0	0	0	0.0010691	0	0	0.001718	0	0			0.023837	0.0044	0.0040281	0.0039	6384.08	0	0.0051373	0	0	0.0071951	0	0	0.010243	0	0		0.054477	0.004	0.0082328	0.0033	13048.1	0	0.010173	0	0	0.011065	0	0	0.015635	0
6.4417e-07	0	0		0.0040911	0.0072	0.00084003	0.0048	0	0	0	0	0.0010915	0	0	0.001754	0	0			0.024336	0.0044	0.0041124	0.0039	6384.03	0	0.0052449	0	0	0.0073457	0	0	0.010458	0	0		0.055618	0.004	0.0084052	0.0033	13048.1	0	0.010386	0	0	0.011297	0	0	0.015963	0
6.5766e-07	0	0		0.0041768	0.0072	0.00085762	0.0048	0	0	0	0	0.0011143	0	0	0.0017907	0	0			0.024846	0.0044	0.0041985	0.0039	6384	0	0.0053547	0	0	0.0074995	0	0	0.010677	0	0		0.056782	0.004	0.0085812	0.0033	13048.1	0	0.010604	0	0	0.011533	0	0	0.016297	0
6.7143e-07	0	0		0.0042642	0.0072	0.00087558	0.0048	0	0	0	0	0.0011376	0	0	0.0018282	0	0			0.025366	0.0044	0.0042865	0.0039	6384.14	0	0.0054668	0	0	0.0076566	0	0	0.0109	0	0		0.057971	0.004	0.0087609	0.0033	13048.1	0	0.010826	0	0	0.011775	0	0	0.016638	0
6.8549e-07	0	0		0.0043535	0.0072	0.00089391	0.0048	0	0	0	0	0.0011615	0	0	0.0018665	0	0			0.025897	0.0044	0.0043762	0.0039	6384.05	0	0.0055813	0	0	0.0078169	0	0	0.011128	0	0		0.059185	0.004	0.0089443	0.0033	13048	0	0.011053	0	0	0.012021	0	0	0.016986	0
6.9984e-07	0	0		0.0044447	0.0072	0.00091263	0.0048	0	0	0	0	0.0011858	0	0	0.0019056	0	0			0.026439	0.0044	0.0044678	0.0039	6384.03	0	0.0056982	0	0	0.0079806	0	0	0.011361	0	0		0.060425	0.004	0.0091316	0.0033	13048.1	0	0.011284	0	0	0.012273	0	0	0.017342	0
7.145e-07	0	0		0.0045378	0.0072	0.00093174	0.0048	0	0	0	0	0.0012106	0	0	0.0019455	0	0			0.026993	0.0044	0.0045614	0.0039	6384.04	0	0.0058175	0	0	0.0081477	0	0	0.011599	0	0		0.06169	0.004	0.0093228	0.0033	13048	0	0.01152	0	0	0.01253	0	0	0.017705	0
7.2946e-07	0	0		0.0046328	0.0072	0.00095125	0.0048	0	0	0	0	0.001236	0	0	0.0019862	0	0			0.027558	0.0044	0.0046569	0.0039	6384.04	0	0.0059393	0	0	0.0083183	0	0	0.011842	0	0		0.062982	0.004	0.0095181	0.0033	13048.1	0	0.011762	0	0	0.012792	0	0	0.018076	0
7.4473e-07	0	0		0.0047298	0.0072	0.00097117	0.0048	0	0	0	0	0.0012618	0	0	0.0020278	0	0			0.028135	0.0044	0.0047544	0.0039	6384.06	0	0.0060636	0	0	0.0084925	0	0	0.01209	0	0		0.0643	0.004	0.0097174	0.0033	13048.2	0	0.012008	0	0	0.01306	0	0	0.018455	0
7.6033e-07	0	0		0.0048288	0.0072	0.0009915	0.0048	0	0	0	0	0.0012883	0	0	0.0020703	0	0			0.028724	0.0044	0.004854	0.0039	6384.07	0	0.0061906	0	0	0.0086703	0	0	0.012343	0	0		0.065647	0.004	0.0099208	0.0033	13048	0	0.012259	0	0	0.013334	0	0	0.018841	0
7.7625e-07	0	0		0.00493	0.0072	0.0010123	0.0048	0	0	0	0	0.0013152	0	0	0.0021136	0	0			0.029326	0.0044	0.0049556	0.0039	6384.03	0	0.0063202	0	0	0.0088519	0	0	0.012602	0	0		0.067021	0.004	0.010129	0.0033	13048.6	0	0.012516	0	0	0.013613	0	0	0.019236	0
7.925e-07	0	0		0.0050332	0.0072	0.0010335	0.0048	0	0	0	0	0.0013428	0	0	0.0021579	0	0			0.02994	0.0044	0.0050594	0.0039	6384.1	0	0.0064526	0	0	0.0090372	0	0	0.012866	0	0		0.068425	0.004	0.010341	0.0033	13048.6	0	0.012778	0	0	0.013898	0	0	0.019638	0
8.091e-07	0	0		0.0051386	0.0072	0.0010551	0.0048	0	0	0	0	0.0013709	0	0	0.0022031	0	0			0.030567	0.0044	0.0051653	0.0039	6384.01	0	0.0065877	0	0	0.0092265	0	0	0.013135	0	0		0.069858	0.004	0.010557	0.0033	13047.8	0	0.013046	0	0	0.014189	0	0	0.020049	0
8.2604e-07	0	0		0.0052462	0.0072	0.0010772	0.0048	0	0	0	0	0.0013996	0	0	0.0022492	0	0			0.031207	0.0044	0.0052735	0.0039	6384.07	0	0.0067256	0	0	0.0094196	0	0	0.01341	0	0		0.07132	0.004	0.010778	0.0033	13047.8	0	0.013319	0	0	0.014486	0	0	0.020469	0
8.4333e-07	0	0		0.005356	0.0072	0.0010997	0.0048	0	0	0	0	0.0014289	0	0	0.0022963	0	0			0.03186	0.0044	0.0053839	0.0039	6384.1	0	0.0068665	0	0	0.0096169	0	0	0.013691	0	0		0.072814	0.004	0.011004	0.0033	13048.3	0	0.013598	0	0	0.014789	0	0	0.020898	0
8.6099e-07	0	0		0.0054682	0.0072	0.0011228	0.0048	0	0	0	0	0.0014588	0	0	0.0023444	0	0			0.032528	0.0044	0.0054966	0.0039	6384.05	0	0.0070103	0	0	0.0098183	0	0	0.013978	0	0		0.074338	0.004	0.011234	0.0033	13047.8	0	0.013883	0	0	0.015099	0	0	0.021336	0
8.7902e-07	0	0		0.0055827	0.0072	0.0011463	0.0048	0	0	0	0	0.0014894	0	0	0.0023935	0	0			0.033209	0.0044	0.0056117	0.0039	6384.04	0	0.0071571	0	0	0.010024	0	0	0.01427	0	0		0.075895	0.004	0.01147	0.0033	13048.6	0	0.014173	0	0	0.015415	0	0	0.021782	0
8.9743e-07	0	0		0.0056996	0.0072	0.0011703	0.0048	0	0	0	0	0.0015206	0	0	0.0024436	0	0			0.033904	0.0044	0.0057293	0.0039	6384.12	0	0.0073069	0	0	0.010234	0	0	0.014569	0	0		0.077484	0.004	0.01171	0.0033	13048.4	0	0.01447	0	0	0.015738	0	0	0.022238	0
9.1622e-07	0	0		0.0058189	0.0072	0.0011948	0.0048	0	0	0	0	0.0015524	0	0	0.0024948	0	0			0.034614	0.0044	0.0058492	0.0039	6384.06	0	0.0074599	0	0	0.010448	0	0	0.014874	0	0		0.079107	0.004	0.011955	0.0033	13048.2	0	0.014773	0	0	0.016068	0	0	0.022704	0
9.3541e-07	0	0		0.0059408	0.0072	0.0012198	0.0048	0	0	0	0	0.0015849	0	0	0.002547	0	0			0.035339	0.0044	0.0059717	0.0039	6384.05	0	0.0076161	0	0	0.010667	0	0	0.015186	0	0		0.080763	0.004	0.012205	0.0033	13047.8	0	0.015082	0	0	0.016404	0	0	0.023179	0
9.5499e-07	0	0		0.0060652	0.0072	0.0012454	0.0048	0	0	0	0	0.0016181	0	0	0.0026003	0	0			0.036079	0.0044	0.0060967	0.0039	6384.05	0	0.0077756	0	0	0.01089	0	0	0.015504	0	0		0.082454	0.004	0.012461	0.0033	13048.3	0	0.015398	0	0	0.016747	0	0	0.023665	0
9.7499e-07	0	0		0.0061922	0.0072	0.0012714	0.0048	0	0	0	0	0.001652	0	0	0.0026548	0	0			0.036834	0.0044	0.0062244	0.0039	6384.07	0	0.0079384	0	0	0.011118	0	0	0.015828	0	0		0.084181	0.004	0.012722	0.0033	13048.3	0	0.015721	0	0	0.017098	0	0	0.02416	0
9.9541e-07	0	0		0.0063218	0.0072	0.0012981	0.0048	0	0	0	0	0.0016866	0	0	0.0027104	0	0			0.037605	0.0044	0.0063547	0.0039	6384	0	0.0081046	0	0	0.011351	0	0	0.01616	0	0		0.085944	0.004	0.012988	0.0033	13047.9	0	0.01605	0	0	0.017456	0	0	0.024666	0
1.0162e-06	0	0		0.0064542	0.0072	0.0013252	0.0048	0	0	0	0	0.0017219	0	0	0.0027671	0	0			0.038393	0.0044	0.0064878	0.0039	6384.37	0	0.0082744	0	0	0.011589	0	0	0.016498	0	0		0.087743	0.004	0.01326	0.0033	13048.6	0	0.016386	0	0	0.017822	0	0	0.025183	0
1.0375e-06	0	0		0.0065894	0.0072	0.001353	0.0048	0	0	0	0	0.001758	0	0	0.0028251	0	0			0.039197	0.0044	0.0066237	0.0039	6384.29	0	0.0084476	0	0	0.011831	0	0	0.016843	0	0		0.08958	0.004	0.013538	0.0033	13048.7	0	0.016729	0	0	0.018195	0	0	0.02571	0
1.0593e-06	0	0		0.0067273	0.0072	0.0013813	0.0048	0	0	0	0	0.0017948	0	0	0.0028842	0	0			0.040018	0.0044	0.0067624	0.0039	6383.84	0	0.0086245	0	0	0.012079	0	0	0.017196	0	0		0.091456	0.004	0.013821	0.0033	13047.3	0	0.017079	0	0	0.018576	0	0	0.026248	0
1.0814e-06	0	0		0.0068682	0.0072	0.0014102	0.0048	0	0	0	0	0.0018323	0	0	0.0029446	0	0			0.040856	0.0044	0.006904	0.0039	6384.32	0	0.0088051	0	0	0.012332	0	0	0.017556	0	0		0.093371	0.004	0.014111	0.0033	13048.8	0	0.017437	0	0	0.018965	0	0	0.026798	0
1.1041e-06	0	0		0.007012	0.0072	0.0014398	0.0048	0	0	0	0	0.0018707	0	0	0.0030063	0	0			0.041711	0.0044	0.0070485	0.0039	6383.93	0	0.0089895	0	0	0.01259	0	0	0.017924	0	0		0.095326	0.004	0.014406	0.0033	13047.7	0	0.017802	0	0	0.019362	0	0	0.027359	0
1.1272e-06	0	0		0.0071588	0.0072	0.0014699	0.0048	0	0	0	0	0.0019099	0	0	0.0030692	0	0			0.042584	0.0044	0.0071961	0.0039	6384.05	0	0.0091777	0	0	0.012854	0	0	0.018299	0	0		0.097322	0.004	0.014708	0.0033	13048.3	0	0.018175	0	0	0.019767	0	0	0.027932	0
1.1508e-06	0	0		0.0073087	0.0072	0.0015007	0.0048	0	0	0	0	0.0019499	0	0	0.0031335	0	0			0.043476	0.0044	0.0073468	0.0039	6384.08	0	0.0093699	0	0	0.013123	0	0	0.018682	0	0		0.09936	0.004	0.015016	0.0033	13048.3	0	0.018555	0	0	0.020181	0	0	0.028517	0
1.1749e-06	0	0		0.0074618	0.0072	0.0015321	0.0048	0	0	0	0	0.0019907	0	0	0.0031991	0	0			0.044387	0.0044	0.0075006	0.0039	6384.03	0	0.0095661	0	0	0.013398	0	0	0.019074	0	0		0.10144	0.004	0.01533	0.0033	13047.9	0	0.018944	0	0	0.020604	0	0	0.029114	0
1.1995e-06	0	0		0.007618	0.0072	0.0015642	0.0048	0	0	0	0	0.0020324	0	0	0.0032661	0	0			0.045316	0.0044	0.0076577	0.0039	6384.08	0	0.0097664	0	0	0.013678	0	0	0.019473	0	0		0.10357	0.004	0.015651	0.0033	13047.9	0	0.019341	0	0	0.021035	0	0	0.029724	0
1.2246e-06	0	0		0.0077775	0.0072	0.001597	0.0048	0	0	0	0	0.0020749	0	0	0.0033345	0	0			0.046265	0.0044	0.007818	0.0039	6384.13	0	0.0099709	0	0	0.013965	0	0	0.019881	0	0		0.10573	0.004	0.015979	0.0033	13048.3	0	0.019745	0	0	0.021476	0	0	0.030346	0
1.2503e-06	0	0		0.0079404	0.0072	0.0016304	0.0048	0	0	0	0	0.0021184	0	0	0.0034043	0	0			0.047234	0.0044	0.0079817	0.0039	6383.83	0	0.01018	0	0	0.014257	0	0	0.020297	0	0		0.10795	0.004	0.016314	0.0033	13048.1	0	0.020159	0	0	0.021925	0	0	0.030982	0
1.2764e-06	0	0		0.0081067	0.0072	0.0016645	0.0048	0	0	0	0	0.0021628	0	0	0.0034756	0	0			0.048223	0.0044	0.0081489	0.0039	6384.28	0	0.010393	0	0	0.014556	0	0	0.020722	0	0		0.11021	0.004	0.016655	0.0033	13048.4	0	0.020581	0	0	0.022385	0	0	0.03163	0
1.3032e-06	0	0		0.0082764	0.0072	0.0016994	0.0048	0	0	0	0	0.002208	0	0	0.0035484	0	0			0.049232	0.0044	0.0083195	0.0039	6383.9	0	0.01061	0	0	0.014861	0	0	0.021156	0	0		0.11252	0.004	0.017004	0.0033	13047.9	0	0.021012	0	0	0.022853	0	0	0.032293	0
1.3305e-06	0	0		0.0084497	0.0072	0.001735	0.0048	0	0	0	0	0.0022543	0	0	0.0036227	0	0			0.050263	0.0044	0.0084937	0.0039	6383.84	0	0.010833	0	0	0.015172	0	0	0.021599	0	0		0.11487	0.004	0.01736	0.0033	13047.7	0	0.021452	0	0	0.023332	0	0	0.032969	0
1.3583e-06	0	0		0.0086267	0.0072	0.0017713	0.0048	0	0	0	0	0.0023015	0	0	0.0036985	0	0			0.051316	0.0044	0.0086716	0.0039	6384.16	0	0.011059	0	0	0.015489	0	0	0.022051	0	0		0.11728	0.004	0.017723	0.0033	13047.9	0	0.021901	0	0	0.02382	0	0	0.033659	0
1.3868e-06	0	0		0.0088073	0.0072	0.0018084	0.0048	0	0	0	0	0.0023497	0	0	0.003776	0	0			0.05239	0.0044	0.0088532	0.0039	6383.91	0	0.011291	0	0	0.015814	0	0	0.022513	0	0		0.11973	0.004	0.018095	0.0033	13048	0	0.02236	0	0	0.024319	0	0	0.034364	0
1.4158e-06	0	0		0.0089917	0.0072	0.0018463	0.0048	0	0	0	0	0.0023989	0	0	0.0038551	0	0			0.053487	0.0044	0.0090385	0.0039	6384.02	0	0.011527	0	0	0.016145	0	0	0.022984	0	0		0.12224	0.004	0.018473	0.0033	13047.7	0	0.022828	0	0	0.024828	0	0	0.035084	0
1.4454e-06	0	0		0.00918	0.0072	0.0018849	0.0048	0	0	0	0	0.0024491	0	0	0.0039358	0	0			0.054607	0.0044	0.0092278	0.0039	6384.25	0	0.011769	0	0	0.016483	0	0	0.023466	0	0		0.1248	0.004	0.01886	0.0033	13048.3	0	0.023306	0	0	0.025348	0	0	0.035818	0
1.4757e-06	0	0		0.0093722	0.0072	0.0019244	0.0048	0	0	0	0	0.0025004	0	0	0.0040182	0	0			0.055751	0.0044	0.009421	0.0039	6384.09	0	0.012015	0	0	0.016828	0	0	0.023957	0	0		0.12741	0.004	0.019255	0.0033	13048	0	0.023794	0	0	0.025879	0	0	0.036568	0
1.5066e-06	0	0		0.0095685	0.0072	0.0019647	0.0048	0	0	0	0	0.0025527	0	0	0.0041023	0	0			0.056918	0.0044	0.0096183	0.0039	6384.11	0	0.012267	0	0	0.01718	0	0	0.024459	0	0		0.13008	0.004	0.019658	0.0033	13047.9	0	0.024292	0	0	0.026421	0	0	0.037334	0
1.5382e-06	0	0		0.0097688	0.0072	0.0020058	0.0048	0	0	0	0	0.0026062	0	0	0.0041882	0	0			0.05811	0.0044	0.0098197	0.0039	6383.89	0	0.012524	0	0	0.01754	0	0	0.024971	0	0		0.1328	0.004	0.02007	0.0033	13047.7	0	0.024801	0	0	0.026974	0	0	0.038116	0
1.5704e-06	0	0		0.0099734	0.0072	0.0020478	0.0048	0	0	0	0	0.0026608	0	0	0.0042759	0	0			0.059327	0.0044	0.010025	0.0039	6383.72	0	0.012786	0	0	0.017907	0	0	0.025494	0	0		0.13559	0.004	0.02049	0.0033	13047.6	0	0.02532	0	0	0.027539	0	0	0.038914	0
1.6032e-06	0	0		0.010182	0.0072	0.0020907	0.0048	0	0	0	0	0.0027165	0	0	0.0043655	0	0			0.060569	0.0044	0.010235	0.0039	6384.11	0	0.013054	0	0	0.018282	0	0	0.026027	0	0		0.13842	0.004	0.020919	0.0033	13048.3	0	0.02585	0	0	0.028116	0	0	0.039729	0
1.6368e-06	0	0		0.010395	0.0072	0.0021345	0.0048	0	0	0	0	0.0027734	0	0	0.0044569	0	0			0.061837	0.0044	0.01045	0.0039	6384.41	0	0.013327	0	0	0.018665	0	0	0.026572	0	0		0.14132	0.004	0.021357	0.0033	13048	0	0.026392	0	0	0.028704	0	0	0.040561	0
1.6711e-06	0	0		0.010613	0.0072	0.0021792	0.0048	0	0	0	0	0.0028314	0	0	0.0045502	0	0			0.063132	0.0044	0.010668	0.0039	6383.82	0	0.013606	0	0	0.019056	0	0	0.027129	0	0		0.14428	0.004	0.021805	0.0033	13048.3	0	0.026944	0	0	0.029306	0	0	0.04141	0
1.7061e-06	0	0		0.010835	0.0072	0.0022248	0.0048	0	0	0	0	0.0028907	0	0	0.0046455	0	0			0.064454	0.0044	0.010892	0.0039	6384.15	0	0.013891	0	0	0.019455	0	0	0.027697	0	0		0.1473	0.004	0.022261	0.0033	13047.9	0	0.027509	0	0	0.029919	0	0	0.042277	0
1.7418e-06	0	0		0.011062	0.0072	0.0022714	0.0048	0	0	0	0	0.0029513	0	0	0.0047428	0	0			0.065804	0.0044	0.01112	0.0039	6384.2	0	0.014182	0	0	0.019863	0	0	0.028277	0	0		0.15039	0.004	0.022727	0.0033	13048	0	0.028085	0	0	0.030546	0	0	0.043162	0
1.7783e-06	0	0		0.011294	0.0072	0.002319	0.0048	0	0	0	0	0.0030131	0	0	0.0048421	0	0			0.067182	0.0044	0.011353	0.0039	6384.19	0	0.014479	0	0	0.020278	0	0	0.028869	0	0		0.15354	0.004	0.023203	0.0033	13047.9	0	0.028673	0	0	0.031185	0	0	0.044066	0
1.8155e-06	0	0		0.01153	0.0072	0.0023675	0.0048	0	0	0	0	0.0030761	0	0	0.0049435	0	0			0.068588	0.0044	0.01159	0.0039	6383.92	0	0.014782	0	0	0.020703	0	0	0.029473	0	0		0.15675	0.004	0.023689	0.0033	13048.2	0	0.029273	0	0	0.031838	0	0	0.044989	0
1.8535e-06	0	0		0.011772	0.0072	0.0024171	0.0048	0	0	0	0	0.0031406	0	0	0.005047	0	0			0.070025	0.0044	0.011833	0.0039	6384.14	0	0.015092	0	0	0.021137	0	0	0.030091	0	0		0.16003	0.004	0.024185	0.0033	13048.3	0	0.029886	0	0	0.032505	0	0	0.045931	0
1.8923e-06	0	0		0.012018	0.0072	0.0024677	0.0048	0	0	0	0	0.0032063	0	0	0.0051526	0	0			0.071491	0.0044	0.012081	0.0039	6384.29	0	0.015408	0	0	0.021579	0	0	0.030721	0	0		0.16339	0.004	0.024692	0.0033	13048.7	0	0.030512	0	0	0.033186	0	0	0.046893	0
1.932e-06	0	0		0.01227	0.0072	0.0025194	0.0048	0	0	0	0	0.0032735	0	0	0.0052605	0	0			0.072988	0.0044	0.012334	0.0039	6384.06	0	0.01573	0	0	0.022031	0	0	0.031364	0	0		0.16681	0.004	0.025209	0.0033	13048.1	0	0.031151	0	0	0.03388	0	0	0.047874	0
1.9724e-06	0	0		0.012527	0.0072	0.0025721	0.0048	0	0	0	0	0.003342	0	0	0.0053707	0	0			0.074516	0.0044	0.012592	0.0039	6384.1	0	0.01606	0	0	0.022492	0	0	0.032021	0	0		0.1703	0.004	0.025736	0.0033	13048.1	0	0.031803	0	0	0.03459	0	0	0.048877	0
2.0137e-06	0	0		0.012789	0.0072	0.002626	0.0048	0	0	0	0	0.003412	0	0	0.0054832	0	0			0.076077	0.0044	0.012856	0.0039	6384.27	0	0.016396	0	0	0.022963	0	0	0.032691	0	0		0.17387	0.004	0.026275	0.0033	13048.1	0	0.032469	0	0	0.035314	0	0	0.0499	0
2.0559e-06	0	0		0.013057	0.0072	0.002681	0.0048	0	0	0	0	0.0034834	0	0	0.005598	0	0			0.07767	0.0044	0.013125	0.0039	6384.07	0	0.016739	0	0	0.023444	0	0	0.033376	0	0		0.17751	0.004	0.026826	0.0033	13048.3	0	0.033149	0	0	0.036054	0	0	0.050945	0
2.0989e-06	0	0		0.01333	0.0072	0.0027371	0.0048	0	0	0	0	0.0035564	0	0	0.0057152	0	0			0.079296	0.0044	0.0134	0.0039	6384.3	0	0.01709	0	0	0.023935	0	0	0.034075	0	0		0.18122	0.004	0.027387	0.0033	13048.3	0	0.033843	0	0	0.036809	0	0	0.052012	0
2.1429e-06	0	0		0.01361	0.0072	0.0027944	0.0048	0	0	0	0	0.0036308	0	0	0.0058349	0	0			0.080956	0.0044	0.01368	0.0039	6383.87	0	0.017448	0	0	0.024436	0	0	0.034788	0	0		0.18502	0.004	0.027961	0.0033	13048.2	0	0.034552	0	0	0.037579	0	0	0.053101	0
2.1878e-06	0	0		0.013894	0.0072	0.0028529	0.0048	0	0	0	0	0.0037069	0	0	0.005957	0	0			0.082652	0.0044	0.013967	0.0039	6384.04	0	0.017813	0	0	0.024948	0	0	0.035517	0	0		0.18889	0.004	0.028546	0.0033	13047.8	0	0.035275	0	0	0.038366	0	0	0.054213	0
2.2336e-06	0	0		0.014185	0.0072	0.0029127	0.0048	0	0	0	0	0.0037845	0	0	0.0060818	0	0			0.084382	0.0044	0.014259	0.0039	6383.86	0	0.018186	0	0	0.02547	0	0	0.03626	0	0		0.19285	0.004	0.029144	0.0033	13048	0	0.036014	0	0	0.03917	0	0	0.055348	0
2.2803e-06	0	0		0.014482	0.0072	0.0029737	0.0048	0	0	0	0	0.0038637	0	0	0.0062091	0	0			0.086149	0.0044	0.014558	0.0039	6384.25	0	0.018567	0	0	0.026004	0	0	0.03702	0	0		0.19689	0.004	0.029754	0.0033	13048.3	0	0.036768	0	0	0.03999	0	0	0.056507	0
2.3281e-06	0	0		0.014786	0.0072	0.0030359	0.0048	0	0	0	0	0.0039446	0	0	0.0063391	0	0			0.087953	0.0044	0.014863	0.0039	6384.18	0	0.018955	0	0	0.026548	0	0	0.037795	0	0		0.20101	0.004	0.030377	0.0033	13048	0	0.037538	0	0	0.040827	0	0	0.05769	0
2.3768e-06	0	0		0.015095	0.0072	0.0030995	0.0048	0	0	0	0	0.0040272	0	0	0.0064719	0	0			0.089795	0.0044	0.015174	0.0039	6384.21	0	0.019352	0	0	0.027104	0	0	0.038586	0	0		0.20522	0.004	0.031013	0.0033	13048.2	0	0.038324	0	0	0.041682	0	0	0.058898	0
2.4266e-06	0	0		0.015411	0.0072	0.0031644	0.0048	0	0	0	0	0.0041116	0	0	0.0066074	0	0			0.091675	0.0044	0.015492	0.0039	6384.24	0	0.019758	0	0	0.027672	0	0	0.039394	0	0		0.20951	0.004	0.031663	0.0033	13048.3	0	0.039126	0	0	0.042555	0	0	0.060132	0
2.4774e-06	0	0		0.015734	0.0072	0.0032307	0.0048	0	0	0	0	0.0041977	0	0	0.0067458	0	0			0.093595	0.0044	0.015816	0.0039	6384.11	0	0.020171	0	0	0.028251	0	0	0.040219	0	0		0.2139	0.004	0.032326	0.0033	13048.4	0	0.039945	0	0	0.043446	0	0	0.061391	0
2.5293e-06	0	0		0.016064	0.0072	0.0032983	0.0048	0	0	0	0	0.0042856	0	0	0.006887	0	0			0.095555	0.0044	0.016147	0.0039	6383.98	0	0.020594	0	0	0.028843	0	0	0.041061	0	0		0.21838	0.004	0.033003	0.0033	13048.3	0	0.040782	0	0	0.044356	0	0	0.062676	0
2.5823e-06	0	0		0.0164	0.0072	0.0033674	0.0048	0	0	0	0	0.0043753	0	0	0.0070312	0	0			0.097555	0.0044	0.016485	0.0039	6383.84	0	0.021025	0	0	0.029447	0	0	0.041921	0	0		0.22295	0.004	0.033694	0.0033	13048.1	0	0.041636	0	0	0.045284	0	0	0.063989	0
2.6363e-06	0	0		0.016743	0.0072	0.0034379	0.0048	0	0	0	0	0.0044669	0	0	0.0071784	0	0			0.099598	0.0044	0.016831	0.0039	6384.33	0	0.021465	0	0	0.030063	0	0	0.042799	0	0		0.22762	0.004	0.034399	0.0033	13048.2	0	0.042508	0	0	0.046233	0	0	0.065329	0
2.6915e-06	0	0		0.017094	0.0072	0.0035099	0.0048	0	0	0	0	0.0045604	0	0	0.0073288	0	0			0.10168	0.0044	0.017183	0.0039	6384.17	0	0.021915	0	0	0.030693	0	0	0.043695	0	0		0.23239	0.004	0.035119	0.0033	13048.1	0	0.043398	0	0	0.047201	0	0	0.066697	0
2.7479e-06	0	0		0.017452	0.0072	0.0035834	0.0048	0	0	0	0	0.0046559	0	0	0.0074822	0	0			0.10381	0.0044	0.017543	0.0039	6384.15	0	0.022374	0	0	0.031335	0	0	0.04461	0	0		0.23725	0.004	0.035855	0.0033	13048.1	0	0.044307	0	0	0.048189	0	0	0.068093	0
2.8054e-06	0	0		0.017817	0.0072	0.0036584	0.0048	0	0	0	0	0.0047534	0	0	0.0076389	0	0			0.10599	0.0044	0.01791	0.0039	6384.12	0	0.022842	0	0	0.031992	0	0	0.045544	0	0		0.24222	0.004	0.036606	0.0033	13048.4	0	0.045234	0	0	0.049198	0	0	0.069519	0
2.8642e-06	0	0		0.01819	0.0072	0.003735	0.0048	0	0	0	0	0.004853	0	0	0.0077988	0	0			0.10821	0.0044	0.018285	0.0039	6383.98	0	0.02332	0	0	0.032661	0	0	0.046498	0	0		0.24729	0.004	0.037372	0.0033	13048	0	0.046181	0	0	0.050228	0	0	0.070975	0
2.9242e-06	0	0		0.018571	0.0072	0.0038132	0.0048	0	0	0	0	0.0049546	0	0	0.0079622	0	0			0.11047	0.0044	0.018668	0.0039	6383.97	0	0.023809	0	0	0.033345	0	0	0.047471	0	0		0.25247	0.004	0.038155	0.0033	13048	0	0.047148	0	0	0.05128	0	0	0.072461	0
2.9854e-06	0	0		0.01896	0.0072	0.0038931	0.0048	0	0	0	0	0.0050583	0	0	0.0081289	0	0			0.11278	0.0044	0.019059	0.0039	6384.07	0	0.024307	0	0	0.034044	0	0	0.048465	0	0		0.25776	0.004	0.038954	0.0033	13048.2	0	0.048136	0	0	0.052354	0	0	0.073978	0
3.0479e-06	0	0		0.019357	0.0072	0.0039746	0.0048	0	0	0	0	0.0051642	0	0	0.0082991	0	0			0.11515	0.0044	0.019458	0.0039	6384.07	0	0.024816	0	0	0.034756	0	0	0.04948	0	0		0.26316	0.004	0.039769	0.0033	13048	0	0.049144	0	0	0.05345	0	0	0.075527	0
3.1117e-06	0	0		0.019763	0.0072	0.0040578	0.0048	0	0	0	0	0.0052724	0	0	0.0084729	0	0			0.11756	0.0044	0.019865	0.0039	6383.97	0	0.025336	0	0	0.035484	0	0	0.050516	0	0		0.26867	0.004	0.040602	0.0033	13048.2	0	0.050173	0	0	0.054569	0	0	0.077109	0
3.1769e-06	0	0		0.020176	0.0072	0.0041428	0.0048	0	0	0	0	0.0053828	0	0	0.0086503	0	0			0.12002	0.0044	0.020281	0.0039	6383.9	0	0.025866	0	0	0.036227	0	0	0.051574	0	0		0.27429	0.004	0.041452	0.0033	13047.9	0	0.051223	0	0	0.055712	0	0	0.078723	0
3.2434e-06	0	0		0.020599	0.0072	0.0042295	0.0048	0	0	0	0	0.0054955	0	0	0.0088314	0	0			0.12253	0.0044	0.020706	0.0039	6384.04	0	0.026408	0	0	0.036986	0	0	0.052654	0	0		0.28004	0.004	0.04232	0.0033	13048	0	0.052296	0	0	0.056879	0	0	0.080372	0
3.3113e-06	0	0		0.02103	0.0072	0.0043181	0.0048	0	0	0	0	0.0056106	0	0	0.0090163	0	0			0.1251	0.0044	0.02114	0.0039	6384.2	0	0.026961	0	0	0.03776	0	0	0.053756	0	0		0.2859	0.004	0.043206	0.0033	13048	0	0.053391	0	0	0.05807	0	0	0.082055	0
3.3806e-06	0	0		0.021471	0.0072	0.0044085	0.0048	0	0	0	0	0.0057281	0	0	0.0092051	0	0			0.12772	0.0044	0.021582	0.0039	6384.07	0	0.027525	0	0	0.038551	0	0	0.054882	0	0		0.29189	0.004	0.044111	0.0033	13048.3	0	0.054509	0	0	0.059286	0	0	0.083773	0
3.4514e-06	0	0		0.02192	0.0072	0.0045008	0.0048	0	0	0	0	0.005848	0	0	0.0093979	0	0			0.13039	0.0044	0.022034	0.0039	6384.08	0	0.028102	0	0	0.039358	0	0	0.056031	0	0		0.298	0.004	0.045035	0.0033	13048.3	0	0.05565	0	0	0.060527	0	0	0.085527	0
3.5237e-06	0	0		0.022379	0.0072	0.0045951	0.0048	0	0	0	0	0.0059705	0	0	0.0095947	0	0			0.13312	0.0044	0.022496	0.0039	6384.2	0	0.02869	0	0	0.040182	0	0	0.057205	0	0		0.30424	0.004	0.045978	0.0033	13048.2	0	0.056816	0	0	0.061794	0	0	0.087318	0
3.5975e-06	0	0		0.022848	0.0072	0.0046913	0.0048	0	0	0	0	0.0060955	0	0	0.0097956	0	0			0.13591	0.0044	0.022967	0.0039	6384.16	0	0.029291	0	0	0.041024	0	0	0.058402	0	0		0.31061	0.004	0.046941	0.0033	13048.2	0	0.058005	0	0	0.063088	0	0	0.089146	0
3.6728e-06	0	0		0.023326	0.0072	0.0047895	0.0048	0	0	0	0	0.0062231	0	0	0.010001	0	0			0.13876	0.0044	0.023448	0.0039	6384.23	0	0.029904	0	0	0.041883	0	0	0.059625	0	0		0.31711	0.004	0.047923	0.0033	13048.1	0	0.05922	0	0	0.064409	0	0	0.091013	0
3.7497e-06	0	0		0.023815	0.0072	0.0048898	0.0048	0	0	0	0	0.0063534	0	0	0.01021	0	0			0.14166	0.0044	0.023939	0.0039	6384.24	0	0.030531	0	0	0.04276	0	0	0.060874	0	0		0.32375	0.004	0.048927	0.0033	13048.2	0	0.06046	0	0	0.065758	0	0	0.092919	0
3.8282e-06	0	0		0.024313	0.0072	0.0049922	0.0048	0	0	0	0	0.0064865	0	0	0.010424	0	0			0.14463	0.0044	0.02444	0.0039	6384.2	0	0.03117	0	0	0.043655	0	0	0.062149	0	0		0.33053	0.004	0.049951	0.0033	13048.2	0	0.061726	0	0	0.067135	0	0	0.094864	0
3.9084e-06	0	0		0.024822	0.0072	0.0050968	0.0048	0	0	0	0	0.0066223	0	0	0.010642	0	0			0.14766	0.0044	0.024952	0.0039	6384.2	0	0.031822	0	0	0.044569	0	0	0.06345	0	0		0.33745	0.004	0.050997	0.0033	13048.1	0	0.063018	0	0	0.068541	0	0	0.096851	0
3.9902e-06	0	0		0.025342	0.0072	0.0052035	0.0048	0	0	0	0	0.0067609	0	0	0.010865	0	0			0.15075	0.0044	0.025474	0.0039	6384.14	0	0.032489	0	0	0.045502	0	0	0.064779	0	0		0.34452	0.004	0.052065	0.0033	13048.2	0	0.064338	0	0	0.069976	0	0	0.098879	0
4.0738e-06	0	0		0.025873	0.0072	0.0053124	0.0048	0	0	0	0	0.0069025	0	0	0.011093	0	0			0.1539	0.0044	0.026007	0.0039	6383.97	0	0.033169	0	0	0.046455	0	0	0.066135	0	0		0.35173	0.004	0.053156	0.0033	13048.3	0	0.065685	0	0	0.071441	0	0	0.10095	0
4.1591e-06	0	0		0.026415	0.0072	0.0054237	0.0048	0	0	0	0	0.007047	0	0	0.011325	0	0			0.15713	0.0044	0.026552	0.0039	6384.07	0	0.033864	0	0	0.047428	0	0	0.06752	0	0		0.3591	0.004	0.054269	0.0033	13048.3	0	0.067061	0	0	0.072937	0	0	0.10306	0
4.2462e-06	0	0		0.026968	0.0072	0.0055372	0.0048	0	0	0	0	0.0071946	0	0	0.011562	0	0			0.16042	0.0044	0.027108	0.0039	6384.06	0	0.034573	0	0	0.048421	0	0	0.068934	0	0		0.36662	0.004	0.055405	0.0033	13048.1	0	0.068465	0	0	0.074464	0	0	0.10522	0
4.3351e-06	0	0		0.027532	0.0072	0.0056532	0.0048	0	0	0	0	0.0073453	0	0	0.011804	0	0			0.16378	0.0044	0.027676	0.0039	6384.17	0	0.035297	0	0	0.049435	0	0	0.070377	0	0		0.37429	0.004	0.056565	0.0033	13048.1	0	0.069898	0	0	0.076024	0	0	0.10742	0
4.4259e-06	0	0		0.028109	0.0072	0.0057716	0.0048	0	0	0	0	0.0074991	0	0	0.012051	0	0			0.16721	0.0044	0.028255	0.0039	6384.01	0	0.036036	0	0	0.05047	0	0	0.071851	0	0		0.38213	0.004	0.05775	0.0033	13048.2	0	0.071362	0	0	0.077616	0	0	0.10967	0
4.5186e-06	0	0		0.028697	0.0072	0.0058924	0.0048	0	0	0	0	0.0076561	0	0	0.012304	0	0			0.17071	0.0044	0.028847	0.0039	6384.06	0	0.03679	0	0	0.051527	0	0	0.073355	0	0		0.39013	0.004	0.058959	0.0033	13048.1	0	0.072856	0	0	0.079241	0	0	0.11197	0
4.6132e-06	0	0		0.029298	0.0072	0.0060158	0.0048	0	0	0	0	0.0078164	0	0	0.012561	0	0			0.17428	0.0044	0.029451	0.0039	6384.07	0	0.037561	0	0	0.052606	0	0	0.074891	0	0		0.3983	0.004	0.060193	0.0033	13048	0	0.074382	0	0	0.0809	0	0	0.11432	0
4.7098e-06	0	0		0.029912	0.0072	0.0061418	0.0048	0	0	0	0	0.0079801	0	0	0.012824	0	0			0.17793	0.0044	0.030068	0.0039	6384.14	0	0.038347	0	0	0.053707	0	0	0.076459	0	0		0.40664	0.004	0.061454	0.0033	13048.1	0	0.07594	0	0	0.082594	0	0	0.11671	0
4.8084e-06	0	0		0.030538	0.0072	0.0062704	0.0048	0	0	0	0	0.0081472	0	0	0.013093	0	0			0.18166	0.0044	0.030697	0.0039	6384.04	0	0.03915	0	0	0.054832	0	0	0.07806	0	0		0.41516	0.004	0.062741	0.0033	13048.2	0	0.07753	0	0	0.084324	0	0	0.11915	0
4.9091e-06	0	0		0.031178	0.0072	0.0064017	0.0048	0	0	0	0	0.0083178	0	0	0.013367	0	0			0.18546	0.0044	0.03134	0.0039	6384.06	0	0.03997	0	0	0.05598	0	0	0.079695	0	0		0.42385	0.004	0.064054	0.0033	13048	0	0.079153	0	0	0.086089	0	0	0.12165	0
5.0119e-06	0	0		0.03183	0.0072	0.0065357	0.0048	0	0	0	0	0.0084919	0	0	0.013647	0	0			0.18934	0.0044	0.031996	0.0039	6384.01	0	0.040807	0	0	0.057152	0	0	0.081364	0	0		0.43273	0.004	0.065396	0.0033	13048.1	0	0.080811	0	0	0.087892	0	0	0.12419	0
5.1168e-06	0	0		0.032497	0.0072	0.0066726	0.0048	0	0	0	0	0.0086698	0	0	0.013933	0	0			0.19331	0.0044	0.032666	0.0039	6384.07	0	0.041661	0	0	0.058349	0	0	0.083067	0	0		0.44179	0.004	0.066765	0.0033	13048.2	0	0.082503	0	0	0.089732	0	0	0.1268	0
5.224e-06	0	0		0.033177	0.0072	0.0068123	0.0048	0	0	0	0	0.0088513	0	0	0.014224	0	0			0.19736	0.0044	0.03335	0.0039	6384	0	0.042534	0	0	0.059571	0	0	0.084807	0	0		0.45104	0.004	0.068163	0.0033	13048	0	0.08423	0	0	0.091611	0	0	0.12945	0
5.3333e-06	0	0		0.033872	0.0072	0.0069549	0.0048	0	0	0	0	0.0090366	0	0	0.014522	0	0			0.20149	0.0044	0.034048	0.0039	6384.04	0	0.043424	0	0	0.060818	0	0	0.086583	0	0		0.46048	0.004	0.06959	0.0033	13048.2	0	0.085994	0	0	0.09353	0	0	0.13216	0
5.445e-06	0	0		0.034581	0.0072	0.0071006	0.0048	0	0	0	0	0.0092259	0	0	0.014826	0	0			0.20571	0.0044	0.034761	0.0039	6384.02	0	0.044334	0	0	0.062092	0	0	0.088396	0	0		0.47012	0.004	0.071047	0.0033	13048.1	0	0.087795	0	0	0.095488	0	0	0.13493	0
5.559e-06	0	0		0.035306	0.0072	0.0072493	0.0048	0	0	0	0	0.0094191	0	0	0.015137	0	0			0.21002	0.0044	0.035489	0.0039	6384.06	0	0.045262	0	0	0.063392	0	0	0.090247	0	0		0.47997	0.004	0.072535	0.0033	13048.2	0	0.089633	0	0	0.097488	0	0	0.13775	0
5.6754e-06	0	0		0.036045	0.0072	0.0074011	0.0048	0	0	0	0	0.0096163	0	0	0.015454	0	0			0.21441	0.0044	0.036232	0.0039	6384.04	0	0.04621	0	0	0.064719	0	0	0.092136	0	0		0.49002	0.004	0.074054	0.0033	13048.2	0	0.09151	0	0	0.099529	0	0	0.14064	0
5.7943e-06	0	0		0.0368	0.0072	0.007556	0.0048	0	0	0	0	0.0098176	0	0	0.015777	0	0			0.2189	0.0044	0.036991	0.0039	6384.03	0	0.047177	0	0	0.066075	0	0	0.094066	0	0		0.50028	0.004	0.075605	0.0033	13048.2	0	0.093426	0	0	0.10161	0	0	0.14358	0
5.9156e-06	0	0		0.03757	0.0072	0.0077142	0.0048	0	0	0	0	0.010023	0	0	0.016108	0	0			0.22349	0.0044	0.037766	0.0039	6384.14	0	0.048165	0	0	0.067458	0	0	0.096035	0	0		0.51076	0.004	0.077188	0.0033	13048.2	0	0.095382	0	0	0.10374	0	0	0.14659	0
6.0395e-06	0	0		0.038357	0.0072	0.0078758	0.0048	0	0	0	0	0.010233	0	0	0.016445	0	0			0.22817	0.0044	0.038557	0.0039	6384.14	0	0.049174	0	0	0.068871	0	0	0.098046	0	0		0.52145	0.004	0.078804	0.0033	13048.1	0	0.09738	0	0	0.10591	0	0	0.14966	0
6.166e-06	0	0		0.03916	0.0072	0.0080407	0.0048	0	0	0	0	0.010447	0	0	0.016789	0	0			0.23294	0.0044	0.039364	0.0039	6384.04	0	0.050204	0	0	0.070313	0	0	0.1001	0	0		0.53237	0.004	0.080454	0.0033	13048	0	0.099419	0	0	0.10813	0	0	0.15279	0
6.2951e-06	0	0		0.03998	0.0072	0.0082091	0.0048	0	0	0	0	0.010666	0	0	0.017141	0	0			0.23782	0.0044	0.040188	0.0039	6384.01	0	0.051255	0	0	0.071785	0	0	0.1022	0	0		0.54352	0.004	0.082139	0.0033	13048.1	0	0.1015	0	0	0.11039	0	0	0.15599	0
6.4269e-06	0	0		0.040817	0.0072	0.008381	0.0048	0	0	0	0	0.010889	0	0	0.0175	0	0			0.2428	0.0044	0.04103	0.0039	6384.1	0	0.052328	0	0	0.073288	0	0	0.10434	0	0		0.5549	0.004	0.083859	0.0033	13048.1	0	0.10363	0	0	0.11271	0	0	0.15926	0
6.5615e-06	0	0		0.041672	0.0072	0.0085564	0.0048	0	0	0	0	0.011118	0	0	0.017866	0	0			0.24789	0.0044	0.041889	0.0039	6384.06	0	0.053424	0	0	0.074823	0	0	0.10652	0	0		0.56652	0.004	0.085615	0.0033	13048.1	0	0.1058	0	0	0.11507	0	0	0.16259	0
6.6988e-06	0	0		0.042544	0.0072	0.0087356	0.0048	0	0	0	0	0.01135	0	0	0.01824	0	0			0.25308	0.0044	0.042766	0.0039	6384.13	0	0.054542	0	0	0.07639	0	0	0.10875	0	0		0.57838	0.004	0.087407	0.0033	13048.2	0	0.10801	0	0	0.11748	0	0	0.166	0
6.8391e-06	0	0		0.043435	0.0072	0.0089185	0.0048	0	0	0	0	0.011588	0	0	0.018622	0	0			0.25838	0.0044	0.043661	0.0039	6384.03	0	0.055684	0	0	0.077989	0	0	0.11103	0	0		0.59049	0.004	0.089238	0.0033	13048.2	0	0.11027	0	0	0.11994	0	0	0.16947	0
6.9823e-06	0	0		0.044345	0.0072	0.0091053	0.0048	0	0	0	0	0.011831	0	0	0.019012	0	0			0.26379	0.0044	0.044576	0.0039	6384.14	0	0.05685	0	0	0.079622	0	0	0.11335	0	0		0.60286	0.004	0.091106	0.0033	13048.1	0	0.11258	0	0	0.12245	0	0	0.17302	0
7.1285e-06	0	0		0.045273	0.0072	0.0092959	0.0048	0	0	0	0	0.012078	0	0	0.01941	0	0			0.26931	0.0044	0.045509	0.0039	6384.09	0	0.058041	0	0	0.08129	0	0	0.11573	0	0		0.61548	0.004	0.093014	0.0033	13048.2	0	0.11494	0	0	0.12501	0	0	0.17665	0
7.2778e-06	0	0		0.046221	0.0072	0.0094906	0.0048	0	0	0	0	0.012331	0	0	0.019817	0	0			0.27495	0.0044	0.046462	0.0039	6384.07	0	0.059256	0	0	0.082992	0	0	0.11815	0	0		0.62837	0.004	0.094962	0.0033	13048.2	0	0.11735	0	0	0.12763	0	0	0.18034	0
7.4302e-06	0	0		0.047189	0.0072	0.0096893	0.0048	0	0	0	0	0.012589	0	0	0.020232	0	0			0.28071	0.0044	0.047435	0.0039	6384.08	0	0.060497	0	0	0.08473	0	0	0.12062	0	0		0.64152	0.004	0.09695	0.0033	13048.1	0	0.1198	0	0	0.1303	0	0	0.18412	0
7.5858e-06	0	0		0.048177	0.0072	0.0098922	0.0048	0	0	0	0	0.012853	0	0	0.020655	0	0			0.28658	0.0044	0.048428	0.0039	6384.03	0	0.061764	0	0	0.086504	0	0	0.12315	0	0		0.65496	0.004	0.09898	0.0033	13048.1	0	0.12231	0	0	0.13303	0	0	0.18798	0
7.7446e-06	0	0		0.049186	0.0072	0.010099	0.0048	0	0	0	0	0.013122	0	0	0.021088	0	0			0.29258	0.0044	0.049442	0.0039	6384.06	0	0.063057	0	0	0.088315	0	0	0.12573	0	0		0.66867	0.004	0.10105	0.0033	13047.8	0	0.12487	0	0	0.13582	0	0	0.19191	0
7.9068e-06	0	0		0.050216	0.0072	0.010311	0.0048	0	0	0	0	0.013397	0	0	0.021529	0	0			0.29871	0.0044	0.050477	0.0039	6384	0	0.064377	0	0	0.090164	0	0	0.12836	0	0		0.68267	0.004	0.10317	0.0033	13048.3	0	0.12749	0	0	0.13866	0	0	0.19593	0
8.0724e-06	0	0		0.051268	0.0072	0.010527	0.0048	0	0	0	0	0.013678	0	0	0.02198	0	0			0.30497	0.0044	0.051534	0.0039	6383.98	0	0.065726	0	0	0.092052	0	0	0.13105	0	0		0.69697	0.004	0.10533	0.0033	13048.2	0	0.13016	0	0	0.14156	0	0	0.20003	0
8.2414e-06	0	0		0.052341	0.0072	0.010747	0.0048	0	0	0	0	0.013964	0	0	0.02244	0	0			0.31135	0.0044	0.052614	0.0039	6384.11	0	0.067102	0	0	0.09398	0	0	0.13379	0	0		0.71156	0.004	0.10753	0.0033	13047.5	0	0.13288	0	0	0.14453	0	0	0.20422	0
8.414e-06	0	0		0.053437	0.0072	0.010972	0.0048	0	0	0	0	0.014256	0	0	0.02291	0	0			0.31787	0.0044	0.053715	0.0039	6384	0	0.068507	0	0	0.095948	0	0	0.13659	0	0		0.72646	0.004	0.10979	0.0033	13048.5	0	0.13567	0	0	0.14755	0	0	0.2085	0
8.5901e-06	0	0		0.054556	0.0072	0.011202	0.0048	0	0	0	0	0.014555	0	0	0.02339	0	0			0.32453	0.0044	0.05484	0.0039	6384.09	0	0.069941	0	0	0.097957	0	0	0.13945	0	0		0.74167	0.004	0.11209	0.0033	13048.7	0	0.13851	0	0	0.15064	0	0	0.21286	0
8.77e-06	0	0		0.055698	0.0072	0.011437	0.0048	0	0	0	0	0.01486	0	0	0.02388	0	0			0.33132	0.0044	0.055988	0.0039	6384.04	0	0.071406	0	0	0.10001	0	0	0.14237	0	0		0.7572	0.004	0.11443	0.0033	13047.9	0	0.14141	0	0	0.1538	0	0	0.21732	0
8.9536e-06	0	0		0.056865	0.0072	0.011676	0.0048	0	0	0	0	0.015171	0	0	0.02438	0	0			0.33826	0.0044	0.057161	0.0039	6384.14	0	0.072901	0	0	0.1021	0	0	0.14536	0	0		0.77306	0.004	0.11683	0.0033	13048.4	0	0.14437	0	0	0.15702	0	0	0.22187	0
9.1411e-06	0	0		0.058055	0.0072	0.01192	0.0048	0	0	0	0	0.015488	0	0	0.02489	0	0			0.34534	0.0044	0.058358	0.0039	6384.13	0	0.074428	0	0	0.10424	0	0	0.1484	0	0		0.78925	0.004	0.11927	0.0033	13047.7	0	0.14739	0	0	0.16031	0	0	0.22652	0
9.3325e-06	0	0		0.059271	0.0072	0.01217	0.0048	0	0	0	0	0.015813	0	0	0.025412	0	0			0.35257	0.0044	0.05958	0.0039	6384.14	0	0.075986	0	0	0.10642	0	0	0.15151	0	0		0.80577	0.004	0.12177	0.0033	13048	0	0.15048	0	0	0.16366	0	0	0.23126	0
9.528e-06	0	0		0.060512	0.0072	0.012425	0.0048	0	0	0	0	0.016144	0	0	0.025944	0	0			0.35996	0.0044	0.060827	0.0039	6384.03	0	0.077577	0	0	0.10865	0	0	0.15468	0	0		0.82265	0.004	0.12432	0.0033	13047.9	0	0.15363	0	0	0.16709	0	0	0.2361	0
9.7275e-06	0	0		0.061779	0.0072	0.012685	0.0048	0	0	0	0	0.016482	0	0	0.026487	0	0			0.36749	0.0044	0.062101	0.0039	6384.07	0	0.079202	0	0	0.11093	0	0	0.15792	0	0		0.83987	0.004	0.12693	0.0033	13048.6	0	0.15684	0	0	0.17059	0	0	0.24105	0
9.9312e-06	0	0		0.063073	0.0072	0.012951	0.0048	0	0	0	0	0.016827	0	0	0.027041	0	0			0.37519	0.0044	0.063401	0.0039	6384.02	0	0.08086	0	0	0.11325	0	0	0.16122	0	0		0.85746	0.004	0.12958	0.0033	13047.8	0	0.16013	0	0	0.17416	0	0	0.2461	0
1.0139e-05	1	1		0.064394	0.0072	0.013222	0.0048	0	0	0	0	0.017179	0	0	0.027608	0	0			0.38305	0.0044	0.064729	0.0039	6384.16	6384.16	0.082553	0	0	0.11562	0	0	0.1646	0	0		0.87541	0.004	0.1323	0.0033	13048.6	13048.6	0.16348	0	0	0.17781	0	0	0.25125	0
1.0351e-05	1	1		0.065742	0.0072	0.013499	0.0048	0	0	0	0	0.017539	0	0	0.028186	0	0			0.39107	0.0044	0.066084	0.0039	6384.31	6384.31	0.084282	0	0	0.11804	0	0	0.16805	0	0		0.89374	0.004	0.13507	0.0033	13049	13049	0.1669	0	0	0.18153	0	0	0.25651	0
1.0568e-05	1	1		0.067119	0.0072	0.013781	0.0048	0	0	0	0	0.017906	0	0	0.028776	0	0			0.39926	0.0044	0.067468	0.0039	6384.18	6384.18	0.086047	0	0	0.12051	0	0	0.17157	0	0		0.91246	0.004	0.13789	0.0033	13047.9	13047.9	0.1704	0	0	0.18533	0	0	0.26188	0
1.0789e-05	1	1		2.4231	0.0071	0.51283	0.0027	224590	47532.7	224590	47532.7	0.64372	59664.5	59664.5	0.89968	83388.6	83388.6			14.62	0.0041	2.1778	0.0034	201854	201854	2.3526	218055	218055	2.6829	248670	248670	3.3441	309955	309955		33.258	0.004	4.397	0.0031	407545	407545	4.4675	414079	414079	4.0501	375392	375392	5.134	475855
1.1015e-05	1	1		0.090269	0.0071	0.036883	0.0036	8195.1	3348.43	8195.1	3348.43	0.047543	4316.21	4316.21	0.070878	6434.68	6434.68			0.54435	0.0041	0.17708	0.0034	16076.3	16076.3	0.2035	18474.8	18474.8	0.27184	24679.1	24679.1	0.3548	32210.6	32210.6		1.2378	0.004	0.30972	0.0028	28118	28118	0.34245	31089.4	31089.4	0.30234	27448	27448	0.35153	31913.8
1.1246e-05	1	1		0.091294	0.0071	0.038497	0.0035	8117.91	3423.17	8117.91	3423.17	0.049555	4406.46	4406.46	0.073613	6545.71	6545.71			0.54986	0.0042	0.18357	0.0034	16323.1	16323.1	0.21027	18697.3	18697.3	0.27999	24896.9	24896.9	0.36495	32451.5	32451.5		1.2506	0.004	0.3192	0.0027	28383.4	28383.4	0.35322	31408.5	31408.5	0.31192	27736.1	27736.1	0.36305	32282.6
1.1482e-05	1	1		0.092273	0.0071	0.040163	0.0035	8036.32	3497.91	8036.32	3497.91	0.051631	4496.69	4496.69	0.076436	6657.03	6657.03			0.55507	0.0042	0.19028	0.0034	16572	16572	0.21723	18919.2	18919.2	0.28831	25109.7	25109.7	0.37529	32685.1	32685.1		1.2628	0.004	0.32891	0.0027	28645.7	28645.7	0.36424	31722.7	31722.7	0.32174	28021.3	28021.3	0.37488	32649.4
1.1722e-05	1	1		0.10762	0.0082	0.11651	0.0022	9181.03	9939.43	9181.03	9939.43	0.14856	12673.6	12673.6	0.2116	18051.5	18051.5			0.59192	0.0062	0.50979	0.003	43490	43490	0.53875	45960.6	45960.6	0.47744	40730.3	40730.3	0.39906	34043.7	34043.7		1.5532	0.0041	0.8643	0.0029	73733.2	73733.2	0.93276	79573.5	79573.5	0.74466	63526.7	63526.7	0.75732	64606.7
1.1967e-05	1	1		0.094078	0.0071	0.043646	0.0034	7861.45	3647.2	7861.45	3647.2	0.055977	4677.61	4677.61	0.082346	6881.09	6881.09			0.56449	0.0042	0.20431	0.0034	17072.8	17072.8	0.23172	19363.2	19363.2	0.3055	25528.5	25528.5	0.39656	33137.8	33137.8		1.2848	0.004	0.34901	0.0027	29164.4	29164.4	0.38709	32346.5	32346.5	0.34209	28586.1	28586.1	0.39948	33381.8
1.2218e-05	1	1		0.094899	0.0072	0.045462	0.0034	7767.15	3720.9	7767.15	3720.9	0.058246	4767.23	4767.23	0.085435	6992.55	6992.55			0.56866	0.0042	0.21165	0.0034	17322.8	17322.8	0.23926	19582.6	19582.6	0.31436	25729.3	25729.3	0.40748	33350.8	33350.8		1.2947	0.004	0.35939	0.0026	29414.8	29414.8	0.39891	32649.4	32649.4	0.35263	28861.5	28861.5	0.41225	33741.2
1.2474e-05	1	1		0.095662	0.0072	0.047327	0.0034	7668.91	3794.05	7668.91	3794.05	0.060577	4856.26	4856.26	0.088614	7103.9	7103.9			0.57246	0.0042	0.21921	0.0034	17573.4	17573.4	0.24699	19800.4	19800.4	0.3234	25925.9	25925.9	0.4186	33557.8	33557.8		1.3036	0.004	0.37001	0.0026	29662.5	29662.5	0.411	32948.5	32948.5	0.36341	29133.4	29133.4	0.42535	34098.9
1.2735e-05	1	1		0.096363	0.0072	0.049238	0.0033	7566.78	3866.35	7566.78	3866.35	0.06297	4944.64	4944.64	0.091882	7214.92	7214.92			0.57587	0.0043	0.22698	0.0034	17823.3	17823.3	0.25493	20018.1	20018.1	0.33263	26119.4	26119.4	0.4299	33757.4	33757.4		1.3117	0.004	0.38085	0.0026	29905.8	29905.8	0.42337	33244.6	33244.6	0.37444	29402.4	29402.4	0.43877	34453.9
1.3002e-05	1	1		0.097	0.0072	0.051196	0.0033	7460.39	3937.55	7460.39	3937.55	0.065422	5031.69	5031.69	0.09524	7325.03	7325.03			0.57886	0.0043	0.23497	0.0034	18071.8	18071.8	0.26307	20233	20233	0.34203	26306	26306	0.44139	33947.9	33947.9		1.3189	0.004	0.39193	0.0026	30143.8	30143.8	0.43601	33534.1	33534.1	0.38571	29665.4	29665.4	0.45252	34803.9
1.3274e-05	1	1		0.12042	0.0085	0.053196	0.0033	9071.87	4007.53	9071.87	4007.53	0.067933	5117.75	5117.75	0.098686	7434.53	7434.53			0.69978	0.0053	0.24319	0.0034	18320.8	18320.8	0.27142	20447.5	20447.5	0.35161	26488.6	26488.6	0.45306	34131.4	34131.4		1.597	0.0038	0.40324	0.0025	30378.2	30378.2	0.44892	33819.5	33819.5	0.47304	35636.6	35636.6	0.68224	51396.7
1.3552e-05	1	1		0.09807	0.0072	0.055238	0.0033	7236.57	4076	7236.57	4076	0.070498	5202.04	5202.04	0.10222	7542.8	7542.8			0.58356	0.0043	0.25162	0.0034	18567	18567	0.27997	20658.9	20658.9	0.36137	26665.4	26665.4	0.4649	34304.9	34304.9		1.3304	0.004	0.41478	0.0025	30606.6	30606.6	0.4621	34098.3	34098.3	0.409	30180	30180	0.48101	35493.7
1.3836e-05	1	1		0.098498	0.0072	0.057318	0.0032	7118.97	4142.67	7118.97	4142.67	0.073116	5284.48	5284.48	0.10584	7649.61	7649.61			0.58523	0.0043	0.26027	0.0034	18811.1	18811.1	0.28873	20868	20868	0.37131	26836.5	26836.5	0.47693	34470.2	34470.2		1.3346	0.004	0.42655	0.0025	30829	30829	0.47556	34371.2	34371.2	0.42101	30428.6	30428.6	0.49576	35831.2
1.4125e-05	1	1		0.098851	0.0073	0.059434	0.0032	6998.3	4207.72	6998.3	4207.72	0.075783	5365.17	5365.17	0.10955	7755.75	7755.75			0.58643	0.0043	0.26913	0.0034	19053.5	19053.5	0.29771	21076.8	21076.8	0.38142	27003.2	27003.2	0.48912	34628	34628		1.3377	0.004	0.43855	0.0025	31047.8	31047.8	0.48928	34639.3	34639.3	0.43327	30674	30674	0.51084	36165.7
1.4421e-05	1	1		0.099127	0.0073	0.061581	0.0032	6873.8	4270.23	6873.8	4270.23	0.078496	5443.17	5443.17	0.11333	7858.68	7858.68			0.58716	0.0044	0.27821	0.0034	19292	19292	0.30689	21280.8	21280.8	0.3917	27161.8	27161.8	0.50147	34773.6	34773.6		1.3397	0.0039	0.45079	0.0025	31259.3	31259.3	0.50328	34899.1	34899.1	0.44577	30911.2	30911.2	0.52626	36492.6
1.4723e-05	1	1		0.099323	0.0073	0.063756	0.0032	6746.11	4330.37	6746.11	4330.37	0.081249	5518.51	5518.51	0.1172	7960.33	7960.33			0.58739	0.0044	0.2875	0.0034	19527.3	19527.3	0.31628	21482	21482	0.40216	27315.1	27315.1	0.51399	34910.7	34910.7		1.3407	0.0039	0.46326	0.0025	31465.1	31465.1	0.51755	35152.5	35152.5	0.45852	31143.1	31143.1	0.54201	36813.8
1.5031e-05	1	1		0.099437	0.0073	0.065955	0.0031	6615.46	4387.93	6615.46	4387.93	0.084039	5591.05	5591.05	0.12114	8059.34	8059.34			0.58711	0.0044	0.29698	0.0034	19757.8	19757.8	0.32588	21680.5	21680.5	0.41278	27461.9	27461.9	0.52667	35038.9	35038.9		1.3405	0.0039	0.47596	0.0024	31665.2	31665.2	0.53208	35398.8	35398.8	0.47151	31369.2	31369.2	0.55811	37130.6
1.5346e-05	1	1		0.099467	0.0073	0.068174	0.0031	6481.62	4442.46	6481.62	4442.46	0.08686	5660.11	5660.11	0.12516	8155.87	8155.87			0.58632	0.0044	0.30666	0.0034	19983.1	19983.1	0.3357	21875.4	21875.4	0.42356	27600.7	27600.7	0.53949	35155.1	35155.1		1.3391	0.0039	0.4889	0.0024	31858.5	31858.5	0.54688	35636.6	35636.6	0.48473	31586.7	31586.7	0.57453	37438.4
1.5668e-05	1	1		0.099412	0.0073	0.070406	0.0031	6344.91	4493.62	6344.91	4493.62	0.089707	5725.49	5725.49	0.12924	8248.66	8248.66			0.58501	0.0045	0.31653	0.0034	20202.3	20202.3	0.34573	22066	22066	0.43451	27732.3	27732.3	0.55245	35259.8	35259.8		1.3365	0.0039	0.50206	0.0024	32043.7	32043.7	0.56195	35866.1	35866.1	0.4982	31797.3	31797.3	0.5913	37739.3
1.5996e-05	1	1		0.09927	0.0074	0.072646	0.0031	6205.93	4541.51	6205.93	4541.51	0.092572	5787.2	5787.2	0.13339	8338.96	8338.96			0.58316	0.0045	0.32657	0.0033	20415.7	20415.7	0.35596	22253.1	22253.1	0.44562	27858.2	27858.2	0.56555	35355.7	35355.7		1.3327	0.0039	0.51545	0.0024	32223.7	32223.7	0.57727	36088.4	36088.4	0.51189	32001.1	32001.1	0.60839	38033.9
1.6331e-05	1	1		0.099039	0.0074	0.074889	0.0031	6064.48	4585.7	6064.48	4585.7	0.095449	5844.65	5844.65	0.1376	8425.69	8425.69			0.58078	0.0045	0.33677	0.0033	20621.5	20621.5	0.36641	22436.5	22436.5	0.45688	27976.2	27976.2	0.57878	35440.6	35440.6		1.3277	0.0039	0.52908	0.0024	32397.3	32397.3	0.59285	36302.1	36302.1	0.52582	32197.7	32197.7	0.62582	38321
1.6672e-05	1	1		0.098718	0.0074	0.077128	0.0031	5921.19	4626.2	5921.19	4626.2	0.098331	5897.97	5897.97	0.14186	8508.88	8508.88			0.57786	0.0045	0.34713	0.0033	20821.1	20821.1	0.37706	22616.4	22616.4	0.46829	28088.4	28088.4	0.59214	35517	35517		1.3215	0.0039	0.54293	0.0024	32565.4	32565.4	0.60868	36509.1	36509.1	0.53998	32388.4	32388.4	0.64358	38602.4
1.7022e-05	1	1		0.39807	0.0072	0.1259	0.004	23385.6	7396.31	23385.6	7396.31	0.16194	9513.57	9513.57	0.24581	14440.7	14440.7			2.2919	0.0045	0.57032	0.0039	33504.9	33504.9	0.65287	38354.5	38354.5	0.87223	51241.3	51241.3	1.2692	74562.3	74562.3		5.2344	0.0039	1.0046	0.0027	59017.7	59017.7	1.2551	73734	73734	1.4427	84755	84755	2.4637	144736
1.7378e-05	1	1		0.097802	0.0074	0.081569	0.0031	5627.92	4693.81	5627.92	4693.81	0.10408	5989.18	5989.18	0.15051	8660.95	8660.95			0.57038	0.0046	0.36821	0.0033	21188.3	21188.3	0.39896	22957.8	22957.8	0.49155	28285.8	28285.8	0.61918	35630.1	35630.1		1.3053	0.0039	0.57132	0.0024	32876.1	32876.1	0.64109	36890.9	36890.9	0.56894	32739.1	32739.1	0.68006	39133.4
1.7742e-05	1	1		0.097206	0.0074	0.083755	0.0031	5478.86	4720.72	5478.86	4720.72	0.10692	6026.38	6026.38	0.15489	8730.13	8730.13			0.56582	0.0046	0.37891	0.0033	21356.7	21356.7	0.41022	23121.4	23121.4	0.50339	28372.8	28372.8	0.63286	35670.2	35670.2		1.2954	0.0039	0.58585	0.0024	33020.5	33020.5	0.65765	37067.4	37067.4	0.58375	32902.2	32902.2	0.69878	39385.6
1.8113e-05	1	1		0.096518	0.0075	0.085909	0.0031	5328.66	4742.95	5328.66	4742.95	0.10974	6058.63	6058.63	0.15928	8793.68	8793.68			0.56072	0.0046	0.38968	0.0033	21513.8	21513.8	0.42166	23279.4	23279.4	0.51536	28452.5	28452.5	0.64662	35699.2	35699.2		1.2841	0.0039	0.6006	0.0024	33158.5	33158.5	0.67444	37235.1	37235.1	0.59875	33056.4	33056.4	0.71781	39629.5
1.8493e-05	1	1		0.095737	0.0075	0.088023	0.0031	5176.93	4759.8	5176.93	4759.8	0.11252	6084.46	6084.46	0.16369	8851.46	8851.46			0.55508	0.0047	0.4005	0.0033	21656.8	21656.8	0.43329	23429.9	23429.9	0.52745	28521.6	28521.6	0.66047	35714.6	35714.6		1.2717	0.0039	0.61558	0.0024	33287.2	33287.2	0.69146	37390.4	37390.4	0.61396	33199.6	33199.6	0.73715	39861
1.888e-05	1	1		0.094864	0.0075	0.090089	0.0031	5024.58	4771.66	5024.58	4771.66	0.11525	6104.34	6104.34	0.16811	8904.13	8904.13			0.5489	0.0047	0.41134	0.0033	21787.1	21787.1	0.4451	23575.2	23575.2	0.53967	28584.2	28584.2	0.67438	35719.3	35719.3		1.258	0.0039	0.63077	0.0024	33409.4	33409.4	0.7087	37537.1	37537.1	0.62936	33334.7	33334.7	0.75678	40083.7
1.9275e-05	1	1		0.0939	0.0075	0.092098	0.0031	4871.6	4778.11	4871.6	4778.11	0.11792	6117.77	6117.77	0.17252	8950.45	8950.45			0.5422	0.0047	0.42218	0.0033	21903	21903	0.45709	23714.1	23714.1	0.552	28638.1	28638.1	0.68836	35712.6	35712.6		1.2431	0.0039	0.64619	0.0024	33524.8	33524.8	0.72614	37672.6	37672.6	0.64494	33459.9	33459.9	0.77671	40296.2
1.9679e-05	1	1		0.092845	0.0076	0.094042	0.0031	4717.97	4778.8	4717.97	4778.8	0.12052	6124.29	6124.29	0.17691	8989.79	8989.79			0.53497	0.0048	0.43299	0.0033	22002.6	22002.6	0.46924	23844.7	23844.7	0.56444	28682.4	28682.4	0.7024	35692.9	35692.9		1.2271	0.0039	0.66182	0.0024	33630.8	33630.8	0.7438	37796.6	37796.6	0.66069	33573.4	33573.4	0.79691	40495.5
2.0091e-05	2	0.429204		0.0917	0.0076	0.095913	0.0031	4564.23	4773.93	1958.99	2048.99	0.12304	6124.14	2628.5	0.18127	9022.45	3872.47			0.52723	0.0048	0.44372	0.0033	22085.5	9479.18	0.48155	23968.4	10287.3	0.57698	28718.3	12326	0.71648	35661.7	15306.1		1.2098	0.0039	0.67767	0.0025	33730	14477.1	0.76164	37909.5	16270.9	0.67661	33677.3	14454.4	0.81739	40684.4
2.0512e-05	2	0.429204		0.090468	0.0076	0.097703	0.0031	4410.49	4763.21	1893	2044.39	0.12546	6116.42	2625.19	0.18559	9047.87	3883.38			0.519	0.0049	0.45436	0.0033	22150.9	9507.26	0.49401	24084	10336.9	0.58961	28744.6	12337.3	0.73059	35617.7	15287.2		1.1914	0.0039	0.69374	0.0025	33821.2	14516.2	0.77968	38010.9	16314.4	0.69269	33770	14494.2	0.83812	40860
2.0941e-05	2	0.429204		0.08915	0.0076	0.099403	0.0031	4257.2	4746.81	1827.21	2037.35	0.12779	6102.38	2619.17	0.18986	9066.42	3891.34			0.51029	0.0049	0.46486	0.0033	22198.6	9527.7	0.50661	24192.3	10383.4	0.60234	28763.7	12345.5	0.74473	35563.2	15263.9		1.1719	0.0039	0.71002	0.0025	33905.7	14552.5	0.79789	38101.8	16353.4	0.70892	33853.2	14529.9	0.85911	41025.3
2.138e-05	2	0.429204		0.16062	0.0105	0.12063	0.0034	7512.63	5642.19	3224.45	2421.65	0.15786	7383.54	3169.04	0.25218	11795.1	5062.52			0.8941	0.0074	0.61423	0.0033	28729.2	12330.7	0.71174	33290	14288.2	0.84989	39751.6	17061.5	0.95929	44868.6	19257.8		2.0647	0.0037	0.93753	0.0027	43850.8	18820.9	1.163	54396.6	23347.2	1.1512	53844.7	23110.3	1.344	62862.5
2.1827e-05	2	0.429204		0.086264	0.0077	0.1025	0.0031	3952.17	4696.02	1696.29	2015.55	0.13211	6052.6	2597.8	0.1982	9080.5	3897.38			0.49148	0.005	0.48532	0.0032	22234.8	9543.28	0.53217	24381.3	10464.5	0.62802	28772.6	12349.3	0.77304	35416.7	15201		1.1297	0.0038	0.74323	0.0025	34050.9	14614.8	0.83482	38247.1	16415.8	0.74177	33984.1	14586.1	0.90179	41315.3
2.2284e-05	2	0.429204		0.084702	0.0077	0.10389	0.0031	3801.02	4662.09	1631.41	2000.99	0.13407	6016.42	2582.27	0.20224	9075.57	3895.27			0.48142	0.005	0.4952	0.0032	22222.2	9537.86	0.54512	24462.4	10499.3	0.64097	28763.7	12345.5	0.78719	35325.3	15161.8		1.107	0.0038	0.76016	0.0026	34112.4	14641.2	0.85351	38301.5	16439.1	0.75838	34032.5	14606.9	0.92346	41440.5
2.2751e-05	2	0.429204		0.083065	0.0077	0.10515	0.0031	3651.05	4621.77	1567.04	1983.68	0.13589	5972.92	2563.6	0.20617	9062.02	3889.45			0.47096	0.0051	0.50479	0.0032	22187.6	9523	0.55815	24533	10529.6	0.65398	28745.1	12337.5	0.80133	35221.7	15117.3		1.0835	0.0038	0.7773	0.0026	34165.5	14664	0.87233	38342.5	16456.7	0.77509	34068.4	14622.3	0.94532	41550.7
2.3227e-05	2	0.429204		0.081355	0.0078	0.10629	0.0032	3502.6	4576.14	1503.33	1964.1	0.13757	5922.85	2542.11	0.20999	9040.77	3880.33			0.46012	0.0051	0.51407	0.0032	22132.4	9499.32	0.57125	24594.2	10555.9	0.66704	28718.3	12326	0.81544	35107.4	15068.2		1.059	0.0038	0.79465	0.0026	34212.3	14684.1	0.89129	38373	16469.8	0.79189	34093.5	14633.1	0.96737	41648.5
2.3714e-05	2	0.429204		0.079577	0.0078	0.1073	0.0032	3355.7	4524.75	1440.28	1942.04	0.13909	5865.31	2517.41	0.21369	9011.13	3867.61			0.44891	0.0052	0.52299	0.0032	22054.1	9465.68	0.5844	24643.7	10577.2	0.68014	28680.9	12310	0.82952	34980.2	15013.6		1.0337	0.0038	0.81222	0.0027	34250.7	14700.5	0.91037	38389.6	16476.9	0.80877	34105.2	14638.1	0.98958	41729.8
2.421e-05	2	0.429204		0.077735	0.0078	0.10817	0.0032	3210.86	4467.99	1378.11	1917.68	0.14044	5800.91	2489.77	0.21724	8973.15	3851.31			0.43738	0.0052	0.53151	0.0032	21954.2	9422.8	0.5976	24684	10594.5	0.69328	28636.1	12290.7	0.84356	34843.5	14954.9		1.0076	0.0038	0.83	0.0027	34283.4	14714.5	0.92955	38395.3	16479.4	0.82571	34106.2	14638.5	1.0119	41796.8
2.4717e-05	2	0.429204		0.075832	0.0079	0.1089	0.0033	3068.01	4405.87	1316.8	1891.02	0.14162	5729.66	2459.19	0.22063	8926.25	3831.18			0.42554	0.0053	0.53962	0.0032	21831.9	9370.35	0.61081	24712.1	10606.5	0.70645	28581.5	12267.3	0.85755	34694.7	14891.1		0.98082	0.0038	0.84801	0.0027	34308.8	14725.5	0.94883	38387.7	16476.2	0.84271	34094.3	14633.4	1.0344	41849.7
2.5235e-05	2	0.429204		0.073873	0.0079	0.10948	0.0033	2927.4	4338.42	1256.45	1862.07	0.14263	5652.07	2425.89	0.22387	8871.41	3807.64			0.41342	0.0053	0.54726	0.0032	21686.5	9307.95	0.62402	24728.4	10613.5	0.71964	28517.5	12239.8	0.87148	34534.6	14822.4		0.95336	0.0038	0.86623	0.0028	34326.5	14733.1	0.96819	38367	16467.2	0.85974	34069.3	14622.7	1.057	41886.3
2.5763e-05	2	0.429204		0.24192	0.0071	0.10992	0.0033	9390.21	4266.58	4030.31	1831.23	0.14346	5568.45	2390	0.22693	8808.37	3780.58			1.4385	0.0042	0.55442	0.0032	21520	9236.47	0.6372	24733.1	10615.6	0.73285	28445.8	12209.1	0.88535	34365.2	14749.7		3.2711	0.004	0.88467	0.0028	34338.8	14738.3	0.98763	38335.2	16453.6	0.93597	36330	15593	1.263	49023.8
2.6303e-05	2	0.429204		0.069808	0.008	0.1102	0.0034	2653.99	4189.64	1139.1	1798.21	0.1441	5478.46	2351.38	0.2298	8736.65	3749.8			0.38849	0.0054	0.56107	0.0032	21331	9155.36	0.65034	24724.9	10612	0.74606	28364.1	12174	0.89914	34183.9	14671.9		0.89677	0.0038	0.90333	0.0029	34343.2	14740.2	1.0071	38288.4	16433.5	0.89388	33984	14586	1.1025	41915.4
2.6853e-05	2	0.429204		0.067712	0.008	0.11034	0.0034	2521.58	4109.04	1082.27	1763.61	0.14455	5383.01	2310.41	0.23247	8657.13	3715.67			0.37573	0.0055	0.56719	0.0032	21122	9065.65	0.66341	24705.2	10603.6	0.75928	28275.4	12135.9	0.91286	33994.7	14590.7		0.86777	0.0038	0.92221	0.0029	34342.9	14740.1	1.0267	38234.1	16410.2	0.91095	33923.6	14560.1	1.1253	41905.9
2.7416e-05	2	0.429204		0.06558	0.0081	0.11032	0.0035	2392.03	4023.93	1026.67	1727.08	0.14482	5282.32	2267.19	0.23494	8569.45	3678.04			0.36283	0.0056	0.57276	0.0032	20891.5	8966.69	0.67639	24671.4	10589	0.77248	28176.2	12093.3	0.92649	33793.8	14504.4		0.8384	0.0038	0.94131	0.003	34334.3	14736.4	1.0463	38163.8	16380.1	0.928	33848.8	14528	1.1481	41877
2.799e-05	2	0.429204		0.063417	0.0081	0.11015	0.0035	2265.7	3935.33	972.448	1689.06	0.14489	5176.49	2221.77	0.23719	8474.1	3637.11			0.34981	0.0056	0.57776	0.0032	20641.7	8859.48	0.68925	24624.9	10569.1	0.78568	28070	12047.8	0.94003	33584.5	14414.6		0.80875	0.0038	0.96064	0.003	34320.8	14730.6	1.0659	38081.5	16344.7	0.94502	33762.8	14491.1	1.171	41836.4
2.8576e-05	2	0.429204		0.06123	0.0082	0.10983	0.0036	2142.71	3843.44	919.658	1649.62	0.14478	5066.49	2174.56	0.23923	8371.71	3593.17			0.33671	0.0057	0.58219	0.0033	20373.4	8744.33	0.70196	24564.7	10543.2	0.79886	27955.6	11998.7	0.95348	33366.5	14321		0.77888	0.0037	0.9802	0.0031	34301.5	14722.3	1.0856	37989.9	16305.4	0.962	33664.6	14449	1.1938	41776.3
2.9174e-05	2	0.429204		0.059024	0.0082	0.10936	0.0036	2023.17	3748.54	868.353	1608.89	0.14448	4952.35	2125.57	0.24104	8262.15	3546.15			0.32356	0.0058	0.58604	0.0033	20087.7	8621.74	0.71451	24491.3	10511.8	0.81201	27833.3	11946.2	0.96683	33140.1	14223.9		0.74887	0.0037	0.99997	0.0032	34276.1	14711.4	1.1052	37883	16259.5	0.97891	33554.2	14401.6	1.2166	41701.5
2.9785e-05	2	0.429204		0.056805	0.0082	0.10875	0.0037	1907.17	3651.17	818.564	1567.09	0.144	4834.65	2075.05	0.24261	8145.38	3496.02			0.31039	0.0058	0.58931	0.0033	19785.5	8491.99	0.72686	24403.6	10474.1	0.82514	27703.2	11890.3	0.98008	32905.2	14123		0.7188	0.0037	1.02	0.0032	34245.4	14698.3	1.1249	37767.3	16209.9	0.99576	33431.6	14349	1.2393	41608.2
3.0409e-05	3	0.138162		0.054578	0.0083	0.108	0.0038	1794.8	3551.58	247.973	490.693	0.14334	4713.74	651.258	0.24396	8022.62	1108.42			0.29725	0.0059	0.592	0.0033	19467.9	2689.72	0.73898	24301.4	3357.52	0.83823	27565.2	3808.46	0.99323	32662.4	4512.69		0.68876	0.0037	1.0402	0.0033	34207	4726.1	1.1446	37640.2	5200.44	1.0125	33296.1	4600.25	1.2619	41497.6
3.1046e-05	3	0.138162		0.05235	0.0083	0.10711	0.0038	1686.21	3450.04	232.97	476.664	0.14252	4590.61	634.247	0.24506	7893.45	1090.57			0.28416	0.006	0.59412	0.0033	19136.8	2643.97	0.75084	24184.8	3341.41	0.85128	27420	3788.39	1.0063	32413.2	4478.27		0.6588	0.0037	1.0606	0.0034	34162.2	4719.91	1.1643	37502.4	5181.4	1.0292	33150.8	4580.18	1.2844	41370.9
3.1696e-05	3	0.138162		0.050126	0.0084	0.1061	0.0039	1581.46	3347.43	218.498	462.486	0.14152	4464.92	616.881	0.24593	7759.02	1072			0.27116	0.0061	0.59568	0.0033	18793.5	2596.55	0.76243	24054.5	3323.41	0.86428	27267.8	3767.37	1.0192	32155.5	4442.66		0.62902	0.0037	1.0812	0.0034	34111.6	4712.92	1.1839	37351.7	5160.58	1.0457	32991.5	4558.17	1.3067	41226
3.2359e-05	3	0.138162		0.047911	0.0085	0.10497	0.004	1480.61	3243.92	204.564	448.186	0.14037	4337.9	599.332	0.24656	7619.52	1052.73			0.25827	0.0062	0.5967	0.0033	18440	2547.7	0.7737	23909.9	3303.43	0.87724	27109.6	3745.51	1.0321	31895.3	4406.71		0.59948	0.0037	1.102	0.0035	34055.4	4705.16	1.2036	37195.2	5138.96	1.0621	32822.4	4534.8	1.3289	41067.4
3.3037e-05	3	0.138162		0.045711	0.0085	0.10373	0.0041	1383.63	3139.81	191.165	433.802	0.13906	4209.22	581.554	0.24695	7474.95	1032.75			0.24554	0.0063	0.59719	0.0033	18076.4	2497.47	0.78463	23750	3281.35	0.89015	26944	3722.64	1.0449	31628.2	4369.81		0.57026	0.0037	1.123	0.0036	33992.2	4696.42	1.2232	37025.2	5115.46	1.0784	32642.2	4509.91	1.3508	40887.5
3.3729e-05	3	0.138162		0.043533	0.0086	0.10238	0.0042	1290.67	3035.37	178.321	419.372	0.13762	4080.17	563.724	0.24711	7326.34	1012.22			0.23298	0.0064	0.59718	0.0033	17705.2	2446.19	0.7952	23576.2	3257.32	0.903	26772.2	3698.9	1.0575	31352.8	4331.77		0.54143	0.0037	1.1441	0.0037	33920.4	4686.5	1.2428	36846.6	5090.8	1.0945	32449.8	4483.33	1.3725	40692
3.4435e-05	3	0.138162		0.04138	0.0086	0.10093	0.0043	1201.68	2931.03	166.027	404.956	0.13605	3950.92	545.867	0.24704	7174.1	991.186			0.22064	0.0065	0.59669	0.0033	17328	2394.07	0.80537	23388.1	3231.35	0.9158	26595	3674.42	1.0701	31075.9	4293.51		0.51306	0.0037	1.1653	0.0037	33840.6	4675.48	1.2624	36660.4	5065.06	1.1105	32249.2	4455.6	1.394	40482.1
3.5156e-05	3	0.138162		0.039258	0.0087	0.099395	0.0044	1116.68	2827.26	154.283	390.619	0.13435	3821.54	527.991	0.24674	7018.43	969.68			0.20853	0.0066	0.59575	0.0033	16945.9	2341.28	0.81513	23186.1	3203.43	0.92854	26412	3649.13	1.0827	30797	4254.97		0.4852	0.0036	1.1866	0.0038	33752.4	4663.3	1.2819	36463.2	5037.82	1.1263	32037.2	4426.32	1.4152	40254.9
3.5892e-05	3	0.138162		0.037173	0.0088	0.097784	0.0045	1035.69	2724.4	143.093	376.407	0.13255	3693.02	510.235	0.24622	6860.02	947.794			0.19668	0.0067	0.59437	0.0034	16560	2287.95	0.82444	22970	3173.58	0.94122	26223.7	3623.11	1.0951	30511	4215.45		0.45792	0.0036	1.208	0.0039	33656.5	4650.05	1.3015	36261.6	5009.96	1.142	31817.7	4395.99	1.4361	40011.7
3.6644e-05	3	0.138162		0.035128	0.0089	0.096105	0.0046	958.629	2622.67	132.446	362.352	0.13065	3565.39	492.6	0.24549	6699.32	925.591			0.18513	0.0069	0.5926	0.0034	16171.8	2234.33	0.83327	22739.6	3141.75	0.95384	26029.9	3596.34	1.1075	30223.2	4175.7		0.43128	0.0036	1.2293	0.004	33547.1	4634.93	1.321	36049.6	4980.67	1.1574	31585	4363.84	1.4566	39750
3.7411e-05	3	0.138162		0.033128	0.0089	0.09437	0.0047	885.515	2522.52	122.344	348.516	0.12867	3439.36	475.189	0.24456	6537.11	903.18			0.17388	0.007	0.59046	0.0034	15783.1	2180.62	0.84162	22496.6	3108.17	0.96641	25832.2	3569.03	1.1199	29935	4135.88		0.40533	0.0036	1.2504	0.004	33423.3	4617.83	1.3405	35831.7	4950.57	1.1727	31346.4	4330.88	1.4768	39475
3.8194e-05	3	0.138162		0.031177	0.009	0.092587	0.0049	816.28	2424.12	112.779	334.921	0.12661	3314.92	457.995	0.24343	6373.51	880.576			0.16296	0.0071	0.58798	0.0034	15394.6	2126.94	0.84945	22240.4	3072.78	0.97891	25629.9	3541.08	1.1323	29646	4095.95		0.38012	0.0036	1.2714	0.0041	33288	4599.12	1.36	35607.7	4919.62	1.1877	31096.5	4296.35	1.4966	39184.2
3.8994e-05	3	0.138162		0.029278	0.0091	0.090768	0.005	750.833	2327.74	103.737	321.605	0.1245	3192.8	441.123	0.24211	6208.9	857.834			0.15239	0.0073	0.58518	0.0034	15006.9	2073.38	0.85675	21971.3	3035.6	0.99136	25423.4	3512.54	1.1446	29353.2	4055.5		0.35569	0.0036	1.2921	0.0042	33135.9	4578.11	1.3796	35379.8	4888.14	1.2026	30840.6	4261	1.516	38877.8
3.9811e-05	3	0.138162		0.027436	0.0092	0.088922	0.0051	689.156	2233.6	95.2151	308.599	0.12233	3072.77	424.539	0.24062	6044.06	835.058			0.14218	0.0074	0.58209	0.0034	14621.3	2020.11	0.86349	21689.7	2996.69	1.0038	25214.1	3483.63	1.1569	29059.8	4014.96		0.33208	0.0036	1.3123	0.0043	32963.3	4554.26	1.3991	35143.6	4855.5	1.2173	30577	4224.57	1.535	38557.2
4.0644e-05	4	0.039533		0.025654	0.0093	0.08706	0.0053	631.188	2142.01	24.9528	84.6803	0.12013	2955.66	116.846	0.23896	5879.34	232.428			0.13235	0.0076	0.57875	0.0034	14239.5	562.931	0.86967	21397.3	845.899	1.0161	25000	988.326	1.1693	28769.3	1137.34		0.30932	0.0036	1.332	0.0043	32772.4	1295.59	1.4187	34905.5	1379.92	1.2317	30304.6	1198.03	1.5534	38219.7
4.1495e-05	4	0.039533		0.023933	0.0094	0.085192	0.0055	576.768	2053.07	22.8014	81.164	0.1179	2841.31	112.325	0.23715	5715.15	225.937			0.12292	0.0078	0.57517	0.0034	13861.2	547.975	0.87527	21093.4	833.886	1.0284	24783.7	979.776	1.1817	28478.1	1125.83		0.28745	0.0036	1.351	0.0044	32558.1	1287.12	1.4384	34664.4	1370.39	1.246	30027.7	1187.09	1.5714	37869.6
4.2364e-05	4	0.039533		0.022277	0.0096	0.083326	0.0056	525.847	1966.91	20.7884	77.7578	0.11566	2730.15	107.931	0.2352	5551.88	219.483			0.11388	0.008	0.57138	0.0035	13487.4	533.198	0.88027	20778.7	821.446	1.0406	24563.3	971.062	1.1941	28186.7	1114.3		0.26648	0.0036	1.3691	0.0045	32317.5	1277.61	1.4581	34418.4	1360.66	1.2601	29744.6	1175.89	1.5889	37505.9
4.3251e-05	4	0.039533		0.020687	0.0097	0.081472	0.0058	478.301	1883.7	18.9087	74.4685	0.11341	2622.14	103.661	0.23312	5389.93	213.08			0.10525	0.0082	0.5674	0.0035	13118.8	518.625	0.88468	20454.6	808.631	1.0528	24341.6	962.299	1.2066	27897.6	1102.88		0.24644	0.0035	1.3861	0.0046	32047.8	1266.95	1.478	34172.6	1350.95	1.274	29456	1164.48	1.6059	37129.8
4.4157e-05	4	0.039533		0.019165	0.0098	0.079639	0.006	434.02	1803.54	17.1581	71.2995	0.11117	2517.61	99.5287	0.23091	5229.3	206.73			0.097031	0.0084	0.56325	0.0035	12755.6	504.269	0.88848	20120.9	795.442	1.065	24118.5	953.477	1.2193	27612.8	1091.62		0.22734	0.0035	1.4018	0.0046	31745.8	1255.01	1.4979	33922.1	1341.05	1.2877	29161.9	1152.86	1.6223	36739.4
4.5082e-05	4	0.039533		0.017712	0.01	0.077834	0.0061	392.884	1726.5	15.5319	68.2537	0.10895	2416.71	95.5398	0.2286	5070.76	200.463			0.089227	0.0086	0.55896	0.0035	12398.7	490.16	0.89167	19778.8	781.918	1.0771	23892	944.524	1.2321	27330.2	1080.45		0.20918	0.0035	1.416	0.0047	31409.4	1241.71	1.518	33672	1331.16	1.3012	28863	1141.04	1.6382	36338.2
4.6026e-05	4	0.039533		0.016329	0.0102	0.076065	0.0063	354.778	1652.65	14.0254	65.3344	0.10676	2319.56	91.6992	0.2262	4914.61	194.29			0.081839	0.0088	0.55453	0.0035	12048.2	476.302	0.89425	19429.2	768.097	1.0892	23664.9	935.545	1.245	27049.9	1069.37		0.19197	0.0035	1.4284	0.0047	31034.6	1226.89	1.5383	33422.4	1321.29	1.3146	28562.1	1129.15	1.6535	35925.3
4.6989e-05	4	0.039533		0.015017	0.0104	0.07434	0.0065	319.585	1582.07	12.6342	62.5441	0.1046	2226.05	88.0027	0.22371	4760.9	188.213			0.074864	0.0091	0.54997	0.0035	11704.2	462.704	0.89623	19073.2	754.021	1.1013	23437.4	926.552	1.2581	26774.4	1058.47		0.17571	0.0035	1.4388	0.0048	30619.9	1210.5	1.5588	33173.7	1311.46	1.3279	28259.8	1117.2	1.6683	35504.1
4.7973e-05	4	0.039533		0.013774	0.0106	0.072663	0.0067	287.12	1514.66	11.3507	59.8793	0.10248	2136.2	84.4506	0.22116	4610.09	182.251			0.0683	0.0094	0.54532	0.0035	11367.2	449.381	0.8976	18710.5	739.684	1.1133	23206.8	917.436	1.2714	26502.4	1047.72		0.1604	0.0035	1.4469	0.0048	30160.7	1192.34	1.5795	32924.8	1301.62	1.341	27953.2	1105.08	1.6824	35069.7
4.8978e-05	4	0.039533		0.012602	0.0108	0.07104	0.0069	257.299	1450.45	10.1718	57.3406	0.10041	2050.1	81.0469	0.21854	4462	176.397			0.062141	0.0097	0.54056	0.0036	11036.8	436.318	0.89838	18342.5	725.136	1.1253	22975.6	908.296	1.2849	26234.2	1037.12		0.14601	0.0035	1.4525	0.0049	29656.2	1172.4	1.6005	32677.9	1291.86	1.354	27645.1	1092.89	1.696	34627.8
5.0003e-05	5	0.0106048		0.011499	0.0111	0.069477	0.0071	229.966	1389.46	2.43875	14.735	0.098391	1967.7	20.8671	0.21587	4317.14	45.7825			0.05638	0.0101	0.53572	0.0036	10713.8	113.618	0.89857	17970.3	190.572	1.1373	22744.6	241.203	1.2987	25972.4	275.433		0.13254	0.0035	1.4553	0.0049	29104.3	308.646	1.6218	32434.1	343.958	1.367	27338.4	289.919	1.7089	34175.9
5.105e-05	5	0.0106048		0.010465	0.0114	0.067977	0.0073	204.995	1331.58	2.17394	14.1211	0.096435	1889.03	20.0328	0.21316	4175.51	44.2806			0.051007	0.0105	0.5308	0.0036	10397.6	110.265	0.8982	17594.5	186.587	1.1493	22513.2	238.749	1.3128	25716	272.713		0.11996	0.0035	1.4552	0.005	28505.4	302.295	1.6434	32192	341.39	1.3799	27030.4	286.652	1.7212	33716
5.2119e-05	5	0.0106048		0.0094975	0.0118	0.066543	0.0075	182.227	1276.75	1.93249	13.5397	0.094543	1813.98	19.237	0.21042	4037.3	42.8149			0.046013	0.0109	0.52581	0.0036	10088.6	106.988	0.89726	17215.6	182.569	1.1613	22281.7	236.294	1.3272	25464.8	270.05		0.10826	0.0035	1.452	0.005	27859.3	295.443	1.6654	31953.8	338.865	1.3927	26721.5	283.377	1.733	33250.8
5.3211e-05	5	0.0106048		0.0085961	0.0122	0.065178	0.0078	161.547	1224.9	1.71318	12.9898	0.09272	1742.5	18.4789	0.20765	3902.39	41.3842			0.041386	0.0114	0.52074	0.0036	9786.32	103.782	0.89579	16834.7	178.529	1.1733	22050	233.836	1.3419	25218.5	267.438		0.097408	0.0035	1.4457	0.005	27169.2	288.125	1.6878	31719	336.375	1.4056	26415.6	280.133	1.7442	32778.9
5.4325e-05	5	0.0106048		0.0077587	0.0127	0.063884	0.008	142.82	1175.96	1.51458	12.4709	0.090967	1674.5	17.7577	0.20488	3771.38	39.9948			0.037114	0.0119	0.51561	0.0036	9491.21	100.653	0.89379	16452.6	174.478	1.1853	21818.7	231.383	1.357	24979.3	264.901		0.087375	0.0035	1.436	0.005	26433.5	280.323	1.7106	31488.3	333.928	1.4185	26111.4	276.907	1.7547	32300
5.5463e-05	5	0.0106048		0.0069831	0.0133	0.062661	0.0082	125.906	1129.78	1.33521	11.9811	0.089286	1609.83	17.072	0.2021	3643.87	38.6426			0.033181	0.0125	0.51042	0.0036	9202.89	97.5951	0.8913	16070.2	170.421	1.1973	21587.4	228.93	1.3725	24746.2	262.43		0.078131	0.0035	1.4231	0.0051	25658.5	272.105	1.7338	31260.5	331.512	1.4314	25808.2	273.692	1.7647	31817.6
5.6624e-05	5	0.0106048		0.0062672	0.014	0.06151	0.0084	110.681	1086.29	1.17375	11.5199	0.087679	1548.44	16.421	0.19932	3520.06	37.3297			0.029573	0.0132	0.50516	0.0037	8921.31	94.6089	0.88832	15688	166.369	1.2093	21356.7	226.484	1.3884	24519.6	260.027		0.069643	0.0036	1.4069	0.0051	24846.4	263.491	1.7576	31039.8	329.172	1.4445	25510.4	270.533	1.7742	31333
5.781e-05	5	0.0106048		0.0056087	0.0148	0.060431	0.0086	97.0195	1045.34	1.02888	11.0856	0.086146	1490.16	15.8029	0.19655	3399.93	36.0557			0.026275	0.014	0.49985	0.0037	8646.43	91.6939	0.88489	15306.9	162.327	1.2213	21126.1	224.039	1.4048	24300.3	257.701		0.061875	0.0036	1.3878	0.0051	24006.2	254.582	1.7818	30821.7	326.858	1.4577	25215.4	267.405	1.7831	30844.1
5.902e-05	5	0.0106048		0.0050049	0.0157	0.059422	0.0088	84.8001	1006.81	0.89929	10.6771	0.084688	1434.9	15.2169	0.19379	3283.46	34.8206			0.023271	0.0149	0.49447	0.0037	8378.01	88.8474	0.88104	14927.8	158.307	1.2333	20896.3	221.602	1.4216	24086.8	255.436		0.054791	0.0036	1.3657	0.0051	23139.6	245.392	1.8065	30608.3	324.596	1.4712	24927.1	264.348	1.7915	30354.1
6.0256e-05	6	0.00273098		0.0044533	0.0169	0.058483	0.009	73.9063	970.576	0.201837	2.65062	0.083303	1382.48	3.77554	0.19105	3170.64	8.65895			0.020545	0.016	0.48904	0.0037	8116.04	22.1647	0.87678	14550.9	39.7383	1.2453	20666.8	56.4407	1.4389	23879.8	65.2152		0.048355	0.0037	1.3411	0.0051	22256.7	60.7826	1.8317	30398.6	83.018	1.4848	24641.5	67.2955	1.7994	29862.6
6.1518e-05	6	0.00273098		0.0039512	0.0182	0.057611	0.0092	64.2284	936.49	0.175406	2.55754	0.081989	1332.76	3.63975	0.18834	3061.54	8.36101			0.018078	0.0172	0.48355	0.0037	7860.3	21.4663	0.87214	14177	38.7171	1.2574	20439.5	55.82	1.4568	23680.9	64.672		0.042528	0.0038	1.3142	0.005	21362.9	58.3415	1.8575	30194.4	82.4603	1.4988	24363.6	66.5365	1.8068	29370.3
6.2806e-05	6	0.00273098		0.0034956	0.0198	0.056803	0.0094	55.6571	904.42	0.151998	2.46995	0.080746	1285.64	3.51106	0.18565	2955.93	8.07258			0.015856	0.0187	0.478	0.0037	7610.74	20.7848	0.86715	13806.8	37.7061	1.2694	20211.4	55.197	1.4752	23488.2	64.1458		0.037272	0.0039	1.2855	0.005	20467.8	55.8971	1.8837	29992.4	81.9085	1.5131	24091.6	65.7938	1.8139	28881
6.4121e-05	6	0.00273098		0.0030839	0.0217	0.056058	0.0096	48.095	874.253	0.131346	2.38757	0.079571	1240.95	3.38901	0.18299	2853.82	7.79373			0.013862	0.0204	0.4724	0.0038	7367.32	20.12	0.86185	13441	36.7071	1.2814	19984.1	54.5761	1.4941	23301.3	63.6353		0.032548	0.004	1.2552	0.005	19575.5	53.4603	1.9103	29792.1	81.3616	1.5278	23826.8	65.0706	1.8205	28391.6
6.5464e-05	6	0.00273098		0.0027132	0.0239	0.055372	0.0098	41.4457	845.839	0.113187	2.30997	0.078461	1198.54	3.27318	0.18037	2755.25	7.52454			0.012078	0.0225	0.46675	0.0038	7129.87	19.4715	0.85624	13079.6	35.72	1.2933	19755.9	53.9529	1.5137	23122.6	63.1474		0.02832	0.0042	1.2238	0.005	18694.2	51.0536	1.9374	29594.9	80.823	1.5429	23568.7	64.3656	1.8269	27906.9
6.6834e-05	6	0.00273098		0.0023806	0.0266	0.054741	0.01	35.6196	819.059	0.0972764	2.23683	0.077413	1158.29	3.16326	0.17778	2660.02	7.26447			0.010489	0.0249	0.46104	0.0038	6898.29	18.8391	0.85037	12723.6	34.7479	1.3053	19530.5	53.3373	1.5338	22949.4	62.6743		0.024549	0.0044	1.1918	0.0049	17832.2	48.6995	1.9647	29396.7	80.2818	1.5586	23320.5	63.6877	1.8329	27424.7
6.8234e-05	6	0.00273098		0.0020833	0.0297	0.054161	0.0102	30.5317	793.754	0.0833814	2.16773	0.076424	1120.03	3.05877	0.17523	2568.07	7.01336			0.0090793	0.0278	0.45528	0.0038	6672.33	18.222	0.84426	12373	33.7904	1.3172	19304.2	52.7193	1.5545	22781.9	62.2169		0.0212	0.0047	1.1595	0.0049	16993	46.4075	1.9924	29199.5	79.7433	1.5748	23079.4	63.0294	1.8387	26947
6.9663e-05	6	0.00273098		0.0018188	0.0334	0.05363	0.0104	26.1086	769.849	0.0713019	2.10244	0.075491	1083.66	2.95945	0.17272	2479.36	6.77109			0.0078335	0.0313	0.44948	0.0039	6452.21	17.6208	0.83793	12028.3	32.8491	1.329	19077.6	52.1004	1.5758	22620.3	61.7757		0.018238	0.005	1.1272	0.0048	16180.8	44.1893	2.0202	28999.6	79.1973	1.5916	22847.1	62.3951	1.8443	26474.6
7.1121e-05	7	0.000683752		0.0015841	0.0378	0.053142	0.0106	22.2733	747.205	0.0152294	0.510903	0.074611	1049.07	0.717305	0.17025	2393.81	1.63677			0.0067371	0.0355	0.44363	0.0039	6237.68	4.26503	0.83141	11690.1	7.99311	1.3408	18852.4	12.8904	1.5978	22465.9	15.3611		0.015628	0.0054	1.0954	0.0048	15401.9	10.5311	2.048	28796	19.6893	1.6092	22626.2	15.4707	1.8498	26009.2
7.2611e-05	7	0.000683752		0.001377	0.043	0.052694	0.0107	18.9641	725.703	0.0129667	0.496201	0.073779	1016.09	0.694751	0.16781	2311.08	1.58021			0.0057761	0.0406	0.43774	0.0039	6028.56	4.12204	0.82472	11358.1	7.7661	1.3524	18625.3	12.7351	1.6204	22316.2	15.2587		0.013338	0.006	1.0644	0.0048	14658.9	10.0231	2.0757	28586.6	19.5461	1.6275	22414	15.3256	1.8553	25551.2
7.4131e-05	7	0.000683752		0.0011947	0.049	0.052282	0.0109	16.1161	705.265	0.0110194	0.482226	0.072992	984.635	0.673246	0.16542	2231.46	1.52576			0.0049374	0.0466	0.43182	0.004	5825.09	3.98292	0.81789	11033	7.54386	1.364	18399.9	12.5809	1.6437	22172.9	15.1608		0.011338	0.0066	1.0344	0.0047	13953.7	9.54086	2.1031	28370	19.3981	1.6466	22212	15.1875	1.8608	25101.5
7.5683e-05	7	0.000683752		0.0010351	0.056	0.051901	0.0111	13.6768	685.768	0.00935153	0.468895	0.072246	954.587	0.652701	0.16307	2154.65	1.47324			0.0042085	0.0539	0.42587	0.004	5627.02	3.84749	0.81093	10714.8	7.32628	1.3754	18173.2	12.4259	1.6675	22032.7	15.0649		0.0095982	0.0074	1.0056	0.0047	13287	9.08501	2.13	28143.7	19.2433	1.6666	22020.8	15.0568	1.8663	24659.4
7.7268e-05	7	0.000683752		0.00089586	0.0643	0.051549	0.0112	11.5942	667.146	0.00792755	0.456162	0.071538	925.843	0.633047	0.16076	2080.55	1.42258			0.0035778	0.0626	0.4199	0.004	5434.33	3.71574	0.80387	10403.7	7.11352	1.3867	17946.6	12.271	1.6921	21899.1	14.9736		0.0080917	0.0084	0.97824	0.0046	12660.4	8.65654	2.1562	27905.5	19.0804	1.6876	21840.9	14.9337	1.8721	24228.7
7.8886e-05	7	0.000683752		0.00077491	0.0738	0.05122	0.0114	9.82316	649.291	0.00671661	0.443954	0.070865	898.322	0.614229	0.15849	2009.1	1.37373			0.0030346	0.073	0.41392	0.0041	5247.07	3.58769	0.79672	10099.6	6.90565	1.3978	17719.2	12.1156	1.7172	21768.1	14.884		0.0067931	0.0095	0.95245	0.0046	12073.8	8.25545	2.1815	27653.8	18.9084	1.7096	21671.8	14.8181	1.878	23806.5
8.0538e-05	8	0.000167697		0.00067029	0.0847	0.050912	0.0116	8.32266	632.149	0.00139568	0.106009	0.070223	871.924	0.146219	0.15626	1940.2	0.325365			0.0025687	0.0854	0.40793	0.0041	5065.06	0.849393	0.78949	9802.7	1.64388	1.4086	17489.9	2.93299	1.743	21642	3.62928		0.0056787	0.011	0.92833	0.0045	11526.6	1.93297	2.2055	27384.6	4.5923	1.7326	21512.8	3.60763	1.8843	23396.4
8.2224e-05	8	0.000167697		0.00058018	0.0973	0.05062	0.0117	7.05609	615.635	0.00118328	0.10324	0.069608	846.565	0.141966	0.15407	1873.78	0.314227			0.0021709	0.1003	0.40193	0.0042	4888.23	0.819739	0.78221	9513.16	1.59532	1.4192	17260.2	2.89447	1.7693	21518	3.6085		0.0047269	0.0127	0.90593	0.0045	11017.8	1.84765	2.2282	27099.1	4.54443	1.7568	21366	3.58301	1.891	22998.2
8.3946e-05	8	0.000167697		0.00050289	0.1115	0.050342	0.0119	5.99064	599.695	0.00100461	0.100567	0.069018	822.171	0.137875	0.15191	1809.62	0.303466			0.0018328	0.1179	0.39595	0.0042	4716.72	0.790978	0.77488	9230.7	1.54796	1.4296	17030	2.85587	1.7963	21398.3	3.58842		0.0039177	0.0149	0.88528	0.0044	10545.8	1.7685	2.2491	26792.2	4.49296	1.7822	21230.3	3.56025	1.8982	22612.2
8.5704e-05	8	0.000167697		0.00043687	0.1276	0.050075	0.012	5.09743	584.278	0.000854821	0.0979815	0.068451	798.691	0.133938	0.1498	1747.88	0.293113			0.0015468	0.1388	0.38998	0.0043	4550.31	0.763072	0.76751	8955.36	1.50178	1.4396	16797.3	2.81686	1.8239	21281.4	3.56881		0.0032331	0.0174	0.86639	0.0044	10109.1	1.69526	2.268	26463.2	4.43778	1.8089	21106.4	3.53946	1.906	22239.3
8.7498e-05	8	0.000167697		0.00038071	0.1454	0.049815	0.0122	4.35107	569.327	0.000729659	0.0954742	0.067902	776.041	0.130139	0.14772	1688.27	0.283117			0.0013059	0.1634	0.38403	0.0043	4389.01	0.736022	0.7601	8687.06	1.45679	1.4492	16562.7	2.7775	1.852	21166.2	3.5495		0.0026568	0.0206	0.84923	0.0043	9705.71	1.62761	2.2847	26111.5	4.3788	1.8369	20993.6	3.52056	1.9144	21879.4
8.9331e-05	8	0.000167697		0.00033313	0.165	0.04956	0.0123	3.72916	554.791	0.000625368	0.0930364	0.06737	754.161	0.12647	0.14568	1630.79	0.273478			0.001104	0.1921	0.37812	0.0044	4232.8	0.709825	0.75267	8425.63	1.41295	1.4584	16325.8	2.73778	1.8806	21052	3.53035		0.002174	0.0244	0.83375	0.0043	9333.27	1.56516	2.2989	25734.6	4.31561	1.8664	20893.1	3.5037	1.9236	21533.4
9.1201e-05	9	4.04865e-05		0.00029297	0.1861	0.049307	0.0125	3.21236	540.641	0.000130057	0.0218886	0.066853	733.029	0.0296778	0.14367	1575.31	0.0637788			0.00093552	0.2252	0.37225	0.0045	4081.64	0.165251	0.74522	8171.18	0.330822	1.4672	16087.5	0.651328	1.9098	20940.6	0.847809		0.0017715	0.029	0.8199	0.0042	8990.03	0.363975	2.3104	25333.1	1.02565	1.8972	20802.4	0.842216	1.9337	21202.6
9.3111e-05	9	4.04865e-05		0.00025919	0.2086	0.049054	0.0126	2.78367	526.834	0.000112701	0.0213296	0.066347	712.558	0.028849	0.1417	1521.84	0.0616139			0.00079551	0.263	0.36642	0.0045	3935.3	0.159327	0.73774	7923.23	0.320784	1.4755	15846.7	0.641576	1.9394	20828.9	0.843289		0.0014378	0.0346	0.8076	0.0042	8673.52	0.35116	2.319	24905.8	1.00835	1.9296	20723.7	0.839028	1.9448	20886.9
9.506e-05	9	4.04865e-05		0.00023086	0.232	0.0488	0.0128	2.42857	513.36	9.83243e-05	0.0207841	0.065852	692.741	0.0280467	0.13976	1470.23	0.0595244			0.00067968	0.3056	0.36065	0.0046	3793.92	0.153602	0.73024	7681.89	0.311012	1.4832	15602.8	0.631701	1.9694	20717.4	0.838776		0.0011624	0.0415	0.79677	0.0042	8381.76	0.339348	2.3247	24455.1	0.9901	1.9635	20655.4	0.836263	1.9569	20585.9
9.7051e-05	9	4.04865e-05		0.00020717	0.2559	0.048543	0.0129	2.13465	500.18	8.64245e-05	0.0202505	0.065365	673.512	0.0272681	0.13785	1420.39	0.0575065			0.00058424	0.3526	0.35494	0.0047	3657.25	0.148069	0.7227	7446.6	0.301487	1.4904	15356.9	0.621746	1.9999	20606.7	0.834292		0.00093637	0.0499	0.78731	0.0042	8112.33	0.32844	2.3273	23980.2	0.970873	1.9991	20598.4	0.833959	1.9701	20299.6
9.9083e-05	9	4.04865e-05		0.0001874	0.2798	0.04828	0.0131	1.89134	487.268	7.65738e-05	0.0197278	0.064884	654.845	0.0265124	0.13597	1372.28	0.0555589			0.00050589	0.4037	0.3493	0.0048	3525.33	0.142728	0.71514	7217.59	0.292215	1.4969	15107.5	0.611651	2.0307	20494.9	0.829768		0.00075181	0.0601	0.77913	0.0042	7863.41	0.318362	2.3268	23483.3	0.950758	2.0363	20551.5	0.832056	1.9846	20029.7
0.00010116	10	9.65386e-06		0.00017091	0.3031	0.048011	0.0132	1.6895	474.605	1.63102e-05	0.00458177	0.064409	636.704	0.00614665	0.13412	1325.82	0.0127993			0.00044179	0.4579	0.34374	0.0048	3397.98	0.0328036	0.70753	6994.17	0.0675207	1.5028	14855.7	0.143415	2.0619	20382.6	0.19677		0.00060189	0.0725	0.77213	0.0041	7632.76	0.0736856	2.3233	22966.6	0.221716	2.0751	20513	0.19803	2.0005	19775.6
0.00010328	10	9.65386e-06		0.00015717	0.3253	0.047735	0.0134	1.52179	462.19	1.46911e-05	0.00446192	0.063936	619.055	0.00597627	0.13231	1281.08	0.0123674			0.00038948	0.514	0.33825	0.0049	3275.08	0.0316171	0.69988	6776.53	0.0654197	1.5079	14600.1	0.140947	2.0933	20268.2	0.195666		0.00048074	0.0876	0.7662	0.0041	7418.67	0.0716188	2.3169	22433.2	0.216567	2.1158	20486.1	0.197769	2.0178	19537.2
0.00010544	10	9.65386e-06		0.00014569	0.346	0.04745	0.0135	1.38173	450.019	1.33391e-05	0.00434442	0.063465	601.906	0.00581072	0.13052	1237.86	0.0119501			0.00034688	0.5707	0.33284	0.005	3156.68	0.0304741	0.69216	6564.49	0.0633727	1.5122	14341.8	0.138454	2.1249	20152.7	0.194551		0.00038333	0.1059	0.76124	0.0041	7219.65	0.0696975	2.3077	21886.4	0.211288	2.1581	20467.6	0.197591	2.0366	19315.3
0.00010765	10	9.65386e-06		0.00013608	0.3649	0.047155	0.0137	1.2641	438.04	1.22034e-05	0.00422878	0.062994	585.174	0.00564919	0.12875	1196.01	0.0115461			0.00031222	0.6263	0.32751	0.0051	3042.36	0.0293705	0.68438	6357.45	0.061374	1.5156	14079	0.135916	2.1567	20034.4	0.193409		0.00030542	0.1279	0.75716	0.0041	7033.53	0.0679007	2.296	21328.4	0.205901	2.2023	20458	0.197498	2.057	19108.2
0.0001099	10	9.65386e-06		0.00012798	0.3817	0.04685	0.0138	1.16451	426.297	1.1242e-05	0.00411541	0.062523	568.908	0.00549216	0.12701	1155.69	0.0111568			0.00028399	0.6794	0.32227	0.0052	2932.39	0.0283089	0.67651	6155.69	0.0594261	1.5182	13814.4	0.133362	2.1886	19914.5	0.192251		0.00024339	0.1542	0.75385	0.0041	6859.42	0.0662198	2.2821	20765.2	0.200465	2.2483	20457.7	0.197496	2.0792	18919
0.0001122	11	2.27891e-06		0.00012111	0.3964	0.046534	0.014	1.07941	414.742	2.45988e-06	0.000945158	0.062048	553.012	0.00126027	0.1253	1116.76	0.00254499			0.00026095	0.7288	0.31712	0.0053	2826.38	0.00644107	0.66855	5958.56	0.013579	1.5198	13545.5	0.0308689	2.2205	19790.6	0.0451009		0.00019424	0.1853	0.75122	0.0041	6695.37	0.0152581	2.2662	20197.9	0.0460291	2.2962	20465.2	0.0466384	2.1032	18745.1
0.00011455	11	2.27891e-06		0.00011523	0.409	0.046206	0.0141	1.00594	403.37	2.29244e-06	0.000919243	0.06157	537.495	0.0012249	0.1236	1079	0.00245895			0.00024207	0.7736	0.31205	0.0054	2724.14	0.00620806	0.66048	5765.87	0.0131399	1.5204	13272.8	0.0302475	2.2524	19663	0.0448103		0.00015545	0.2218	0.74916	0.0041	6540.03	0.0149041	2.2488	19631.6	0.0447386	2.3459	20479.3	0.0466704	2.129	18585.8
0.00011695	11	2.27891e-06		0.00011013	0.4195	0.045866	0.0143	0.941684	392.185	2.14601e-06	0.000893753	0.061087	522.334	0.00119035	0.12192	1042.5	0.00237576			0.00022648	0.8131	0.30707	0.0055	2625.65	0.00598362	0.65229	5577.51	0.0127106	1.52	12997	0.029619	2.2842	19531.4	0.0445103		0.00012496	0.2638	0.7476	0.0041	6392.48	0.0145679	2.23	19068	0.0434542	2.3974	20499.4	0.0467162	2.1569	18442.9
0.0001194	11	2.27891e-06		0.00010564	0.4283	0.045514	0.0144	0.884757	381.189	2.01628e-06	0.000868696	0.060597	507.513	0.00115658	0.12027	1007.29	0.00229551			0.00021349	0.8474	0.30216	0.0055	2530.65	0.00576713	0.64396	5393.3	0.0122908	1.5185	12717.8	0.0289826	2.3157	19394.5	0.0441982		0.00010107	0.3113	0.74645	0.0041	6251.68	0.014247	2.2105	18513.4	0.0421904	2.4509	20526.8	0.0467787	2.1867	18314.1
0.0001219	12	5.33518e-07		0.00010162	0.4354	0.045148	0.0146	0.833634	370.369	4.44759e-07	0.000197599	0.060099	493.019	0.000263034	0.11862	973.093	0.000519162			0.00020253	0.8763	0.29734	0.0056	2439.21	0.00130136	0.63547	5213.04	0.00278125	1.5158	12434.8	0.00663418	2.3471	19254.3	0.0102725		8.2382e-05	0.3638	0.74561	0.0041	6116.57	0.0032633	2.1903	17968	0.00958625	2.5062	20559.5	0.0109688	2.2187	18201
0.00012445	12	5.33518e-07		9.7975e-05	0.4411	0.044769	0.0147	0.787264	359.735	4.20019e-07	0.000191925	0.059592	478.843	0.000255471	0.11699	940.056	0.000501537			0.00019313	0.9005	0.29259	0.0057	2351.06	0.00125434	0.62682	5036.72	0.00268718	1.512	12149.5	0.00648195	2.3781	19108.9	0.0101949		6.7788e-05	0.4205	0.74502	0.0041	5986.5	0.00319391	2.17	17436.7	0.0093028	2.5633	20597	0.0109889	2.253	18103.7
0.00012706	12	5.33518e-07		9.4602e-05	0.4456	0.044376	0.0149	0.744546	349.252	3.97229e-07	0.000186332	0.059074	464.93	0.000248048	0.11537	907.996	0.000484432			0.00018493	0.9203	0.2879	0.0058	2265.86	0.00120888	0.618	4863.84	0.00259495	1.507	11860.5	0.00632781	2.4086	18956.4	0.0101136		5.6386e-05	0.4799	0.74459	0.0042	5860.14	0.00312649	2.1498	16919.6	0.00902689	2.6223	20638.3	0.0110109	2.2894	18018.3
0.00012972	12	5.33518e-07		9.1435e-05	0.4492	0.04397	0.015	0.704864	338.961	3.76058e-07	0.000180842	0.058544	451.311	0.000240782	0.11375	876.889	0.000467836			0.00017764	0.9364	0.28328	0.0059	2183.78	0.00116509	0.60898	4694.57	0.00250464	1.5006	11568	0.00617173	2.4386	18799	0.0100296		4.7458e-05	0.5402	0.74426	0.0042	5737.43	0.00306102	2.13	16420	0.00876035	2.6832	20684.6	0.0110356	2.3282	17947.9
0.00013243	13	1.24035e-07		8.8418e-05	0.4519	0.043548	0.0152	0.667658	328.838	8.28131e-08	4.07874e-05	0.058	437.967	5.43233e-05	0.11214	846.787	0.000105031			0.00017103	0.9493	0.27871	0.006	2104.58	0.000261042	0.59975	4528.81	0.000561731	1.493	11273.9	0.00139836	2.4679	18635.5	0.00231146		4.0439e-05	0.5994	0.74396	0.0042	5617.76	0.000696799	2.1108	15939	0.00197699	2.7458	20734	0.00257174	2.3694	17891.7
0.00013521	13	1.24035e-07		8.5507e-05	0.454	0.043112	0.0153	0.632401	318.852	7.844e-08	3.95489e-05	0.057441	424.828	5.26936e-05	0.11053	817.469	0.000101395			0.00016493	0.9595	0.27419	0.0061	2027.88	0.000251529	0.59031	4365.88	0.000541522	1.4841	10976.3	0.00136144	2.4965	18463.9	0.00229017		3.4884e-05	0.6557	0.74362	0.0042	5499.74	0.000682161	2.0924	15475.2	0.00191947	2.8101	20783.2	0.00257785	2.413	17846.3
0.00013804	13	1.24035e-07		8.2672e-05	0.4555	0.04266	0.0155	0.598899	309.041	7.42845e-08	3.83319e-05	0.056866	411.953	5.10966e-05	0.10892	789.047	9.78695e-05			0.00015918	0.9676	0.26971	0.0062	1953.85	0.000242346	0.58064	4206.32	0.000521731	1.4738	10676.6	0.00132427	2.5243	18286.7	0.0022682		3.0447e-05	0.7075	0.74318	0.0042	5383.8	0.00066778	2.075	15031.9	0.00186448	2.8762	20836	0.00258439	2.4592	17815.1
0.00014093	14	2.86657e-08		7.9887e-05	0.4567	0.042193	0.0156	0.566856	299.39	1.62493e-08	8.58222e-06	0.056274	399.305	1.14463e-05	0.1073	761.371	2.18252e-05			0.00015371	0.974	0.26525	0.0063	1882.14	5.39529e-05	0.57074	4049.81	0.000116091	1.4622	10375.4	0.000297417	2.551	18101.2	0.000518883		2.6861e-05	0.7536	0.7426	0.0042	5269.28	0.000151048	2.0587	14608	0.000418748	2.944	20889.8	0.000598821	2.5078	17794.6
0.00014388	14	2.86657e-08		7.7137e-05	0.4575	0.041711	0.0158	0.53612	289.901	1.53683e-08	8.31023e-06	0.055662	386.864	1.10897e-05	0.10568	734.501	2.1055e-05			0.00014841	0.979	0.26082	0.0064	1812.76	5.19641e-05	0.56059	3896.23	0.000111688	1.4492	10072.3	0.000288729	2.5767	17908.7	0.000513365		2.3922e-05	0.7935	0.7418	0.0043	5155.69	0.000147791	2.0436	14203.5	0.000407153	3.0134	20943.8	0.00060037	2.559	17785.7
0.00014689	14	2.86657e-08		7.441e-05	0.4581	0.041212	0.0159	0.50657	280.564	1.45212e-08	8.04256e-06	0.05503	374.634	1.07392e-05	0.10404	708.285	2.03035e-05			0.00014325	0.983	0.2564	0.0065	1745.52	5.00367e-05	0.5502	3745.66	0.000107372	1.4347	9767.17	0.000279983	2.6011	17707.8	0.000507607		2.1474e-05	0.827	0.74075	0.0043	5042.89	0.000144558	2.0296	13817.1	0.000396078	3.0843	20997.3	0.000601904	2.6129	17788.1
0.00014997	14	2.86657e-08		7.1698e-05	0.4585	0.040696	0.0161	0.478082	271.361	1.37046e-08	7.77875e-06	0.054376	362.579	1.03936e-05	0.1024	682.803	1.9573e-05			0.00013817	0.9861	0.25199	0.0066	1680.27	4.81661e-05	0.53956	3597.79	0.000103133	1.4189	9461.23	0.000271213	2.6241	17497.5	0.000501578		1.9401e-05	0.8546	0.7394	0.0043	4930.32	0.000141331	2.0169	13448.7	0.000385516	3.1566	21048.2	0.000603362	2.6694	17799.6
0.00015311	15	6.59112e-09		6.8998e-05	0.4587	0.040164	0.0162	0.450643	262.321	2.97025e-09	1.72899e-06	0.053699	350.722	2.31165e-06	0.10073	657.893	4.33625e-06			0.00013316	0.9885	0.24757	0.0067	1616.94	1.06575e-05	0.52867	3452.88	2.27583e-05	1.4017	9154.86	6.03408e-05	2.6456	17279.1	0.000113889		1.7614e-05	0.8767	0.73771	0.0043	4818.17	3.17571e-05	2.0053	13097.1	8.63247e-05	3.2304	21098.6	0.000139063	2.7285	17820.5
0.00015631	15	6.59112e-09		6.6308e-05	0.4589	0.039615	0.0164	0.424208	253.439	2.79601e-09	1.67045e-06	0.052998	339.057	2.23477e-06	0.099045	633.645	4.17643e-06			0.00012819	0.9905	0.24313	0.0068	1555.43	1.02521e-05	0.51752	3310.86	2.18223e-05	1.3831	8848.44	5.83212e-05	2.6655	17052.7	0.000112396		1.6049e-05	0.8941	0.73563	0.0043	4706.22	3.10193e-05	1.9948	12761.8	8.41147e-05	3.3055	21147.1	0.000139383	2.7904	17851.7
0.00015959	15	6.59112e-09		6.363e-05	0.459	0.039049	0.0165	0.398709	244.683	2.62794e-09	1.61274e-06	0.052273	327.546	2.15889e-06	0.097338	609.925	4.02009e-06			0.00012325	0.992	0.23867	0.0069	1495.52	9.85715e-06	0.50613	3171.44	2.09033e-05	1.3631	8541.26	5.62965e-05	2.6835	16815	0.000110829		1.4658e-05	0.9075	0.73313	0.0044	4593.83	3.02785e-05	1.9852	12439.4	8.19894e-05	3.3817	21189.9	0.000139665	2.8549	17889
0.00016293	16	1.50876e-09		6.0965e-05	0.459	0.038465	0.0166	0.374179	236.083	5.64548e-10	3.56194e-07	0.051521	316.216	4.77095e-07	0.095607	586.798	8.8534e-07			0.00011835	0.9933	0.23418	0.007	1437.3	2.16855e-06	0.4945	3035.05	4.57917e-06	1.3418	8235.44	1.24253e-05	2.6996	16569.1	2.49988e-05		1.3406e-05	0.9176	0.73019	0.0044	4481.62	6.76171e-06	1.9766	12131.6	1.83037e-05	3.4591	21230.6	3.2032e-05	2.9222	17935.3
0.00016634	16	1.50876e-09		5.8318e-05	0.459	0.037863	0.0168	0.350595	227.624	5.28966e-10	3.43431e-07	0.050744	305.062	4.60267e-07	0.093849	564.2	8.51245e-07			0.00011347	0.9943	0.22966	0.0071	1380.67	2.0831e-06	0.48262	2901.41	4.37754e-06	1.3191	7930.14	1.19647e-05	2.7136	16313.6	2.46133e-05		1.2268e-05	0.925	0.72676	0.0044	4369.12	6.59198e-06	1.9687	11835.4	1.78568e-05	3.5374	21266.1	3.20855e-05	2.9922	17988.5
0.00016982	16	1.50876e-09		5.5692e-05	0.459	0.037244	0.0169	0.327947	219.315	4.94795e-10	3.30894e-07	0.049939	294.07	4.43683e-07	0.092062	542.115	8.17924e-07			0.00010863	0.9952	0.22508	0.0072	1325.4	1.99972e-06	0.47053	2770.76	4.18042e-06	1.2952	7626.9	1.15072e-05	2.7254	16048.8	2.42138e-05		1.1224e-05	0.9302	0.72282	0.0044	4256.39	6.42189e-06	1.9614	11549.9	1.7426e-05	3.6165	21296.1	3.21308e-05	3.065	18048.5
0.00017338	17	3.4402e-10		5.3092e-05	0.459	0.036607	0.0171	0.306218	211.137	1.05345e-10	7.26355e-08	0.049106	283.228	9.7436e-08	0.090245	520.504	1.79064e-07			0.00010383	0.9958	0.22046	0.0073	1271.54	4.37436e-07	0.45821	2642.81	9.09179e-07	1.27	7324.95	2.51993e-06	2.7347	15772.9	5.42618e-06		1.0263e-05	0.9336	0.71836	0.0044	4143.27	1.42537e-06	1.9546	11273.5	3.87831e-06	3.6963	21319.1	7.33419e-06	3.1405	18113.4
0.00017701	17	3.4402e-10		5.0524e-05	0.459	0.035953	0.0172	0.28543	203.113	9.81937e-11	6.98749e-08	0.048246	272.561	9.37664e-08	0.088397	499.39	1.718e-07			9.9073e-05	0.9964	0.21578	0.0074	1219.03	4.1937e-07	0.4457	2517.94	8.66221e-07	1.2436	7025.59	2.41695e-06	2.7415	15487.8	5.32812e-06		9.3731e-06	0.9356	0.71335	0.0045	4030	1.3864e-06	1.9481	11005.6	3.78615e-06	3.7767	21336.1	7.34004e-06	3.2187	18183.7
0.00018072	18	7.81701e-11		4.7991e-05	0.4589	0.03528	0.0174	0.265554	195.219	2.07584e-11	1.52603e-08	0.047359	262.057	2.04851e-08	0.086516	478.73	3.74224e-08			9.4369e-05	0.9969	0.21105	0.0075	1167.83	9.12893e-08	0.43299	2395.92	1.87289e-07	1.216	6728.64	5.25979e-07	2.7455	15192	1.18756e-06		8.5482e-06	0.9364	0.70777	0.0045	3916.39	3.06145e-07	1.9418	10744.8	8.39922e-07	3.8574	21344.6	1.66851e-06	3.2997	18258.6
0.0001845	18	7.81701e-11		4.55e-05	0.4589	0.03459	0.0175	0.246612	187.48	1.92777e-11	1.46553e-08	0.046443	251.724	1.96773e-08	0.084602	458.547	3.58447e-08			8.9726e-05	0.9973	0.20625	0.0077	1117.89	8.73853e-08	0.42012	2277.07	1.77999e-07	1.1873	6435.23	5.03043e-07	2.7466	14886.7	1.1637e-06		7.7826e-06	0.9362	0.70161	0.0045	3802.76	2.97263e-07	1.9354	10490	8.20003e-07	3.9382	21345.3	1.66856e-06	3.3834	18338.2
0.00018836	18	7.81701e-11		4.3055e-05	0.4589	0.033883	0.0176	0.228578	179.884	1.7868e-11	1.40616e-08	0.045501	241.564	1.88831e-08	0.082656	438.819	3.43026e-08			8.5153e-05	0.9977	0.20138	0.0078	1069.12	8.35735e-08	0.4071	2161.29	1.68948e-07	1.1576	6145.68	4.80409e-07	2.7448	14572.1	1.1391e-06		7.0721e-06	0.9352	0.69487	0.0045	3689.05	2.88374e-07	1.9289	10240.5	8.00501e-07	4.0191	21337.3	1.66794e-06	3.4698	18421.1
0.00019231	19	1.77074e-11		4.0661e-05	0.4589	0.033159	0.0178	0.211435	172.425	3.74396e-12	3.0532e-09	0.044531	231.558	4.1003e-09	0.080677	419.515	7.42854e-09			8.066e-05	0.998	0.19645	0.0079	1021.53	1.80886e-08	0.39395	2048.52	3.62739e-08	1.127	5860.33	1.03771e-07	2.7398	14246.8	2.52274e-07		6.4134e-06	0.9334	0.68753	0.0045	3575.11	6.3306e-08	1.9221	9994.8	1.76982e-07	4.0997	21318.2	3.7749e-07	3.5589	18506.1
0.00019634	19	1.77074e-11		3.8323e-05	0.459	0.032419	0.0179	0.195187	165.117	3.45626e-12	2.92379e-09	0.043536	221.738	3.92641e-09	0.078665	400.657	7.0946e-09			7.6253e-05	0.9983	0.19146	0.0081	975.145	1.72673e-08	0.38069	1938.93	3.43335e-08	1.0955	5579.61	9.88005e-08	2.7316	13912.6	2.46356e-07		5.7982e-06	0.9317	0.67959	0.0046	3461.29	6.12906e-08	1.9148	9752.47	1.72691e-07	4.1798	21288.6	3.76966e-07	3.6507	18593.8
0.00020045	20	4.00005e-12		3.6046e-05	0.459	0.031663	0.0181	0.179825	157.96	7.1931e-13	6.31846e-10	0.042516	212.103	8.48421e-10	0.076623	382.255	1.52904e-09			7.1944e-05	0.9985	0.1864	0.0082	929.908	3.71968e-09	0.36736	1832.68	7.33079e-09	1.0632	5304.07	2.12165e-08	2.7199	13569	5.42765e-08		5.2367e-06	0.9282	0.67106	0.0046	3347.77	1.33912e-08	1.9069	9513.1	3.80528e-08	4.2592	21248.2	8.49938e-08	3.7452	18684
0.00020464	20	4.00005e-12		3.3832e-05	0.4591	0.030892	0.0182	0.165324	150.958	6.61306e-13	6.03838e-10	0.041471	202.653	8.10624e-10	0.07455	364.298	1.45721e-09			6.774e-05	0.9987	0.18127	0.0084	885.799	3.54324e-09	0.35396	1729.67	6.91877e-09	1.0301	5033.72	2.01351e-08	2.7048	13217.4	5.28701e-08		4.7183e-06	0.9241	0.66193	0.0046	3234.61	1.29386e-08	1.8982	9275.8	3.71037e-08	4.3377	21196.7	8.4788e-08	3.8423	18775.9
0.00020893	20	4.00005e-12		3.1687e-05	0.4592	0.030106	0.0184	0.151663	144.096	6.0666e-13	5.76391e-10	0.040404	193.385	7.73551e-10	0.072451	346.772	1.3871e-09			6.3647e-05	0.9989	0.17609	0.0086	842.818	3.37131e-09	0.34054	1629.92	6.51977e-09	0.9965	4769.54	1.90784e-08	2.6861	12856.5	5.14265e-08		4.2411e-06	0.9193	0.65221	0.0046	3121.67	1.24868e-08	1.8887	9039.87	3.61599e-08	4.4149	21131	8.4525e-08	3.942	18867.6
0.0002133	21	9.01339e-13		2.9613e-05	0.4593	0.029307	0.0185	0.138833	137.398	1.25135e-13	1.23842e-10	0.039316	184.323	1.66137e-10	0.070325	329.7	2.97171e-10			5.9674e-05	0.999	0.17086	0.0088	801.031	7.22001e-10	0.32712	1533.61	1.38231e-09	0.96233	4511.63	4.0665e-09	2.6638	12488.5	1.12564e-08		3.8032e-06	0.9138	0.64192	0.0047	3009.47	2.71255e-09	1.8783	8805.91	7.9371e-09	4.4907	21053.4	1.89763e-08	4.0443	18960.6
0.00021777	21	9.01339e-13		2.7613e-05	0.4595	0.028496	0.0187	0.126799	130.854	1.14289e-13	1.17943e-10	0.038209	175.456	1.58145e-10	0.068177	313.069	2.82181e-10			5.5826e-05	0.9991	0.16558	0.009	760.343	6.85327e-10	0.31372	1440.6	1.29847e-09	0.92773	4260.14	3.83983e-09	2.6378	12112.8	1.09177e-08		3.4025e-06	0.9076	0.63106	0.0047	2897.83	2.61192e-09	1.8667	8571.89	7.72617e-09	4.5645	20960.2	1.88922e-08	4.1492	19053.1
0.00022233	22	2.0264e-13		2.569e-05	0.4596	0.027673	0.0189	0.115549	124.468	2.34148e-14	2.52222e-11	0.037084	166.797	3.37997e-11	0.066008	296.892	6.01621e-11			5.2109e-05	0.9993	0.16025	0.0092	720.775	1.46058e-10	0.30037	1351.01	2.73768e-10	0.8928	4015.65	8.13731e-10	2.608	11730.3	2.37703e-09		3.0371e-06	0.9006	0.61965	0.0047	2787.07	5.64772e-10	1.854	8338.96	1.6898e-09	4.6363	20853.2	4.2257e-09	4.2567	19145.9
0.00022699	22	2.0264e-13		2.3845e-05	0.4598	0.02684	0.019	0.105049	118.243	2.1287e-14	2.39608e-11	0.035943	158.346	3.20872e-11	0.063823	281.171	5.69764e-11			4.8528e-05	0.9994	0.15489	0.0095	682.365	1.38274e-10	0.28711	1264.86	2.56311e-10	0.85763	3778.27	7.65628e-10	2.5745	11341.9	2.29832e-09		2.7048e-06	0.8927	0.6077	0.0047	2677.21	5.42509e-10	1.84	8106.08	1.64262e-09	4.7056	20730.4	4.20081e-09	4.3666	19237
0.00023174	23	4.54636e-14		2.208e-05	0.46	0.025998	0.0192	0.0952792	112.186	4.33173e-15	5.10038e-12	0.03479	150.125	6.82522e-12	0.061625	265.923	1.20898e-11			4.5087e-05	0.9995	0.14951	0.0097	645.163	2.93314e-11	0.27396	1182.19	5.37464e-11	0.82235	3548.59	1.61331e-10	2.5373	10948.9	4.97776e-10		2.4036e-06	0.8838	0.59525	0.0047	2568.61	1.16778e-10	1.8248	7874.34	3.57996e-10	4.772	20592	9.36187e-10	4.479	19327.7
0.00023659	23	4.54636e-14		2.0396e-05	0.4603	0.025149	0.0194	0.0862082	106.298	3.91933e-15	4.83268e-12	0.033625	142.124	6.46144e-12	0.059418	251.143	1.14179e-11			4.179e-05	0.9995	0.1441	0.01	609.071	2.76905e-11	0.26095	1102.96	5.01446e-11	0.78703	3326.56	1.51237e-10	2.4963	10551.2	4.79693e-10		2.1315e-06	0.874	0.5823	0.0048	2461.22	1.11896e-10	1.8081	7642.33	3.47448e-10	4.8353	20437.5	9.2916e-10	4.5938	19416.7
0.00024155	24	1.01808e-14		1.8795e-05	0.4605	0.024294	0.0196	0.07781	100.575	7.92165e-16	1.02393e-12	0.032452	134.349	1.36777e-12	0.057205	236.825	2.41106e-12			3.864e-05	0.9996	0.13869	0.0103	574.167	5.84546e-12	0.24811	1027.16	1.04572e-11	0.75179	3112.36	3.16862e-11	2.4518	10150.3	1.03338e-10		1.8864e-06	0.863	0.5689	0.0048	2355.21	2.39778e-11	1.79	7410.47	7.54443e-11	4.8951	20265.4	2.06317e-10	4.711	19503.2
0.0002466	24	1.01808e-14		1.7275e-05	0.4608	0.023434	0.0198	0.0700527	95.0284	7.1319e-16	9.67461e-13	0.031273	126.817	1.29109e-12	0.054992	223.001	2.27032e-12			3.5638e-05	0.9997	0.13328	0.0106	540.47	5.5024e-12	0.23547	954.866	9.72126e-12	0.71673	2906.45	2.95898e-11	2.4036	9746.96	9.92315e-11		1.6664e-06	0.8509	0.55506	0.0048	2250.85	2.29154e-11	1.7705	7179.64	7.30942e-11	4.9509	20076.6	2.04395e-10	4.8305	19588.4
0.00025177	25	2.27584e-15		1.5838e-05	0.4612	0.022572	0.0201	0.0629066	89.6533	1.43166e-16	2.04037e-13	0.030091	119.518	2.72004e-13	0.052781	209.64	4.77107e-13			3.2785e-05	0.9997	0.12789	0.011	507.964	1.15605e-12	0.22304	885.888	2.01614e-12	0.68195	2708.62	6.1644e-12	2.3521	9342.26	2.12615e-11		1.4696e-06	0.8375	0.54082	0.0048	2148.07	4.88868e-12	1.7495	6948.8	1.58144e-11	5.0026	19869.7	4.52204e-11	4.9523	19669.9
0.00025704	25	2.27584e-15		1.4482e-05	0.4615	0.021709	0.0203	0.0563414	84.4577	1.28224e-16	1.92212e-13	0.028907	112.461	2.55944e-13	0.050579	196.775	4.47829e-13			3.0083e-05	0.9998	0.12251	0.0114	476.618	1.08471e-12	0.21087	820.378	1.86705e-12	0.64753	2519.18	5.73326e-12	2.2972	8937.13	2.03395e-11		1.294e-06	0.8229	0.5262	0.0049	2047.15	4.659e-12	1.7271	6719.19	1.52918e-11	5.0495	19644.8	4.47085e-11	5.0763	19749.1
0.00026242	26	5.07936e-16		1.3207e-05	0.4619	0.020846	0.0205	0.0503277	79.4375	2.55633e-17	4.03492e-14	0.027726	105.655	5.3666e-14	0.04839	184.399	9.3663e-14			2.7529e-05	0.9998	0.11717	0.0118	446.498	2.26793e-13	0.19896	758.174	3.85104e-13	0.61358	2338.16	1.18764e-12	2.2391	8532.51	4.33397e-12		1.1379e-06	0.8071	0.51125	0.0049	1948.21	9.89568e-13	1.7031	6489.98	3.2965e-12	5.0915	19402.1	9.85503e-12	5.2023	19824.3
0.00026792	26	5.07936e-16		1.2012e-05	0.4623	0.019986	0.0208	0.0448343	74.5969	2.2773e-17	3.78905e-14	0.02655	99.0967	5.03348e-14	0.046218	172.507	8.76224e-14			2.5124e-05	0.9998	0.11187	0.0123	417.55	2.12089e-13	0.18735	699.276	3.55188e-13	0.58018	2165.5	1.09993e-12	2.1781	8129.67	4.12935e-12		9.9949e-07	0.79	0.49601	0.0049	1851.34	9.40361e-13	1.6777	6261.94	3.18067e-12	5.1282	19140.8	9.7223e-12	5.3304	19895.5
0.00027353	27	1.13197e-16		1.0894e-05	0.4627	0.01913	0.0211	0.0398274	69.9375	4.50833e-18	7.91668e-15	0.02538	92.7869	1.05032e-14	0.044068	161.108	1.82369e-14			2.2866e-05	0.9999	0.10664	0.0128	389.866	4.41315e-14	0.17606	643.659	7.28599e-14	0.54741	2001.28	2.26538e-13	2.1143	7729.68	8.74973e-13		8.772e-07	0.7717	0.4805	0.0049	1756.66	1.98848e-13	1.6508	6035.17	6.8316e-13	5.1592	18861.6	2.13506e-12	5.4605	19963.1
0.00027925	27	1.13197e-16		9.8525e-06	0.4632	0.018281	0.0214	0.035282	65.4646	3.9938e-18	7.41037e-15	0.024222	86.7395	9.81861e-15	0.041944	150.202	1.70024e-14			2.0752e-05	0.9999	0.10146	0.0133	363.33	4.11277e-14	0.1651	591.226	6.69248e-14	0.51537	1845.55	2.0891e-13	2.048	7333.93	8.30175e-13		7.6946e-07	0.7523	0.46476	0.005	1664.32	1.88395e-13	1.6225	5810.21	6.57695e-13	5.1841	18564.4	2.10142e-12	5.5923	20026.1
0.0002851	28	2.51919e-17		8.8846e-06	0.4637	0.017439	0.0217	0.0311631	61.168	7.85057e-19	1.54094e-15	0.023075	80.9365	2.03894e-15	0.039852	139.783	3.52139e-15			1.8778e-05	0.9999	0.096368	0.0139	338.015	8.51523e-15	0.15449	541.88	1.3651e-14	0.48411	1698.04	4.27767e-14	1.9794	6942.83	1.74903e-13		6.7479e-07	0.7321	0.44885	0.005	1574.36	3.96611e-14	1.5927	5586.46	1.40734e-13	5.2028	18249	4.59728e-13	5.7259	20083.8
0.00029107	29	5.59931e-18		7.9882e-06	0.4642	0.016607	0.0221	0.0274443	57.055	1.53669e-19	3.19468e-16	0.021945	75.3942	4.22155e-16	0.037795	129.848	7.27061e-16			1.6943e-05	0.9999	0.091363	0.0146	313.887	1.75755e-15	0.14425	495.585	2.77493e-15	0.45372	1558.8	8.7282e-15	1.9087	6557.53	3.67176e-14		5.9182e-07	0.7112	0.43279	0.005	1486.89	8.32557e-15	1.5617	5365.38	3.00424e-14	5.2149	17916.3	1.00319e-13	5.861	20136
0.00029717	29	5.59931e-18		7.1606e-06	0.4647	0.015786	0.0224	0.024096	53.1211	1.34921e-19	2.97441e-16	0.020832	70.1013	3.92519e-16	0.035777	120.392	6.74114e-16			1.524e-05	0.9999	0.086456	0.0153	290.931	1.62901e-15	0.13439	452.233	2.53219e-15	0.42424	1427.6	7.99357e-15	1.8364	6179.63	3.46016e-14		5.1929e-07	0.6901	0.41662	0.005	1401.96	7.84999e-15	1.5293	5146.21	2.88152e-14	5.2201	17566	9.83576e-14	5.9975	20182.1
0.00030339	30	1.24306e-18		6.399e-06	0.4653	0.014979	0.0228	0.0210917	49.3721	2.62181e-20	6.13723e-17	0.019739	65.0615	8.08751e-17	0.033804	111.421	1.38503e-16			1.3667e-05	0.9999	0.081657	0.0161	269.149	3.34567e-16	0.12493	411.78	5.11866e-16	0.39575	1304.43	1.62148e-15	1.7627	5810.01	7.22217e-15		4.5603e-07	0.6691	0.4004	0.005	1319.75	1.64053e-15	1.4957	4929.96	6.12822e-15	5.2184	17200.3	2.13809e-14	6.1352	20222.2
0.00030974	30	1.24306e-18		5.7005e-06	0.4659	0.014186	0.0233	0.0184041	45.7997	2.28774e-20	5.69316e-17	0.018669	60.2731	7.49229e-17	0.031877	102.915	1.2793e-16			1.2217e-05	1	0.076976	0.017	248.518	3.08922e-16	0.11586	374.056	4.64972e-16	0.36828	1189	1.47799e-15	1.6878	5449.09	6.77352e-15		4.0094e-07	0.6489	0.38417	0.0051	1240.3	1.54176e-15	1.4609	4716.54	5.86292e-15	5.2095	16818.9	2.09069e-14	6.2738	20255.1
0.00031623	31	2.75654e-19		5.0621e-06	0.4666	0.01341	0.0238	0.0160077	42.4058	4.41258e-21	1.16894e-17	0.017624	55.7316	1.53627e-17	0.030002	94.874	2.61524e-17			1.0886e-05	1	0.072422	0.0179	229.017	6.31295e-17	0.10721	339.025	9.34538e-17	0.34188	1081.11	2.98013e-16	1.6122	5098.19	1.40534e-15		3.5305e-07	0.6301	0.36795	0.0051	1163.55	3.20738e-16	1.425	4506.21	1.24216e-15	5.1933	16422.5	4.52694e-15	6.4132	20280.2
0.00032285	32	6.10642e-20		4.4804e-06	0.4672	0.012651	0.0243	0.0138777	39.1854	8.47427e-22	2.39282e-18	0.016606	51.4357	3.14088e-18	0.028182	87.2913	5.33037e-18			9.6689e-06	1	0.068001	0.019	210.627	1.28618e-17	0.098963	306.529	1.8718e-17	0.31658	980.579	5.98783e-17	1.5361	4757.94	2.90539e-16		3.1147e-07	0.6133	0.3518	0.0051	1089.67	6.65398e-17	1.3881	4299.52	2.62547e-16	5.1697	16012.7	9.77802e-16	6.553	20297.4
0.00032961	32	6.10642e-20		3.9524e-06	0.4679	0.011912	0.0248	0.0119911	36.1397	7.32229e-22	2.20684e-18	0.015616	47.3772	2.89305e-18	0.026419	80.1523	4.89443e-18			8.5587e-06	1	0.063721	0.0201	193.322	1.18051e-17	0.091137	276.499	1.68842e-17	0.29241	887.139	5.41724e-17	1.4599	4429.17	2.70464e-16		2.7538e-07	0.5992	0.33576	0.0052	1018.66	6.22035e-17	1.3503	4096.66	2.50159e-16	5.1388	15590.5	9.52024e-16	6.693	20305.8
0.00033651	33	1.3514e-20		3.4748e-06	0.4686	0.011194	0.0255	0.010326	33.265	1.39545e-22	4.49543e-19	0.014657	43.5559	5.88614e-19	0.024716	73.448	9.92577e-19			7.5502e-06	1	0.059589	0.0214	177.079	2.39305e-18	0.083726	248.807	3.36238e-18	0.26939	800.541	1.08185e-17	1.3839	4112.51	5.55764e-17		2.4407e-07	0.5883	0.31986	0.0052	950.522	1.28453e-17	1.3116	3897.66	5.26729e-17	5.1006	15157.4	2.04836e-16	6.8328	20304.9
0.00034356	34	2.98801e-21		3.0443e-06	0.4694	0.010497	0.0262	0.00886104	30.5536	2.64769e-23	9.12946e-20	0.01373	39.9639	1.19413e-19	0.023075	67.1644	2.00688e-19			6.6373e-06	1	0.05561	0.0228	161.864	4.83652e-19	0.07673	223.338	6.67336e-19	0.24754	720.515	2.15291e-18	1.3084	3808.36	1.13794e-17		2.1689e-07	0.5809	0.30414	0.0052	885.26	2.64517e-18	1.2721	3702.7	1.10637e-17	5.0553	14714.5	4.3967e-17	6.972	20293.4
0.00035075	35	6.60093e-22		2.6577e-06	0.4701	0.0098238	0.0269	0.00757719	28.008	5.00165e-24	1.84879e-20	0.012836	36.5959	2.41567e-20	0.021499	61.2944	4.046e-20			5.814e-06	1	0.051789	0.0244	147.652	9.74641e-20	0.070146	199.989	1.32011e-19	0.22685	646.757	4.26919e-19	1.2337	3517.32	2.32176e-18		1.9328e-07	0.5773	0.28865	0.0053	822.951	5.43224e-19	1.232	3512.47	2.31856e-18	5.0028	14263.2	9.415e-18	7.1101	20271.1
0.0003581	35	6.60093e-22		2.3118e-06	0.4709	0.0091743	0.0278	0.00645574	25.6194	4.26138e-24	1.69112e-20	0.011976	33.4432	2.20756e-20	0.019988	55.8168	3.68443e-20			5.0743e-06	1	0.048129	0.0261	134.401	8.87171e-20	0.063968	178.632	1.17913e-19	0.20734	579	3.82194e-19	1.1602	3239.88	2.13862e-18		1.7382e-07	0.5773	0.27345	0.0053	763.614	5.04056e-19	1.1915	3327.28	2.19631e-18	4.9436	13805.1	9.11263e-18	7.2473	20238.2
0.00036559	36	1.45704e-22		2.0036e-06	0.4718	0.0085494	0.0287	0.00548046	23.3852	7.98527e-25	3.40733e-21	0.011152	30.5041	4.44458e-21	0.018545	50.7262	7.39103e-21			4.4124e-06	1	0.044634	0.028	122.088	1.77887e-20	0.058188	159.162	2.31906e-20	0.18899	516.945	7.53212e-20	1.088	2976.01	4.33618e-19		1.5618e-07	0.5808	0.25851	0.0053	707.104	1.03028e-19	1.1504	3146.69	4.58487e-19	4.8778	13342.3	1.94403e-18	7.3822	20192.6
0.00037325	37	3.2137e-23		1.7299e-06	0.4726	0.00795	0.0297	0.0046347	21.2994	1.48945e-25	6.84499e-22	0.010363	27.7642	8.92259e-22	0.01717	46.0013	1.47835e-21			3.8222e-06	1	0.041305	0.0301	110.663	3.55638e-21	0.052797	141.452	4.54585e-21	0.17178	460.228	1.47903e-20	1.0176	2726.32	8.76158e-20		1.4085e-07	0.5871	0.2439	0.0054	653.449	2.09999e-20	1.109	2971.2	9.54854e-20	4.8058	12875.6	4.13782e-19	7.5147	20133.2
0.00038107	38	7.08306e-24		1.4879e-06	0.4735	0.0073765	0.0308	0.00390453	19.3573	2.7656e-26	1.37109e-22	0.0096113	25.2219	1.78648e-22	0.015864	41.6301	2.94869e-22			3.2982e-06	1	0.038143	0.0325	100.094	7.08975e-22	0.047786	125.4	8.88212e-22	0.15571	408.613	2.89423e-21	0.94902	2490.41	1.76397e-20		1.2753e-07	0.5957	0.22965	0.0054	602.645	4.26857e-21	1.0674	2801.06	1.98401e-20	4.7278	12406.6	8.7877e-20	7.6442	20059.8
0.00038905	38	7.08306e-24		1.2747e-06	0.4743	0.0068293	0.0321	0.00327644	17.5538	2.32072e-26	1.24334e-22	0.0088962	22.8665	1.61964e-22	0.014626	37.5941	2.66281e-22			2.8348e-06	1	0.035149	0.0352	90.3457	6.39924e-22	0.043142	110.891	7.85445e-22	0.14075	361.779	2.5625e-21	0.88259	2268.58	1.60685e-20		1.1595e-07	0.6058	0.21578	0.0055	554.633	3.9285e-21	1.0256	2636.17	1.86721e-20	4.6443	11937.5	8.45543e-20	7.7702	19972.2
0.00039719	39	1.56004e-24		1.0877e-06	0.4752	0.0063088	0.0335	0.00273849	15.8836	4.27214e-27	2.4779e-23	0.0082182	20.6909	3.22785e-23	0.013457	33.8805	5.28549e-23			2.4267e-06	1	0.032322	0.0381	81.3767	1.26951e-22	0.038854	97.8222	1.52606e-22	0.12686	319.394	4.98266e-22	0.81847	2060.65	3.21469e-21		1.059e-07	0.6167	0.20232	0.0055	509.378	7.9465e-22	0.98388	2477.1	3.86437e-21	4.5557	11469.8	1.78934e-20	7.892	19869.6
0.00040551	40	3.43371e-25		9.2438e-07	0.4762	0.0058151	0.035	0.00227955	14.3402	7.82732e-28	4.92402e-24	0.0075771	18.6854	6.41602e-24	0.012356	30.4703	1.04626e-23			2.0688e-06	1	0.029661	0.0414	73.1449	2.51159e-23	0.034906	86.0793	2.95571e-23	0.11402	281.177	9.6548e-23	0.75683	1866.37	6.40856e-22		9.7202e-08	0.628	0.18929	0.0056	466.795	1.60284e-22	0.94222	2323.54	7.97838e-22	4.4625	11004.7	3.77868e-21	8.0093	19751.2
0.000414	41	7.55303e-26		7.823e-07	0.4771	0.005348	0.0367	0.00188961	12.9179	1.42723e-28	9.75691e-25	0.0069727	16.8423	1.2721e-24	0.011322	27.3478	2.06559e-24			1.7563e-06	1	0.027164	0.045	65.6135	4.95581e-24	0.031283	75.5628	5.70728e-24	0.10218	246.812	1.86418e-23	0.6978	1685.51	1.27307e-22		8.9729e-08	0.6392	0.17673	0.0057	426.884	3.22427e-23	0.90078	2175.8	1.64339e-22	4.3651	10543.7	7.9637e-22	8.1213	19616.7
0.00042267	42	1.66043e-26		6.5925e-07	0.478	0.0049076	0.0386	0.00155973	11.6109	2.58982e-29	1.92791e-25	0.0064046	15.1527	2.516e-25	0.010354	24.4967	4.06749e-25			1.4846e-06	1	0.024828	0.0491	58.7409	9.7535e-25	0.027972	66.1793	1.09886e-24	0.091317	216.048	3.58732e-24	0.64151	1517.76	2.52013e-23		8.3375e-08	0.6498	0.16463	0.0058	389.5	6.46737e-24	0.85965	2033.86	3.37707e-23	4.2638	10087.8	1.675e-22	8.2276	19465.8
0.00043152	43	3.64815e-27		5.5315e-07	0.479	0.0044935	0.0408	0.00128186	10.4132	4.67643e-30	3.79889e-26	0.0058722	13.6082	4.96447e-26	0.0094508	21.9012	7.98988e-26			1.2494e-06	1	0.022649	0.0537	52.4866	1.91479e-25	0.024955	57.8305	2.10974e-25	0.081375	188.578	6.87959e-25	0.58802	1362.67	4.97123e-24		7.8071e-08	0.6597	0.15303	0.0059	354.63	1.29374e-24	0.81896	1897.85	6.92364e-24	4.1593	9638.72	3.51635e-23	8.3276	19298.3
0.00044055	44	8.01107e-28		4.6207e-07	0.48	0.0041054	0.0431	0.00104885	9.31881	8.40239e-31	7.46536e-27	0.0053749	12.2004	9.77385e-27	0.0086107	19.5453	1.56579e-26			1.0468e-06	1	0.020623	0.0588	46.8119	3.75014e-26	0.022215	50.4256	4.03963e-26	0.072312	164.14	1.31494e-25	0.53741	1219.86	9.77239e-25		7.3769e-08	0.6686	0.14193	0.006	322.165	2.58089e-25	0.7788	1767.79	1.41619e-24	4.052	9197.59	7.36825e-24	8.4209	19114.5
0.00044978	44	8.01107e-28		3.8425e-07	0.481	0.0037427	0.0458	0.000854307	8.32118	6.84391e-31	6.66615e-27	0.0049117	10.9202	8.74827e-27	0.0078317	17.4123	1.39491e-26			8.7308e-07	1	0.018746	0.0646	41.6782	3.33886e-26	0.019738	43.8837	3.51555e-26	0.064081	142.472	1.14135e-25	0.4897	1088.75	8.72209e-25		7.0447e-08	0.6764	0.13135	0.0062	292.032	2.33949e-25	0.73927	1643.63	1.31672e-24	3.9423	8764.95	7.02166e-24	8.5071	18913.9
0.0004592	45	1.75826e-28		3.1807e-07	0.482	0.0034049	0.0488	0.000692661	7.41485	1.21788e-31	1.30373e-27	0.0044817	9.7598	1.71603e-27	0.0071118	15.4874	2.72309e-27			7.2478e-07	1	0.017012	0.071	37.047	6.51384e-27	0.017505	38.1206	6.70261e-27	0.056635	123.334	2.16854e-26	0.44489	968.837	1.70347e-25		6.8101e-08	0.6831	0.12129	0.0063	264.133	4.64416e-26	0.70049	1525.46	2.68215e-25	3.8306	8341.9	1.46672e-24	8.5857	18697.1
0.00046881	46	3.85711e-29		2.6204e-07	0.483	0.0030912	0.0521	0.000558947	6.59372	2.15592e-32	2.54327e-28	0.0040838	8.71099	3.35993e-28	0.0064486	13.7553	5.30556e-28			5.9881e-07	1	0.015416	0.0782	32.8833	1.26834e-27	0.0155	33.0624	1.27526e-27	0.049924	106.491	4.10747e-27	0.40298	859.581	3.3155e-26		6.6738e-08	0.6887	0.11177	0.0066	238.412	9.19583e-27	0.66254	1413.24	5.45102e-26	3.7173	7929.23	3.05839e-25	8.6565	18464.8
0.00047863	47	8.45738e-30		2.1485e-07	0.484	0.002801	0.0558	0.000448885	5.85212	3.79639e-33	4.94936e-29	0.0037168	7.7655	6.56758e-29	0.0058397	12.2009	1.03187e-28			4.9233e-07	1	0.013951	0.0863	29.1478	2.46514e-28	0.013706	28.6359	2.42185e-28	0.0439	91.7201	7.75712e-28	0.36393	760.358	6.43063e-27		6.6377e-08	0.6933	0.10277	0.0068	214.717	1.81594e-27	0.62551	1306.88	1.10527e-26	3.603	7527.74	6.36649e-26	8.7193	18217.2
0.00048865	48	1.85359e-30		1.753e-07	0.485	0.0025333	0.0599	0.000358743	5.18428	6.64962e-34	9.60951e-30	0.0033794	6.91579	1.2819e-29	0.0052826	10.8106	2.00384e-29			4.0278e-07	1	0.012613	0.0953	25.8119	4.78446e-29	0.012108	24.7785	4.5929e-29	0.038514	78.8171	1.46094e-28	0.32769	670.603	1.24302e-27		6.7038e-08	0.6969	0.094305	0.0071	192.991	3.57725e-28	0.58948	1206.34	2.23606e-27	3.4878	7137.62	1.32302e-26	8.7738	17955.2
0.00049888	49	4.0607e-31		1.4231e-07	0.486	0.0022874	0.0645	0.000285259	4.58507	1.15835e-34	1.86186e-30	0.0030703	6.15439	2.49911e-30	0.0047746	9.57064	3.88635e-30			3.2786e-07	1	0.011393	0.1053	22.8372	9.27348e-30	0.01069	21.428	8.70127e-30	0.033718	67.5874	2.74452e-29	0.29418	589.681	2.39452e-28		6.8736e-08	0.6996	0.086371	0.0075	173.13	7.03028e-29	0.55454	1111.57	4.51375e-28	3.3722	6759.54	2.74485e-27	8.8199	17679.4
0.00050933	50	8.89218e-32		1.1494e-07	0.4871	0.0020621	0.0697	0.000225669	4.04865	2.00669e-35	3.60013e-31	0.0027881	5.47405	4.86763e-31	0.0043131	8.46818	7.53006e-31			2.6549e-07	1	0.010286	0.1165	20.1952	1.79579e-30	0.0094372	18.5287	1.6476e-30	0.029464	57.8485	5.144e-30	0.26332	516.993	4.59719e-29		7.1471e-08	0.7016	0.07896	0.0079	155.027	1.37853e-29	0.52074	1022.4	9.09138e-29	3.2565	6393.69	5.68539e-28	8.8576	17390.7
0.00052	52	4.25901e-33		9.2352e-08	0.4881	0.0018565	0.0754	0.0001776	3.57019	7.564e-37	1.52055e-32	0.0025313	4.86788	2.07324e-32	0.0038952	7.49077	3.19032e-32			2.1386e-07	1	0.0092855	0.1289	17.8567	7.6052e-32	0.0083339	16.0267	6.8258e-32	0.025708	49.4385	2.10559e-31	0.23501	451.942	1.92483e-30		7.5225e-08	0.7031	0.072064	0.0084	138.585	5.90233e-31	0.48815	938.75	3.99814e-30	3.1409	6040.19	2.57252e-29	8.8867	17089.8
0.00053088	53	9.31568e-34		7.3808e-08	0.4891	0.0017289	0.0832	0.00013903	3.25667	1.29515e-37	3.03381e-33	0.0023574	4.44055	4.13667e-33	0.0035691	6.72299	6.26292e-33			1.7134e-07	1	0.0085233	0.1452	16.055	1.49564e-32	0.0075703	14.2599	1.32841e-32	0.022707	42.7724	3.98454e-32	0.21024	396.022	3.68921e-31		7.9945e-08	0.7041	0.10493	0.0067	197.653	1.84127e-31	0.57722	1087.29	1.01288e-30	3.0264	5700.72	5.31061e-30	9.1509	17237.2
0.000542	54	2.03688e-34		5.8668e-08	0.4901	0.0015002	0.0889	0.000108244	2.7679	2.20479e-38	5.63788e-34	0.002088	3.8524	7.84688e-34	0.0031794	5.86605	1.19485e-33			1.3652e-07	1	0.0075741	0.1578	13.9744	2.84641e-33	0.0065223	12.0338	2.45114e-33	0.019511	35.9982	7.3324e-33	0.18559	342.417	6.97463e-32		8.5538e-08	0.7048	0.059767	0.0096	110.271	2.24609e-32	0.42676	787.38	1.6038e-31	2.9115	5371.77	1.09417e-30	8.9197	16457
0.00055335	55	4.45213e-35		4.6375e-08	0.4911	0.0013474	0.0968	8.38077e-05	2.43499	3.73123e-39	1.08409e-34	0.0018986	3.4311	1.52757e-34	0.0028758	5.19707	2.31381e-34			1.0816e-07	1	0.0068502	0.1744	12.3795	5.51152e-34	0.0057881	10.4601	4.65698e-34	0.016989	30.7021	1.3669e-33	0.16425	296.828	1.32152e-32		9.186e-08	0.7053	0.054332	0.0104	98.1874	4.37143e-33	0.39802	719.292	3.20238e-32	2.798	5056.47	2.25121e-31	8.9236	16126.5
0.00056494	56	9.72808e-36		3.645e-08	0.4921	0.0012098	0.1055	6.45201e-05	2.14147	6.27657e-40	2.08323e-35	0.0017286	3.05979	2.97659e-35	0.0026048	4.61076	4.48538e-35			8.521e-08	1	0.0062051	0.1924	10.9836	1.0685e-34	0.0051522	9.11991	8.87191e-35	0.014799	26.1957	2.54834e-34	0.14497	256.611	2.49633e-33		9.8711e-08	0.7056	0.049345	0.0113	87.3456	8.49704e-34	0.37059	655.981	6.38143e-33	2.6857	4753.96	4.62468e-32	8.9191	15787.7
0.00057677	57	2.12494e-36		2.8484e-08	0.4931	0.0010866	0.1151	4.93854e-05	1.88394	1.04941e-40	4.00326e-36	0.0015765	2.73333	5.80816e-36	0.0023638	4.09834	8.70874e-36			6.6734e-08	1	0.0056324	0.2117	9.76542	2.0751e-35	0.0046037	7.98186	1.6961e-35	0.012906	22.3763	4.75484e-35	0.12762	221.267	4.70179e-34		1.0583e-07	0.7058	0.04478	0.0123	77.6393	1.64979e-34	0.34446	597.222	1.26906e-33	2.5747	4464	9.48574e-33	8.9064	15441.9
0.00058884	58	4.64017e-37		2.2128e-08	0.4941	0.00097644	0.1256	3.7579e-05	1.65824	1.74373e-41	7.69453e-37	0.0014408	2.44684	1.13538e-36	0.0021501	3.65142	1.69432e-36			5.1953e-08	1	0.0051258	0.2325	8.70491	4.03923e-36	0.0041321	7.01736	3.25617e-36	0.011276	19.1495	8.8857e-36	0.11209	190.357	8.8329e-35		1.129e-07	0.7059	0.040609	0.0134	68.9644	3.20006e-35	0.31961	542.779	2.51859e-34	2.4652	4186.54	1.94262e-33	8.8856	15090
0.00060117	60	2.21067e-38		1.7087e-08	0.4951	0.00087832	0.137	2.84229e-05	1.46102	6.28337e-43	3.22983e-38	0.0013201	2.19588	4.85438e-38	0.0019611	3.26214	7.21151e-38			4.0199e-08	1	0.0046791	0.2543	7.78332	1.72064e-37	0.0037281	6.20141	1.37093e-37	0.0098776	16.4306	3.63227e-37	0.098222	163.385	3.6119e-36		1.1955e-07	0.706	0.036801	0.0147	61.2156	1.35328e-36	0.29601	492.39	1.08851e-35	2.3573	3921.19	8.66845e-35	8.8566	14732.3
0.00061376	61	4.82321e-39		1.3113e-08	0.4961	0.00079114	0.1493	2.1365e-05	1.28901	1.03048e-43	6.21714e-39	0.0012131	1.97651	9.5331e-39	0.0017946	2.92394	1.41028e-38			3.0911e-08	1	0.0042863	0.2772	6.98367	3.36837e-38	0.0033828	5.5116	2.65836e-38	0.0086832	14.1475	6.82366e-38	0.085897	139.952	6.75018e-37		1.2537e-07	0.706	0.033324	0.0161	54.2948	2.61875e-37	0.2736	445.777	2.15007e-36	2.2512	3667.88	1.7691e-35	8.8196	14369.8
0.00062661	62	1.05204e-39		1e-08	0.497	0.00071384	0.1626	1.59589e-05	1.13921	1.67893e-44	1.19849e-39	0.0011182	1.78452	1.87739e-39	0.0016481	2.63018	2.76705e-39			2.3619e-08	1	0.0039419	0.3008	6.29083	6.61819e-39	0.0030883	4.92858	5.18505e-39	0.0076663	12.2346	1.28712e-38	0.074984	119.666	1.25893e-37		1.2995e-07	0.7061	0.030145	0.0178	48.1081	5.06115e-38	0.25232	402.675	4.23629e-37	2.1469	3426.21	3.60451e-36	8.7747	14003.4
0.00063973	63	2.29411e-40		7.5775e-09	0.4979	0.00064544	0.1767	1.18448e-05	1.00893	2.71733e-45	2.31458e-40	0.0010344	1.61693	3.70941e-40	0.0015196	2.37538	5.44937e-40			1.7929e-08	1	0.0036406	0.3249	5.69084	1.30554e-39	0.0028374	4.43531	1.01751e-39	0.0068032	10.6345	2.43966e-39	0.065359	102.167	2.34381e-38		1.3298e-07	0.7061	0.027234	0.0196	42.5711	9.76626e-39	0.23214	362.872	8.32466e-38	2.0446	3196.04	7.33205e-37	8.7219	13633.7
0.00065313	65	1.09007e-41		5.7041e-09	0.4988	0.0005849	0.1916	8.73348e-06	0.895534	9.52008e-47	9.76192e-42	0.00096018	1.47012	1.60253e-41	0.0014068	2.15394	2.34793e-41			1.3521e-08	1	0.0033773	0.349	5.17095	5.63668e-41	0.0026234	4.01666	4.37843e-41	0.0060721	9.29692	1.01343e-40	0.056902	87.122	9.49688e-40		1.3382e-07	0.7061	0.024549	0.0217	37.5867	4.0972e-40	0.21295	326.045	3.55411e-39	1.9444	2977.05	3.24518e-38	8.6612	13261.1
0.00066681	66	2.37529e-42		4.2653e-09	0.4997	0.00053142	0.2072	6.39657e-06	0.796959	1.51937e-47	1.89301e-42	0.00089464	1.34167	3.18686e-42	0.0013082	1.96188	4.66004e-42			1.0127e-08	1	0.0031475	0.373	4.72024	1.12119e-41	0.0024409	3.66056	8.69491e-42	0.0054543	8.17969	1.94292e-41	0.049501	74.2355	1.76331e-40		1.325e-07	0.7061	0.022071	0.0241	33.0994	7.86207e-41	0.19473	292.032	6.93662e-40	1.8464	2769	6.5772e-39	8.593	12886.7
0.00068077	68	1.12707e-43		3.1676e-09	0.5006	0.00048415	0.2234	4.65297e-06	0.71118	5.2442e-49	8.01546e-44	0.00083669	1.22903	1.3852e-43	0.0012218	1.79473	2.02278e-43			7.5332e-09	1	0.002947	0.3963	4.32892	4.87898e-43	0.0022847	3.35605	3.78249e-43	0.0049328	7.24591	8.16662e-43	0.043047	63.2328	7.12675e-42		1.288e-07	0.7061	0.019773	0.0268	29.0451	3.27357e-42	0.17743	260.631	2.93749e-41	1.7507	2571.65	2.89841e-40	8.5174	12511.4
0.00069502	69	2.45427e-44		2.3361e-09	0.5015	0.00044235	0.2402	3.3612e-06	0.636457	8.24929e-50	1.56204e-44	0.0007854	1.13004	2.77342e-44	0.0011461	1.64902	4.04714e-44			5.5642e-09	1	0.0027719	0.4188	3.98823	9.7882e-44	0.0021505	3.09416	7.5939e-44	0.0044927	6.46413	1.58647e-43	0.037441	53.8704	1.32213e-42		1.2272e-07	0.7061	0.017636	0.0299	25.3748	6.22767e-43	0.16101	231.662	5.68562e-42	1.6573	2384.54	5.8523e-41	8.4348	12136.1
0.00070958	70	5.34324e-45		1.7106e-09	0.5023	0.00040539	0.2573	2.41072e-06	0.57131	1.28811e-50	3.05265e-45	0.00073995	1.0428	5.57193e-45	0.0010798	1.52175	8.13106e-45			4.0803e-09	1	0.002619	0.4402	3.69092	1.97215e-44	0.0020347	2.86747	1.53216e-44	0.0041212	5.80794	3.10333e-44	0.032589	45.9272	2.454e-43		1.1444e-07	0.7061	0.015645	0.0336	22.0483	1.17809e-43	0.14547	205.009	1.09541e-42	1.5664	2207.5	1.17952e-41	8.3454	11761
0.00072444	72	2.53108e-46		1.2435e-09	0.5031	0.00037271	0.2746	1.7165e-06	0.51448	4.3446e-52	1.30219e-46	0.00069963	0.965753	2.4444e-46	0.0010217	1.41033	3.56966e-46			2.9702e-09	1	0.0024851	0.4602	3.43037	8.68256e-46	0.0019343	2.67006	6.75815e-46	0.0038074	5.25565	1.33025e-45	0.028405	39.2096	9.92427e-45		1.0428e-07	0.7061	0.013794	0.038	19.0409	4.81941e-45	0.1308	180.553	4.56995e-44	1.478	2040.2	5.16391e-43	8.2498	11387.8
0.00073961	73	5.50719e-47		8.9722e-10	0.5039	0.00034383	0.292	1.2131e-06	0.46488	6.68077e-53	2.56018e-47	0.00066382	0.897527	4.94285e-47	0.00097062	1.31234	7.22731e-47			2.146e-09	1	0.0023677	0.4786	3.20128	1.76301e-46	0.0018468	2.49699	1.37514e-46	0.0035419	4.78888	2.63733e-46	0.024811	33.5461	1.84745e-45		9.2725e-08	0.7061	0.012079	0.0432	16.3316	8.99411e-46	0.11701	158.205	8.71265e-45	1.3922	1882.34	1.03664e-43	8.1485	11017.3
0.00075509	75	2.60577e-48		6.4249e-10	0.5046	0.00031834	0.3093	8.50879e-07	0.421592	2.21719e-54	1.09857e-48	0.00063197	0.836947	2.18089e-48	0.00092573	1.22599	3.19463e-48			1.5386e-09	1	0.0022645	0.4953	2.99898	7.81464e-48	0.0017701	2.34422	6.1085e-48	0.0033169	4.39272	1.14464e-47	0.021736	28.786	7.50095e-47		8.0321e-08	0.7061	0.010501	0.0494	13.907	3.62383e-47	0.10414	137.917	3.5938e-46	1.3091	1733.7	4.51762e-45	8.0419	10650.3
0.0007709	77	1.23206e-49		4.5652e-10	0.5054	0.00029589	0.3262	5.92191e-07	0.383824	7.29615e-56	4.72894e-50	0.00060365	0.783046	9.64759e-50	0.00088621	1.14958	1.41635e-49			1.0945e-09	1	0.0021735	0.5103	2.81943	3.47371e-49	0.0017026	2.20859	2.72111e-49	0.0031259	4.05487	4.99584e-49	0.019115	24.7957	3.05498e-48		6.7677e-08	0.7061	0.0090645	0.0568	11.7583	1.4487e-48	0.092212	119.616	1.47374e-47	1.2287	1593.85	1.96372e-46	7.9306	10287.5
0.00078705	78	2.67836e-50		3.2182e-10	0.5061	0.00027619	0.3425	4.08894e-07	0.350918	1.09517e-56	9.39885e-51	0.00057845	0.73496	1.96849e-50	0.00085136	1.08171	2.89721e-50			7.7244e-10	1	0.0020931	0.5236	2.65942	7.1229e-50	0.0016431	2.08767	5.59153e-50	0.0029633	3.76507	1.00842e-49	0.016889	21.4586	5.74739e-49		5.5379e-08	0.7061	0.0077721	0.0657	9.87498	2.64487e-49	0.081243	103.225	2.76473e-48	1.1512	1462.68	3.91758e-47	7.8153	9929.86
0.00080353	80	1.26512e-51		2.2504e-10	0.5067	0.00025897	0.3578	2.80064e-07	0.32229	3.54315e-58	4.07736e-52	0.00055602	0.691972	8.75426e-52	0.00082057	1.02121	1.29195e-51			5.4069e-10	1	0.0020217	0.535	2.51602	3.18307e-51	0.0015904	1.97927	2.50401e-51	0.0028247	3.51536	4.44735e-51	0.015006	18.6751	2.36262e-50		4.394e-08	0.7061	0.0066264	0.0763	8.24661	1.04329e-50	0.071249	88.67	1.12178e-49	1.0765	1339.71	1.6949e-48	7.6964	9578.24
0.00082035	82	5.97203e-53		1.5607e-10	0.5074	0.00024397	0.3719	1.90248e-07	0.297397	1.13617e-59	1.77607e-53	0.00053604	0.653428	3.90229e-53	0.0007933	0.967026	5.77511e-53			3.7534e-10	1	0.0019579	0.5448	2.38666	1.42532e-52	0.0015437	1.88176	1.12379e-52	0.0027061	3.29871	1.97e-52	0.013419	16.3577	9.76884e-52		3.3751e-08	0.7061	0.0056269	0.089	6.85915	4.0963e-52	0.062228	75.8554	4.53011e-51	1.0047	1224.72	7.31407e-50	7.5744	9233.13
0.00083753	83	1.29724e-53		1.0732e-10	0.508	0.00023095	0.3846	1.28139e-07	0.275751	1.66226e-60	3.57715e-54	0.00051822	0.618748	8.02663e-54	0.00076908	0.918272	1.19122e-53			2.5834e-10	1	0.0019006	0.553	2.26929	2.94381e-53	0.0015021	1.79349	2.32658e-53	0.0026044	3.10962	4.03392e-53	0.012087	14.4317	1.87214e-52		2.5059e-08	0.7061	0.0047692	0.1037	5.69436	7.38695e-53	0.054159	64.6651	8.38861e-52	0.93594	1117.5	1.44966e-50	7.4496	8894.73
0.00085507	85	6.11825e-55		7.1942e-11	0.5171	0.00021967	0.3956	8.41358e-08	0.256903	5.14764e-62	1.5718e-55	0.00050228	0.587414	3.59395e-55	0.00074744	0.874127	5.34813e-55			1.7628e-10	1	0.0018486	0.5598	2.16193	1.32272e-54	0.0014649	1.71319	1.04817e-54	0.0025167	2.94327	1.80077e-54	0.010971	12.8305	7.85004e-54		1.7959e-08	0.7061	0.004045	0.1206	4.73061	2.8943e-54	0.047001	54.9674	3.36305e-53	0.8701	1017.58	6.2258e-52	7.3224	8563.51
0.00087297	87	2.884e-56		4.8677e-11	0.5171	0.00020989	0.4049	5.57602e-08	0.240432	1.60812e-63	6.93405e-57	0.00048796	0.558965	1.61205e-56	0.00072799	0.833923	2.40503e-56			1.1922e-10	1	0.0018008	0.5652	2.06284	5.94923e-56	0.0014314	1.63969	4.72886e-56	0.0024406	2.79574	8.06291e-56	0.01004	11.501	3.31687e-55		1.2408e-08	0.7061	0.0034429	0.1396	3.94389	1.13742e-55	0.040697	46.619	1.34449e-54	0.80723	924.694	2.66681e-53	7.193	8239.69
0.00089125	89	1.35873e-57		3.264e-11	0.5171	0.00020137	0.4123	3.66227e-08	0.225941	4.97603e-65	3.06992e-58	0.00047499	0.532948	7.24131e-58	0.00071033	0.797004	1.08291e-57			7.9906e-11	1	0.0017562	0.5694	1.97049	2.67736e-57	0.001401	1.57195	2.13585e-57	0.0023741	2.66379	3.61936e-57	0.0092645	10.395	1.41239e-56		8.2574e-09	0.7061	0.0029485	0.1603	3.30827	4.49504e-57	0.035179	39.4715	5.3631e-56	0.74734	838.53	1.13933e-54	7.0616	7923.25
0.00090991	90	2.94862e-58		2.1685e-11	0.5171	0.00019391	0.418	2.3832e-08	0.213109	7.02715e-66	6.28377e-59	0.00046315	0.509006	1.50086e-58	0.00069413	0.762856	2.24937e-58			5.3063e-11	1	0.0017141	0.5727	1.88381	5.55464e-58	0.0013731	1.50905	4.44961e-58	0.0023153	2.54454	7.50286e-58	0.0086183	9.4716	2.79281e-57		5.2927e-09	0.7061	0.0025466	0.1822	2.79874	8.2524e-58	0.03037	33.3769	9.84157e-57	0.69039	758.745	2.23725e-55	6.9283	7614.27
0.00092897	92	1.38813e-59		1.4271e-11	0.5171	0.00018729	0.4221	1.53622e-08	0.20161	2.13247e-67	2.79862e-60	0.0004522	0.486776	6.75708e-60	0.00067905	0.730971	1.01468e-59			3.4906e-11	1	0.0016735	0.5751	1.80146	2.50066e-59	0.0013472	1.45021	2.01308e-59	0.0022627	2.43571	3.38108e-59	0.0080798	8.69759	1.20734e-58		3.2708e-09	0.7061	0.0022217	0.2047	2.39157	3.31982e-59	0.026192	28.1947	3.91379e-58	0.63637	685.028	9.50908e-57	6.7933	7312.72
0.00094842	94	6.53187e-61		9.3024e-12	0.5171	0.00018132	0.4248	9.80831e-09	0.191181	6.40666e-69	1.24877e-61	0.00044195	0.465986	3.04375e-61	0.00066479	0.700945	4.57848e-61			2.2742e-11	1	0.0016337	0.577	1.72255	1.12515e-60	0.0013226	1.39453	9.10888e-61	0.002215	2.33546	1.52549e-60	0.0076301	8.04506	5.25493e-60		1.9548e-09	0.7061	0.0019594	0.2271	2.06596	1.34946e-60	0.022569	23.7964	1.55435e-59	0.58524	617.068	4.03061e-58	6.6567	7018.73
0.00096828	96	3.07219e-62		6.0042e-12	0.5171	0.00017582	0.4261	6.20089e-09	0.18158	1.90503e-70	5.57847e-63	0.0004322	0.446358	1.3713e-62	0.00065106	0.672388	2.0657e-62			1.44e-11	1	0.0015941	0.5783	1.64632	5.05781e-62	0.0012991	1.34166	4.12182e-62	0.002171	2.24212	6.88821e-62	0.0072527	7.49029	2.30116e-61		1.137e-09	0.7062	0.0017469	0.2487	1.80413	5.54261e-62	0.019433	20.0696	6.16576e-61	0.53696	554.55	1.70368e-59	6.5186	6732.14
0.00098855	98	1.44434e-63		3.8367e-12	0.5171	0.00017056	0.4264	3.88114e-09	0.172536	5.60568e-72	2.492e-64	0.00042269	0.427586	6.17579e-64	0.00063753	0.644914	9.31475e-64			9.0067e-12	1	0.0015536	0.5794	1.57159	2.26992e-63	0.0012757	1.29048	1.86389e-63	0.0021292	2.15386	3.11091e-63	0.0069327	7.013	1.01291e-62		1.8644e-10	0.7084	0.0015586	0.2715	1.57665	2.27722e-63	0.016662	16.855	2.43443e-62	0.49148	497.173	7.18086e-61	6.3789	6452.78
0.0010093	100	6.7875e-65		0	0	0.00016563	0.4255	0	0.164104	0	1.11386e-65	0.00041346	0.40965	2.7805e-65	0.00062411	0.618359	4.19712e-65			0	0	0.0015124	0.5802	1.49846	1.01708e-64	0.0012531	1.24155	8.42705e-65	0.0020899	2.07064	1.40545e-64	0.0066615	6.60012	4.47983e-64		1.471e-10	0.7084	0.0014232	0.2889	1.41009	9.57096e-65	0.014347	14.2148	9.6483e-64	0.44876	444.625	3.01789e-62	6.2383	6180.82
0.0010304	103	6.90951e-67		0	0	0.00016074	0.4236	0	0.155998	0	1.07787e-67	0.00040422	0.392294	2.71056e-67	0.0006104	0.592391	4.09314e-67			0	0	0.0014692	0.581	1.42585	9.85196e-67	0.0012301	1.19381	8.24864e-67	0.0020515	1.99097	1.37567e-66	0.0064269	6.23729	4.30966e-66		1.1538e-10	0.7084	0.0013075	0.3047	1.26892	8.76765e-67	0.01234	11.9759	8.27479e-66	0.40872	396.661	2.74074e-64	6.0967	5916.83
0.001052	105	3.24389e-68		0	0	0.00015578	0.4209	0	0.14808	0	4.80355e-69	0.0003948	0.375285	1.21738e-68	0.00059613	0.566663	1.8382e-68			0	0	0.0014236	0.582	1.35323	4.38974e-68	0.0012065	1.14686	3.7203e-68	0.0020132	1.91369	6.2078e-68	0.0062207	5.91321	1.91818e-67		8.9972e-11	0.7084	0.0012079	0.3188	1.14819	3.72462e-68	0.010604	10.0798	3.26979e-67	0.37129	352.937	1.14489e-65	5.9542	5659.89
0.001074	107	1.5224e-69		0	0	0.00015065	0.4174	0	0.14027	0	2.13547e-70	0.00038505	0.35852	5.45809e-70	0.00058101	0.540978	8.23583e-70			0	0	0.0013749	0.5832	1.28017	1.94892e-69	0.0011818	1.10037	1.6752e-69	0.0019742	1.83818	2.79843e-69	0.0060357	5.61983	8.55561e-69		6.9731e-11	0.7084	0.001121	0.3308	1.04376	1.58902e-69	0.009109	8.48138	1.2912e-68	0.33641	313.231	4.76862e-67	5.8109	5410.52
0.0010965	109	7.14229e-71		0	0	0.00014526	0.413	0	0.132476	0	9.46182e-72	0.00037481	0.341824	2.44141e-71	0.00056473	0.51503	3.67849e-71			0	0	0.0013225	0.585	1.20611	8.61439e-71	0.0011556	1.0539	7.52725e-71	0.0019338	1.76361	1.25962e-70	0.0058659	5.34966	3.82088e-70		5.3709e-11	0.7084	0.0010441	0.3409	0.952212	6.80097e-71	0.0078245	7.13589	5.09666e-70	0.30398	277.228	1.98004e-68	5.6672	5168.45
0.0011194	111	3.34966e-72		0	0	0.00013953	0.4079	0	0.124647	0	4.17526e-73	0.00036392	0.325103	1.08898e-72	0.00054699	0.488646	1.6368e-72			0	0	0.0012661	0.5874	1.13105	3.78864e-72	0.0011275	1.00724	3.3739e-72	0.0018911	1.68939	5.65887e-72	0.0057062	5.09755	1.70751e-71		4.1107e-11	0.7084	0.00097496	0.3492	0.870967	2.91744e-72	0.0067235	6.00634	2.01192e-71	0.27392	244.703	8.1967e-70	5.5231	4933.98
0.0011429	114	3.40003e-74		0	0	0.00013342	0.4021	0	0.116738	0	3.96913e-75	0.00035222	0.308181	1.04782e-74	0.00052746	0.46151	1.56915e-74			0	0	0.0012052	0.5908	1.05451	3.58537e-74	0.0010971	0.959927	3.26378e-74	0.0018453	1.61458	5.48961e-74	0.0055519	4.85773	1.65164e-73		3.1259e-11	0.7084	0.00091175	0.356	0.797751	2.71238e-74	0.0057814	5.05854	1.71992e-73	0.24615	215.373	7.32276e-72	5.3789	4706.36
0.0011668	116	1.59332e-75		0	0	0.00012692	0.3956	0	0.108776	0	1.73315e-76	0.00033957	0.291027	4.63699e-76	0.00050591	0.433588	6.90844e-76			0	0	0.0011398	0.5955	0.97686	1.55645e-75	0.001064	0.911896	1.45294e-75	0.0017957	1.539	2.45211e-75	0.0053995	4.62761	7.37327e-75		2.3614e-11	0.7084	0.00085316	0.3618	0.731196	1.16503e-75	0.004976	4.26466	6.79496e-75	0.22056	189.03	3.01185e-73	5.2347	4486.37
0.0011912	119	1.61545e-77		0	0	0.00012008	0.3887	0	0.100806	0	1.62846e-78	0.0003259	0.27359	4.41969e-78	0.00048214	0.404752	6.53854e-78			0	0	0.0010706	0.6016	0.898758	1.45189e-77	0.0010279	0.862911	1.39399e-77	0.0017418	1.46222	2.36214e-77	0.0052463	4.40421	7.11477e-77		1.7719e-11	0.7084	0.00079839	0.3674	0.67024	1.08274e-77	0.0042875	3.59931	5.81449e-77	0.19705	165.421	2.67229e-75	5.0907	4273.59
0.0012162	121	7.5648e-79		0	0	0.00011302	0.382	0	0.0929288	0	7.02988e-80	0.0003112	0.255879	1.93567e-79	0.00045615	0.375062	2.83727e-79			0	0	0.00099836	0.6095	0.820885	6.20983e-79	0.00098874	0.812975	6.14999e-79	0.0016835	1.38423	1.04714e-78	0.0050904	4.1855	3.16624e-78		1.3205e-11	0.7084	0.00074723	0.3737	0.614397	4.64779e-79	0.0036986	3.04111	2.30054e-78	0.17551	144.31	1.09168e-76	4.9471	4067.67
0.0012417	124	7.66186e-81		0	0	0.00010594	0.3762	0	0.0853185	0	6.53698e-82	0.00029559	0.238053	1.82393e-81	0.00042811	0.344777	2.64163e-81			0	0	0.00092471	0.6195	0.744713	5.70588e-81	0.0009469	0.762584	5.84281e-81	0.0016211	1.30555	1.00029e-80	0.0049315	3.97157	3.04296e-80		9.7713e-12	0.7084	0.00069995	0.3817	0.563703	4.31901e-81	0.0031943	2.57252	1.97103e-80	0.15586	125.521	9.61728e-79	4.8042	3869.05
0.0012677	126	3.5855e-82		0	0	9.9089e-05	0.3728	0	0.0781644	0	2.80259e-83	0.00027931	0.220328	7.89987e-83	0.00039851	0.314357	1.12713e-82			0	0	0.00085158	0.6317	0.671752	2.40857e-82	0.00090305	0.712353	2.55414e-82	0.0015558	1.22726	4.40035e-82	0.0047705	3.76311	1.34927e-81		7.179e-12	0.7084	0.00065726	0.3927	0.518467	1.85896e-82	0.0027623	2.17899	7.81275e-82	0.13798	108.843	3.90256e-80	4.6621	3677.61
0.0012942	129	3.62802e-84		0	0	9.2739e-05	0.3733	0	0.0716574	0	2.59974e-85	0.0002628	0.20306	7.36704e-85	0.00036809	0.284415	1.03186e-84			0	0	0.00078112	0.646	0.603554	2.18971e-84	0.00085833	0.663213	2.40615e-84	0.0014893	1.15075	4.17494e-84	0.0046099	3.56197	1.29229e-83		5.236e-12	0.7084	0.00062002	0.4074	0.479076	1.7381e-84	0.0023925	1.84863	6.70687e-84	0.12176	94.0813	3.41329e-82	4.521	3493.28
0.0013213	132	3.66905e-86		0	0	8.7148e-05	0.3791	0	0.0659563	0	2.41997e-87	0.00024658	0.186619	6.84716e-87	0.00033787	0.25571	9.38214e-87			0	0	0.00071533	0.6621	0.541383	1.98636e-86	0.00081433	0.61631	2.26127e-86	0.0014241	1.0778	3.95451e-86	0.0044534	3.37047	1.23664e-85		3.7904e-12	0.7084	0.00058912	0.426	0.445864	1.6359e-86	0.0020771	1.57201	5.76779e-86	0.1071	81.0565	2.97401e-84	4.3812	3315.83
0.001349	134	1.71535e-87		0	0	8.2516e-05	0.3909	0	0.0611683	0	1.04925e-88	0.00023127	0.171438	2.94076e-88	0.00030894	0.229014	3.92838e-88			0	0	0.00065576	0.6795	0.486108	8.33844e-88	0.00077271	0.572802	9.82553e-88	0.0013627	1.01016	1.73277e-87	0.0043052	3.1914	5.47436e-87		2.7231e-12	0.7084	0.00056518	0.4478	0.418962	7.18665e-88	0.0018096	1.34144	2.30103e-87	0.093905	69.6108	1.19407e-85	4.2429	3145.22
0.0013772	137	1.73328e-89		0	0	7.8968e-05	0.408	0	0.0573395	0	9.93852e-91	0.00021742	0.157871	2.73634e-90	0.00028236	0.205025	3.55364e-90			0	0	0.00060338	0.6973	0.438121	7.59384e-90	0.00073508	0.53375	9.25135e-90	0.0013078	0.949608	1.64593e-89	0.0041692	3.0273	5.24715e-89		1.9411e-12	0.7084	0.00054842	0.4715	0.398214	6.90214e-90	0.001585	1.15089	1.9948e-89	0.082068	59.5905	1.03287e-87	4.1063	2981.63
0.001406	140	1.75055e-91		0	0	7.6543e-05	0.4289	0	0.0544403	0	9.53006e-93	0.00020547	0.146138	2.55822e-92	0.00025895	0.184175	3.22408e-92			0	0	0.00055848	0.7145	0.397212	6.95341e-92	0.00070265	0.499751	8.74841e-92	0.0012612	0.897013	1.57027e-91	0.0040486	2.87952	5.04075e-91		1.3727e-12	0.7084	0.0005387	0.4953	0.383144	6.70714e-92	0.0013987	0.994808	1.74146e-91	0.071491	50.8471	8.90105e-90	3.9716	2824.75
0.0014355	143	1.76719e-93		0	0	7.5215e-05	0.4511	0	0.0523964	0	9.25945e-95	0.00019566	0.136301	2.4087e-94	0.00023921	0.166639	2.94483e-94			0	0	0.00052082	0.73	0.362814	6.41163e-94	0.00067615	0.471021	8.32384e-94	0.0012238	0.852525	1.50658e-93	0.0039447	2.74796	4.85618e-93		0	0	0.00053548	0.5176	0.373027	6.5921e-94	0.0012463	0.868199	1.53427e-93	0.062076	43.2435	7.64195e-92	3.839	2674.33
0.0014655	146	1.7832e-95		0	0	7.4905e-05	0.4726	0	0.0511122	0	9.11435e-97	0.00018802	0.128298	2.28781e-96	0.00022327	0.152351	2.71672e-96			0	0	0.00048975	0.743	0.334186	5.95922e-96	0.00065572	0.447438	7.97872e-96	0.0011957	0.815899	1.45491e-95	0.0038574	2.63214	4.69364e-95		0	0	0.00053799	0.5374	0.367103	6.5462e-96	0.0011235	0.766633	1.36706e-95	0.053728	36.6619	6.53756e-94	3.7087	2530.67
0.0014962	149	1.7986e-97		0	0	7.5512e-05	0.4919	0	0.0504692	0	9.07739e-99	0.00018244	0.121936	2.19313e-98	0.00021101	0.141031	2.53658e-98			0	0	0.00046446	0.7529	0.310426	5.58333e-98	0.00064107	0.428465	7.70638e-98	0.0011764	0.786259	1.41416e-97	0.0037852	2.52988	4.55023e-97		0	0	0.00054532	0.5542	0.36447	6.55536e-98	0.0010258	0.685604	1.23313e-97	0.046354	30.9812	5.57227e-96	3.581	2393.4
0.0015276	152	1.81339e-99		0	0	7.6921e-05	0.5083	0	0.0503542	0	9.13119e-101	0.00017868	0.116968	2.12109e-100	0.00020206	0.132273	2.39863e-100			0	0	0.000444	0.7595	0.290652	5.27067e-100	0.00063161	0.413466	7.49776e-100	0.0011647	0.762438	1.3826e-99	0.0037257	2.43892	4.42273e-99		0	0	0.00055647	0.568	0.364277	6.60578e-100	0.00094939	0.621491	1.12701e-99	0.039867	26.0978	4.73256e-98	3.4558	2262.24
0.0015596	155	1.8276e-101		0	0	7.9036e-05	0.5217	0	0.0506771	0	9.26173e-103	0.00017647	0.113151	2.06794e-102	0.00019598	0.12566	2.29657e-102			0	0	0.0004275	0.7628	0.274109	5.00961e-102	0.00062658	0.401757	7.3425e-102	0.0011593	0.743332	1.35851e-101	0.0036759	2.35695	4.30756e-101		0	0	0.00057048	0.5793	0.365786	6.6851e-102	0.00089031	0.570858	1.0433e-101	0.034182	21.9172	4.00557e-100	3.3335	2137.41
0.0015922	159	3.97631e-104		0	0	8.1757e-05	0.5323	0	0.0513484	0	2.04177e-105	0.0001755	0.110225	4.38288e-105	0.0001923	0.120776	4.80243e-105			0	0	0.00041413	0.7632	0.260099	1.03423e-104	0.00062522	0.392677	1.5614e-104	0.0011588	0.727798	2.89395e-104	0.0036326	2.2815	9.07193e-104		0	0	0.0005864	0.5886	0.368295	1.46446e-104	0.00084524	0.530863	2.11087e-104	0.02922	18.352	7.2973e-103	3.2142	2018.72
0.0016255	162	4.00404e-106		0	0	8.5009e-05	0.5407	0	0.0522971	0	2.094e-107	0.00017551	0.107973	4.32327e-107	0.00019059	0.11725	4.69474e-107			0	0	0.0004032	0.7609	0.248047	9.93188e-107	0.00062678	0.385592	1.54392e-106	0.0011619	0.714795	2.86207e-106	0.0035925	2.21009	8.84928e-106		0	0	0.00060335	0.5964	0.371178	1.48621e-106	0.00081126	0.499083	1.99835e-106	0.024904	15.3208	6.13451e-105	3.0978	1905.75
0.0016596	165	4.03058e-108		0	0	8.8728e-05	0.5472	0	0.0534635	0	2.15489e-109	0.00017625	0.1062	4.28048e-109	0.00019044	0.114751	4.62511e-109			0	0	0.0003941	0.7565	0.237467	9.57128e-109	0.00063062	0.379983	1.53155e-108	0.0011677	0.703603	2.83593e-108	0.0035527	2.1407	8.62824e-108		0	0	0.00062049	0.6035	0.373879	1.50695e-108	0.00078591	0.473554	1.9087e-108	0.021165	12.7531	5.14022e-107	2.9847	1798.45
0.0016943	169	8.75596e-111		0	0	9.2869e-05	0.5523	0	0.0548126	0	4.79937e-112	0.00017753	0.104781	9.17456e-112	0.00019153	0.113044	9.89806e-112			0	0	0.00038631	0.7505	0.228006	1.99641e-111	0.00063616	0.375471	3.28761e-111	0.0011752	0.69362	6.07331e-111	0.0035103	2.07183	1.81408e-110		0	0	0.00063703	0.6102	0.375984	3.2921e-111	0.00076713	0.452771	3.96444e-111	0.01794	10.5884	9.2712e-110	2.8747	1696.69
0.0017298	172	8.80736e-113		0	0	9.7398e-05	0.5564	0	0.0563059	0	4.95907e-114	0.00017919	0.10359	9.12354e-114	0.00019356	0.111897	9.8552e-114			0	0	0.00037941	0.7434	0.219337	1.93178e-113	0.00064291	0.371667	3.27341e-113	0.0011837	0.684299	6.02687e-113	0.0034628	2.00185	1.7631e-112		0	0	0.00065218	0.6171	0.377026	3.32061e-113	0.00075321	0.435432	3.835e-113	0.015166	8.76749	7.72184e-112	2.7681	1600.24
0.001766	176	1.91145e-115		0	0	0.00010229	0.5597	0	0.0579219	0	1.10715e-116	0.00018108	0.102537	1.95994e-116	0.00019632	0.111166	2.1249e-116			0	0	0.00037304	0.7355	0.211234	4.03765e-116	0.00065048	0.368335	7.04056e-116	0.0011928	0.675425	1.29104e-115	0.003408	1.92978	3.68869e-115		0	0	0.00066518	0.6245	0.376659	7.19966e-116	0.00074276	0.420589	8.03936e-116	0.012791	7.24292	1.38445e-114	2.6649	1509
0.001803	180	4.14627e-118		0	0	0.00010754	0.5626	0	0.059645	0	2.47304e-119	0.0001831	0.101553	4.21066e-119	0.00019963	0.110721	4.59079e-119			0	0	0.00036686	0.7275	0.203472	8.43649e-119	0.00065855	0.365252	1.51443e-118	0.0012019	0.666611	2.76395e-118	0.0033441	1.85474	7.69026e-118		0	0	0.0006752	0.6328	0.374487	1.55272e-118	0.00073468	0.407476	1.68951e-118	0.010765	5.9706	2.47557e-117	2.565	1422.63
0.0018408	184	8.98952e-121		0	0	0.00011314	0.5651	0	0.0614624	0	5.52517e-122	0.00018515	0.100581	9.04177e-122	0.00020332	0.110452	9.9291e-122			0	0	0.00036059	0.7196	0.195888	1.76094e-121	0.0006669	0.362288	3.2568e-121	0.0012108	0.657757	5.91292e-121	0.0032703	1.77656	1.59705e-120		0	0	0.0006816	0.6423	0.370274	3.32858e-121	0.00072809	0.395529	3.55562e-121	0.0090412	4.91156	4.41526e-120	2.4684	1340.94
0.0018793	187	9.02943e-123		0	0	0.00011908	0.5674	0	0.063364	0	5.72141e-124	0.00018717	0.0995956	8.99292e-124	0.00020728	0.110296	9.95914e-124			0	0	0.00035398	0.7127	0.188357	1.70076e-123	0.00067542	0.3594	3.24518e-123	0.0012193	0.648805	5.85834e-123	0.0031862	1.69542	1.53087e-122		0	0	0.00068361	0.6533	0.363758	3.28453e-123	0.00072234	0.384367	3.47061e-123	0.0075808	4.03384	3.64233e-122	2.3753	1263.93
0.0019187	191	1.95608e-125		0	0	0.00012538	0.5696	0	0.0653463	0	1.27822e-126	0.00018909	0.0985511	1.92774e-126	0.00021142	0.110189	2.15539e-126			0	0	0.00034682	0.7075	0.180758	3.53576e-126	0.00068414	0.356564	6.97467e-126	0.0012272	0.6396	1.25111e-125	0.0030929	1.61198	3.15315e-125		0	0	0.00068063	0.6662	0.354735	6.93889e-126	0.00071701	0.373696	7.30978e-126	0.0063475	3.30823	6.47115e-125	2.2854	1191.12
0.0019588	195	4.23566e-128		0	0	0.00013204	0.5716	0	0.0674086	0	2.8552e-129	0.00019089	0.0974525	4.12776e-129	0.00021569	0.110113	4.66402e-129			0	0	0.00033899	0.7049	0.17306	7.33023e-129	0.00069324	0.353911	1.49904e-128	0.0012346	0.630284	2.66967e-128	0.0029925	1.52772	6.4709e-128		0	0	0.00067223	0.6816	0.343185	1.45361e-128	0.00071191	0.363442	1.53942e-128	0.0053099	2.71079	1.1482e-127	2.1987	1122.47
0.0019999	199	9.16797e-131		0	0	0.00013908	0.5736	0	0.0695435	0	6.37572e-132	0.00019255	0.0962798	8.8269e-132	0.00022007	0.110041	1.00885e-131			0	0	0.00033047	0.7066	0.165243	1.51494e-131	0.00070301	0.351523	3.22275e-131	0.0012415	0.620781	5.6913e-131	0.0028879	1.44402	1.32387e-130		0	0	0.00065828	0.6998	0.329156	3.0177e-131	0.00070701	0.353523	3.24108e-131	0.0044404	2.22031	2.03557e-130	2.1151	1057.6
0.0020417	204	4.27777e-134		0	0	0.00014651	0.5755	0	0.0717588	0	3.06968e-135	0.00019407	0.0950531	4.06615e-135	0.00022456	0.109987	4.70498e-135			0	0	0.00032147	0.714	0.157452	6.73544e-135	0.00071384	0.34963	1.49564e-134	0.0012482	0.611353	2.61523e-134	0.0027829	1.36303	5.83073e-134		0	0	0.00063904	0.7212	0.312994	1.33892e-134	0.00070244	0.344047	1.47175e-134	0.0037153	1.81971	7.7843e-134	2.0346	996.523
[truncated: 431 more rows]
[truncated: 37 more columns]

## Sheet: Fig.10_H-Br(Becchetti)
	#REF!			1 MeV p					2 MeV p					3 MeV p					5 MeV p					10 MeV p					15 MeV p					20 MeV p					30 MeV p					1 MeV He3					2 MeV He3
[truncated: 1,012 more rows]
[truncated: 173 more columns]
